# Supplementary material for: Crystal structure of poly[(aceto­nitrile-κN)(μ3-7-{[bis­(pyridin-2-ylmeth­yl)amino]­meth­yl}-8-hy­droxy­quinoline-5-sulfonato-κ4 N,O:O′:O′′)sodium]
Source: Acta Crystallogr E Crystallogr Commun. 2023 Jul 14;79(Pt 8):726–9. doi: 10.1107/S2056989023005959 (PMC10439408; doi:10.1107/S2056989023005959)
Supplement: Supplementary file 1 [file e-79-00726-sup1.cif]

##############################################################################
#                                                                            #
# This CIF contains the data in a paper accepted for publication in          #
# Acta Crystallographica Section E. It conforms to the requirements of       #
# Notes for Authors for Acta Crystallographica Section E, and has been       #
# peer reviewed under the auspices of the IUCr Commission on Journals.       #
#                                                                            #
# Full details of the Crystallographic Information File format               #
# are given in the paper "The Crystallographic Information File (CIF):       #
# a New Standard Archive File for Crystallography" by S. R. Hall, F. H.      #
# Allen and I. D. Brown [Acta Cryst. (1991), A47, 655-685].                  #
#                                                                            #
# The current version of the core CIF dictionary is obtainable from          #
# ftp://ftp.iucr.org/pub/cif_core.dic.                                       #
#                                                                            #
# Software is freely available for graphical display of the structure(s)     #
# in this CIF. For information consult the CIF software page                 #
# http://www.iucr.org/resources/cif/software.                                #
#                                                                            #
# This file may be used for bona fide research purposes within the           #
# scientific community so long as proper attribution is given to the journal # 
# article from which it was obtained.                                        #
#                                                                            #
##############################################################################
data_global
_audit_creation_method     'by CrystalStructure 4.3'
_journal_date_recd_electronic     2023-06-28
_journal_date_accepted     2023-07-07
_journal_name_full     'Acta Crystallographica, Section E'
_journal_year     2023
_journal_volume     79
_journal_issue      8
_journal_page_first     0
_journal_page_last     0
_journal_paper_category     GM
_journal_paper_doi     10.1107/S2056989023005959
_journal_coeditor_code     YZ2037
_publ_contact_author_name     'Koji Kubono'
_publ_contact_author_address
;
Division of Natural Sciences
Osaka Kyoiku University
Kashiwara, Osaka 582-8582
Japan
;
_publ_contact_author_email
;
kubono@cc.osaka-kyoiku.ac.jp
;
_publ_contact_author_fax    '(+81)72-978-3652'
_publ_contact_author_phone    '(+81)72-978-3653'
_publ_section_title
;\
Crystal structure of
poly[(acetonitrile-\k<i>N</i>)(\m~3~-7-{[bis(pyridin-2-ylmethyl)amino]methyl}\
-8-hydroxyquinoline-5-sulfonato-\k^4^<i>N</i>,<i>O</i>:<i>O</i>':<i>O</i>'')\
sodium]
;
_publ_section_title_footnote     .
loop_
    _publ_author_name
    _publ_author_footnote
    _publ_author_address
    'Kubono, Koji' .
;
Osaka Kyoiku University,
4-698-1 Asahigaoka, Kashiwara,
Osaka 582-8582,
Japan
;
    'Tanaka, Ryoichi' .
;
Osaka Kyoiku University,
4-698-1 Asahigaoka, Kashiwara,
Osaka 582-8582,
Japan
;
    'Kashiwagi, Yukiyasu' .
;
Osaka Research Institute of Industrial Science and Technology,
1-6-50 Morinomiya, Joto-ku, Osaka 536-8553,
Japan
;
    'Tani, Keita' .
;
Osaka Kyoiku University,
4-698-1 Asahigaoka, Kashiwara,
Osaka 582-8582,
Japan
;
    'Yokoi, Kunihiko' .
;
Osaka Kyoiku University,
4-698-1 Asahigaoka, Kashiwara,
Osaka 582-8582,
Japan
;
_publ_section_synopsis
;
In the title compound, the Na^I^ atom has a distorted square-pyramidal
coordination environment. The molecular structure exhibits an intramolecular
bifurcated O---H...[N(tertiary amine), N(pyridyl)] hydrogen bond. In the
crystal, the molecules are linked by the bridging Na---<i>O</i>(sulfonato)
coordination bonds and the intermolecular C---H...O hydrogen bonds, forming a
three-dimensional network structure.
;
data_I
_chemical_name_systematic
;\
Poly[(acetonitrile-\k<i>N</i>)(\m~3~-7-{[bis(pyridin-2-ylmethyl)amino]methyl}-\
8-hydroxyquinoline-5-sulfonato-\k^4^<i>N</i>,<i>O</i>:<i>O</i>':<i>O</i>'')\
sodium]
;
_chemical_formula_moiety     'C24 H22 N5 Na O4 S'
_chemical_formula_sum     'C24 H22 N5 Na O4 S'
_chemical_formula_iupac     '[Na (C22 H19 N4 O4 S) (C2 H3 N1)]'
_chemical_formula_weight     499.52
_chemical_melting_point     ?
_space_group_crystal_system     monoclinic
_space_group_name_H-M_alt     'P 1 21/c 1'
_space_group_name_Hall     '-P 2ybc'
loop_
    _space_group_symop_id
    _space_group_symop_operation_xyz
    1 '+X,+Y,+Z'
    2 '-X,1/2+Y,1/2-Z'
    3 '-X,-Y,-Z'
    4 '+X,-1/2-Y,-1/2+Z'
_cell_length_a     10.4951(4)
_cell_length_b     14.1401(5)
_cell_length_c     16.9249(6)
_cell_angle_alpha     90.0000
_cell_angle_beta     106.378(8)
_cell_angle_gamma     90.0000
_cell_volume     2409.77(18)
_cell_formula_units_Z     4
_cell_measurement_reflns_used     16856
_cell_measurement_theta_min     2.06
_cell_measurement_theta_max     27.42
_cell_measurement_temperature     173
_exptl_crystal_description     block
_exptl_crystal_colour     colorless
_exptl_crystal_size_max     0.250
_exptl_crystal_size_mid     0.200
_exptl_crystal_size_min     0.150
_exptl_crystal_density_diffrn     1.377
_exptl_crystal_density_meas     ?
_exptl_crystal_density_method     'not measured'
_exptl_crystal_F_000     1040.00
_exptl_absorpt_coefficient_mu     0.193
_exptl_absorpt_correction_type     multi-scan
_exptl_absorpt_process_details
;
(ABSCOR; Higashi, 1995)
;
_exptl_absorpt_correction_T_min     0.867
_exptl_absorpt_correction_T_max     0.971
_diffrn_ambient_temperature     173
_diffrn_radiation_type     'Mo K\a'
_diffrn_radiation_wavelength     0.71075
_diffrn_measurement_device_type     'Rigaku R-AXIS RAPID'
_diffrn_measurement_method     \w
_diffrn_detector_area_resol_mean     10.000
_diffrn_reflns_number     23162
_diffrn_reflns_av_R_equivalents     0.0420
_diffrn_reflns_av_unetI/netI     0.0347
_diffrn_reflns_theta_min     2.483
_diffrn_reflns_theta_max     27.426
_diffrn_reflns_theta_full     25.242
_diffrn_measured_fraction_theta_max     0.998
_diffrn_measured_fraction_theta_full     0.998
_diffrn_reflns_limit_h_min     -13
_diffrn_reflns_limit_h_max     13
_diffrn_reflns_limit_k_min     -18
_diffrn_reflns_limit_k_max     18
_diffrn_reflns_limit_l_min     -20
_diffrn_reflns_limit_l_max     21
_diffrn_standards_number     0
_diffrn_standards_interval_count     .
_diffrn_standards_decay_%     ?
_refine_special_details
;
    Refinement was performed using all reflections. The weighted
    R-factor (wR) and goodness of fit (S) are based on F^2^.
    R-factor (gt) are based on F. The threshold expression of
    F^2^ > 2.0 sigma(F^2^) is used only for calculating R-factor (gt).
;
_reflns_number_total     5490
_reflns_number_gt     4023
_reflns_threshold_expression     F^2^>2.0\s(F^2^)
_refine_ls_structure_factor_coef     Fsqd
_refine_ls_R_factor_all     0.0706
_refine_ls_R_factor_gt     0.0435
_refine_ls_wR_factor_gt     0.0932
_refine_ls_wR_factor_ref     0.1028
_refine_ls_goodness_of_fit_ref     1.014
_refine_ls_number_reflns     5490
_refine_ls_number_parameters     321
_refine_ls_number_restraints     0
_refine_ls_hydrogen_treatment     mixed
_refine_ls_weighting_scheme     calc
_refine_ls_weighting_details
            'w = 1/[\s^2^(Fo^2^)+(0.0403P)^2^+1.2511P] where P=(Fo^2^+2Fc^2^)/3'
_atom_sites_solution_hydrogens     geom
_atom_sites_solution_primary     direct
_atom_sites_solution_secondary     difmap
_refine_ls_shift/su_max     0.001
_refine_diff_density_max     0.32
_refine_diff_density_min     -0.30
_refine_ls_extinction_method     none
_refine_ls_extinction_coef     ?
loop_
    _atom_type_symbol
    _atom_type_description
    _atom_type_scat_dispersion_real
    _atom_type_scat_dispersion_imag
    _atom_type_scat_source
    'C' 'C' 0.0033 0.0016
;
International Tables for Crystallography
(Vol. C, Tables 4.2.6.8 and 6.1.1.4)
;
    'H' 'H' 0.0000 0.0000
;
International Tables for Crystallography
(Vol. C, Table 6.1.1.4)
;
    'N' 'N' 0.0061 0.0033
;
International Tables for Crystallography
(Vol. C, Tables 4.2.6.8 and 6.1.1.4)
;
    'Na' 'Na' 0.0362 0.0249
;
International Tables for Crystallography
(Vol. C, Tables 4.2.6.8 and 6.1.1.4)
;
    'O' 'O' 0.0106 0.0060
;
International Tables for Crystallography
(Vol. C, Tables 4.2.6.8 and 6.1.1.4)
;
    'S' 'S' 0.1246 0.1234
;
International Tables for Crystallography
(Vol. C, Tables 4.2.6.8 and 6.1.1.4)
;
_computing_data_collection
;
RAPID-AUTO (Rigaku, 2006)
;
_computing_cell_refinement
;
RAPID-AUTO (Rigaku, 2006)
;
_computing_data_reduction
;
RAPID-AUTO (Rigaku, 2006)
;
_computing_structure_solution
;
SIR92 (Altomare, <i>et al.</i>, 1993)
;
_computing_structure_refinement
;
<i>SHELXL2014/7</i> (Sheldrick, 2015)
;
_computing_molecular_graphics
;
PLATON (Spek, 2020)
;
_computing_publication_material
;
CrystalStructure (Rigaku, 2016)
;
loop_
    _atom_site_type_symbol
    _atom_site_label
    _atom_site_fract_x
    _atom_site_fract_y
    _atom_site_fract_z
    _atom_site_U_iso_or_equiv
    _atom_site_adp_type
    _atom_site_calc_flag
    _atom_site_occupancy
    _atom_site_disorder_assembly
    _atom_site_disorder_group
    S S1 1.18114(5) 0.46635(3) 0.90911(3) 0.03024(12) Uani d 1 . .
    Na Na2 1.07043(8) 0.10172(5) 0.58208(5) 0.03309(19) Uani d 1 . .
    O O3 1.02142(14) 0.26904(9) 0.58507(8) 0.0319(3) Uani d 1 . .
    O O4 1.12279(14) 0.55994(10) 0.89339(9) 0.0394(3) Uani d 1 . .
    O O5 1.12432(16) 0.40982(11) 0.96284(9) 0.0444(4) Uani d 1 . .
    O O6 1.32483(13) 0.46752(10) 0.93467(9) 0.0395(3) Uani d 1 . .
    N N7 1.18687(17) 0.18141(11) 0.71220(10) 0.0315(4) Uani d 1 . .
    N N8 0.78852(16) 0.40512(11) 0.56663(9) 0.0291(3) Uani d 1 . .
    N N9 0.85965(17) 0.32740(12) 0.43831(10) 0.0363(4) Uani d 1 . .
    N N10 0.49005(19) 0.36242(14) 0.62557(13) 0.0472(5) Uani d 1 . .
    N N11 1.2229(2) -0.03275(15) 0.63619(14) 0.0582(6) Uani d 1 . .
    C C12 1.05317(18) 0.31647(13) 0.65748(11) 0.0261(4) Uani d 1 . .
    C C13 1.00738(18) 0.40634(12) 0.66745(11) 0.0269(4) Uani d 1 . .
    C C14 1.04797(18) 0.44926(13) 0.74581(11) 0.0272(4) Uani d 1 . .
    H H14 1.014363 0.510196 0.752534 0.033 Uiso calc 1 . .
    C C15 1.13363(18) 0.40683(13) 0.81249(11) 0.0267(4) Uani d 1 . .
    C C16 1.18340(18) 0.31472(13) 0.80365(11) 0.0275(4) Uani d 1 . .
    C C17 1.2732(2) 0.26440(14) 0.86880(12) 0.0349(5) Uani d 1 . .
    H H17 1.301928 0.291025 0.922443 0.042 Uiso calc 1 . .
    C C18 1.3174(2) 0.17810(15) 0.85359(13) 0.0421(5) Uani d 1 . .
    H H18 1.378379 0.144070 0.896296 0.051 Uiso calc 1 . .
    C C19 1.2722(2) 0.13945(14) 0.77409(13) 0.0388(5) Uani d 1 . .
    H H19 1.305452 0.079314 0.764561 0.047 Uiso calc 1 . .
    C C20 1.14255(18) 0.26954(12) 0.72610(11) 0.0260(4) Uani d 1 . .
    C C21 0.91430(19) 0.45661(13) 0.59585(12) 0.0303(4) Uani d 1 . .
    H H21A 0.896845 0.521199 0.612841 0.036 Uiso calc 1 . .
    H H21B 0.956231 0.462263 0.550483 0.036 Uiso calc 1 . .
    C C22 0.7130(2) 0.43493(15) 0.48490(12) 0.0364(5) Uani d 1 . .
    H H22A 0.716550 0.504736 0.481568 0.044 Uiso calc 1 . .
    H H22B 0.618938 0.416526 0.475797 0.044 Uiso calc 1 . .
    C C23 0.7636(2) 0.39248(14) 0.41728(12) 0.0324(4) Uani d 1 . .
    C C24 0.7072(2) 0.42029(16) 0.33616(13) 0.0409(5) Uani d 1 . .
    H H24 0.640408 0.467689 0.323134 0.049 Uiso calc 1 . .
    C C25 0.7503(2) 0.37761(18) 0.27478(13) 0.0487(6) Uani d 1 . .
    H H25 0.713422 0.395451 0.218858 0.058 Uiso calc 1 . .
    C C26 0.8473(2) 0.30886(17) 0.29556(14) 0.0475(6) Uani d 1 . .
    H H26 0.877040 0.277717 0.254261 0.057 Uiso calc 1 . .
    C C27 0.9004(2) 0.28629(17) 0.37764(14) 0.0437(5) Uani d 1 . .
    H H27 0.968416 0.239856 0.392049 0.052 Uiso calc 1 . .
    C C28 0.7092(2) 0.41116(14) 0.62489(12) 0.0329(4) Uani d 1 . .
    H H28A 0.666499 0.474147 0.619956 0.040 Uiso calc 1 . .
    H H28B 0.768646 0.405127 0.681603 0.040 Uiso calc 1 . .
    C C29 0.60371(19) 0.33608(14) 0.61095(12) 0.0313(4) Uani d 1 . .
    C C30 0.6250(2) 0.24534(14) 0.58610(13) 0.0375(5) Uani d 1 . .
    H H30 0.706913 0.229419 0.575984 0.045 Uiso calc 1 . .
    C C31 0.5256(2) 0.17819(16) 0.57619(13) 0.0448(5) Uani d 1 . .
    H H31 0.537800 0.115726 0.558990 0.054 Uiso calc 1 . .
    C C32 0.4090(2) 0.20405(19) 0.59181(15) 0.0523(6) Uani d 1 . .
    H H32 0.338984 0.159710 0.586228 0.063 Uiso calc 1 . .
    C C33 0.3958(2) 0.2952(2) 0.61563(18) 0.0590(7) Uani d 1 . .
    H H33 0.314422 0.312303 0.625879 0.071 Uiso calc 1 . .
    C C34 1.3112(3) -0.07824(16) 0.63605(14) 0.0474(6) Uani d 1 . .
    C C35 1.4259(3) -0.1369(2) 0.6367(2) 0.0806(10) Uani d 1 . .
    H H35A 1.481852 -0.103827 0.608024 0.121 Uiso calc 1 . .
    H H35B 1.395569 -0.196938 0.608878 0.121 Uiso calc 1 . .
    H H35C 1.477330 -0.149253 0.693795 0.121 Uiso calc 1 . .
    H H3 0.958(2) 0.2949(17) 0.5457(16) 0.051(7) Uiso d 1 . .
loop_
    _atom_site_aniso_label
    _atom_site_aniso_U_11
    _atom_site_aniso_U_22
    _atom_site_aniso_U_33
    _atom_site_aniso_U_12
    _atom_site_aniso_U_13
    _atom_site_aniso_U_23
    S1 0.0311(2) 0.0346(3) 0.0258(2) -0.0037(2) 0.00925(19) -0.00541(19)
    Na2 0.0414(4) 0.0325(4) 0.0282(4) -0.0002(3) 0.0143(3) -0.0019(3)
    O3 0.0414(8) 0.0307(7) 0.0218(7) 0.0043(6) 0.0058(6) 0.0001(5)
    O4 0.0424(8) 0.0370(8) 0.0375(8) 0.0038(6) 0.0093(7) -0.0093(6)
    O5 0.0543(10) 0.0549(9) 0.0285(8) -0.0145(8) 0.0190(7) -0.0051(6)
    O6 0.0324(7) 0.0416(8) 0.0412(8) -0.0034(6) 0.0048(6) -0.0066(7)
    N7 0.0405(9) 0.0257(8) 0.0282(9) 0.0011(7) 0.0095(7) 0.0010(6)
    N8 0.0304(8) 0.0344(8) 0.0232(8) 0.0014(7) 0.0088(7) 0.0002(6)
    N9 0.0389(10) 0.0418(10) 0.0293(9) 0.0014(8) 0.0112(8) -0.0003(7)
    N10 0.0402(10) 0.0538(12) 0.0549(12) 0.0031(9) 0.0255(9) 0.0010(9)
    N11 0.0693(15) 0.0459(12) 0.0577(14) 0.0152(11) 0.0152(11) -0.0014(10)
    C12 0.0290(9) 0.0279(9) 0.0238(9) -0.0044(7) 0.0112(8) -0.0003(7)
    C13 0.0265(9) 0.0287(9) 0.0266(9) -0.0023(7) 0.0093(8) 0.0021(7)
    C14 0.0285(9) 0.0265(9) 0.0285(9) -0.0006(7) 0.0112(8) -0.0006(7)
    C15 0.0264(9) 0.0303(9) 0.0255(9) -0.0039(7) 0.0106(8) -0.0035(7)
    C16 0.0281(9) 0.0298(9) 0.0258(9) -0.0046(8) 0.0096(8) 0.0020(7)
    C17 0.0411(12) 0.0346(11) 0.0258(10) -0.0037(9) 0.0044(9) 0.0001(8)
    C18 0.0497(13) 0.0323(11) 0.0354(12) 0.0048(10) -0.0026(10) 0.0054(9)
    C19 0.0490(13) 0.0281(10) 0.0361(11) 0.0064(9) 0.0066(10) 0.0025(8)
    C20 0.0294(9) 0.0261(9) 0.0249(9) -0.0023(7) 0.0115(8) 0.0019(7)
    C21 0.0337(10) 0.0292(10) 0.0281(10) -0.0002(8) 0.0090(8) 0.0027(8)
    C22 0.0367(11) 0.0412(11) 0.0295(11) 0.0061(9) 0.0061(9) 0.0025(9)
    C23 0.0343(11) 0.0340(10) 0.0275(10) -0.0041(9) 0.0065(8) 0.0010(8)
    C24 0.0452(12) 0.0435(12) 0.0306(11) -0.0026(10) 0.0053(9) 0.0036(9)
    C25 0.0575(15) 0.0606(15) 0.0256(11) -0.0131(12) 0.0079(10) 0.0011(10)
    C26 0.0533(14) 0.0608(15) 0.0327(12) -0.0085(12) 0.0191(11) -0.0100(10)
    C27 0.0448(13) 0.0514(13) 0.0371(12) -0.0003(11) 0.0153(10) -0.0065(10)
    C28 0.0358(11) 0.0349(11) 0.0305(10) 0.0031(8) 0.0133(9) -0.0036(8)
    C29 0.0312(10) 0.0397(11) 0.0233(9) 0.0025(8) 0.0081(8) 0.0029(8)
    C30 0.0357(11) 0.0387(11) 0.0372(12) 0.0026(9) 0.0087(9) -0.0010(9)
    C31 0.0507(14) 0.0426(12) 0.0350(12) -0.0069(10) 0.0021(10) 0.0012(9)
    C32 0.0462(14) 0.0641(16) 0.0454(14) -0.0189(12) 0.0112(11) 0.0054(12)
    C33 0.0385(13) 0.0741(19) 0.0722(19) -0.0056(13) 0.0286(13) 0.0041(15)
    C34 0.0618(16) 0.0419(13) 0.0405(13) 0.0019(12) 0.0179(12) 0.0003(10)
    C35 0.074(2) 0.087(2) 0.092(2) 0.0236(18) 0.0406(19) -0.0027(19)
_geom_special_details
;
 All esds (except the esd in the dihedral angle between two l.s. planes)
 are estimated using the full covariance matrix.  The cell esds are taken
 into account individually in the estimation of esds in distances, angles
 and torsion angles; correlations between esds in cell parameters are only
 used when they are defined by crystal symmetry.  An approximate (isotropic)
 treatment of cell esds is used for estimating esds involving l.s. planes.
;
loop_
    _geom_bond_atom_site_label_1
    _geom_bond_atom_site_label_2
    _geom_bond_site_symmetry_2
    _geom_bond_distance
    _geom_bond_publ_flag
    S1 O6 . 1.4469(14) ?
    S1 O4 . 1.4510(15) ?
    S1 O5 . 1.4585(15) ?
    S1 C15 . 1.7808(18) ?
    S1 Na2 2_756 3.2984(9) ?
    Na2 O5 4_565 2.2500(16) ?
    Na2 O4 2_746 2.2602(16) ?
    Na2 O3 . 2.4248(15) ?
    Na2 N7 . 2.4690(18) ?
    Na2 N11 . 2.487(2) ?
    Na2 Na2 3_756 3.9829(15) ?
    O3 C12 . 1.354(2) ?
    O3 H3 . 0.88(3) ?
    N7 C19 . 1.312(3) ?
    N7 C20 . 1.373(2) ?
    N8 C22 . 1.449(2) ?
    N8 C28 . 1.461(2) ?
    N8 C21 . 1.466(2) ?
    N9 C23 . 1.337(3) ?
    N9 C27 . 1.350(3) ?
    N10 C29 . 1.338(3) ?
    N10 C33 . 1.347(3) ?
    N11 C34 . 1.129(3) ?
    C12 C13 . 1.386(3) ?
    C12 C20 . 1.433(3) ?
    C13 C14 . 1.411(3) ?
    C13 C21 . 1.504(3) ?
    C14 C15 . 1.367(3) ?
    C14 H14 . 0.9500 ?
    C15 C16 . 1.427(3) ?
    C16 C20 . 1.413(3) ?
    C16 C17 . 1.423(3) ?
    C17 C18 . 1.356(3) ?
    C17 H17 . 0.9500 ?
    C18 C19 . 1.405(3) ?
    C18 H18 . 0.9500 ?
    C19 H19 . 0.9500 ?
    C21 H21A . 0.9900 ?
    C21 H21B . 0.9900 ?
    C22 C23 . 1.515(3) ?
    C22 H22A . 0.9900 ?
    C22 H22B . 0.9900 ?
    C23 C24 . 1.390(3) ?
    C24 C25 . 1.383(3) ?
    C24 H24 . 0.9500 ?
    C25 C26 . 1.380(3) ?
    C25 H25 . 0.9500 ?
    C26 C27 . 1.380(3) ?
    C26 H26 . 0.9500 ?
    C27 H27 . 0.9500 ?
    C28 C29 . 1.504(3) ?
    C28 H28A . 0.9900 ?
    C28 H28B . 0.9900 ?
    C29 C30 . 1.388(3) ?
    C30 C31 . 1.386(3) ?
    C30 H30 . 0.9500 ?
    C31 C32 . 1.372(3) ?
    C31 H31 . 0.9500 ?
    C32 C33 . 1.369(4) ?
    C32 H32 . 0.9500 ?
    C33 H33 . 0.9500 ?
    C34 C35 . 1.459(4) ?
    C35 H35A . 0.9800 ?
    C35 H35B . 0.9800 ?
    C35 H35C . 0.9800 ?
loop_
    _geom_angle_atom_site_label_1
    _geom_angle_atom_site_label_2
    _geom_angle_atom_site_label_3
    _geom_angle_site_symmetry_1
    _geom_angle_site_symmetry_3
    _geom_angle
    _geom_angle_publ_flag
    O6 S1 O4 . . 113.25(9) ?
    O6 S1 O5 . . 113.25(9) ?
    O4 S1 O5 . . 112.87(9) ?
    O6 S1 C15 . . 106.16(9) ?
    O4 S1 C15 . . 105.55(9) ?
    O5 S1 C15 . . 104.82(9) ?
    O6 S1 Na2 . 2_756 139.46(6) ?
    O4 S1 Na2 . 2_756 34.63(6) ?
    O5 S1 Na2 . 2_756 79.43(7) ?
    C15 S1 Na2 . 2_756 107.18(6) ?
    O5 Na2 O4 4_565 2_746 127.68(7) ?
    O5 Na2 O3 4_565 . 101.42(6) ?
    O4 Na2 O3 2_746 . 92.56(6) ?
    O5 Na2 N7 4_565 . 130.30(7) ?
    O4 Na2 N7 2_746 . 101.50(6) ?
    O3 Na2 N7 . . 65.83(5) ?
    O5 Na2 N11 4_565 . 88.66(7) ?
    O4 Na2 N11 2_746 . 104.46(7) ?
    O3 Na2 N11 . . 148.91(7) ?
    N7 Na2 N11 . . 85.14(7) ?
    O5 Na2 S1 4_565 2_746 113.91(5) ?
    O4 Na2 S1 2_746 2_746 21.39(4) ?
    O3 Na2 S1 . 2_746 112.83(4) ?
    N7 Na2 S1 . 2_746 115.19(5) ?
    N11 Na2 S1 . 2_746 88.83(6) ?
    O5 Na2 Na2 4_565 3_756 57.30(5) ?
    O4 Na2 Na2 2_746 3_756 76.32(5) ?
    O3 Na2 Na2 . 3_756 132.85(5) ?
    N7 Na2 Na2 . 3_756 160.89(5) ?
    N11 Na2 Na2 . 3_756 77.20(6) ?
    S1 Na2 Na2 2_746 3_756 57.86(2) ?
    C12 O3 Na2 . . 120.18(11) ?
    C12 O3 H3 . . 114.9(16) ?
    Na2 O3 H3 . . 120.7(16) ?
    S1 O4 Na2 . 2_756 123.98(9) ?
    S1 O5 Na2 . 4_566 148.14(10) ?
    C19 N7 C20 . . 117.48(17) ?
    C19 N7 Na2 . . 124.08(13) ?
    C20 N7 Na2 . . 117.42(12) ?
    C22 N8 C28 . . 111.39(16) ?
    C22 N8 C21 . . 112.06(15) ?
    C28 N8 C21 . . 111.93(15) ?
    C23 N9 C27 . . 118.06(18) ?
    C29 N10 C33 . . 116.2(2) ?
    C34 N11 Na2 . . 151.4(2) ?
    O3 C12 C13 . . 124.01(17) ?
    O3 C12 C20 . . 116.23(16) ?
    C13 C12 C20 . . 119.75(17) ?
    C12 C13 C14 . . 119.07(17) ?
    C12 C13 C21 . . 120.28(17) ?
    C14 C13 C21 . . 120.64(16) ?
    C15 C14 C13 . . 122.77(17) ?
    C15 C14 H14 . . 118.6 ?
    C13 C14 H14 . . 118.6 ?
    C14 C15 C16 . . 119.26(17) ?
    C14 C15 S1 . . 119.96(14) ?
    C16 C15 S1 . . 120.78(14) ?
    C20 C16 C17 . . 117.06(17) ?
    C20 C16 C15 . . 119.07(17) ?
    C17 C16 C15 . . 123.87(17) ?
    C18 C17 C16 . . 119.36(19) ?
    C18 C17 H17 . . 120.3 ?
    C16 C17 H17 . . 120.3 ?
    C17 C18 C19 . . 119.39(19) ?
    C17 C18 H18 . . 120.3 ?
    C19 C18 H18 . . 120.3 ?
    N7 C19 C18 . . 123.96(19) ?
    N7 C19 H19 . . 118.0 ?
    C18 C19 H19 . . 118.0 ?
    N7 C20 C16 . . 122.71(17) ?
    N7 C20 C12 . . 117.21(16) ?
    C16 C20 C12 . . 120.07(16) ?
    N8 C21 C13 . . 110.84(15) ?
    N8 C21 H21A . . 109.5 ?
    C13 C21 H21A . . 109.5 ?
    N8 C21 H21B . . 109.5 ?
    C13 C21 H21B . . 109.5 ?
    H21A C21 H21B . . 108.1 ?
    N8 C22 C23 . . 113.07(16) ?
    N8 C22 H22A . . 109.0 ?
    C23 C22 H22A . . 109.0 ?
    N8 C22 H22B . . 109.0 ?
    C23 C22 H22B . . 109.0 ?
    H22A C22 H22B . . 107.8 ?
    N9 C23 C24 . . 122.47(19) ?
    N9 C23 C22 . . 118.05(17) ?
    C24 C23 C22 . . 119.46(19) ?
    C25 C24 C23 . . 118.7(2) ?
    C25 C24 H24 . . 120.6 ?
    C23 C24 H24 . . 120.6 ?
    C26 C25 C24 . . 119.3(2) ?
    C26 C25 H25 . . 120.3 ?
    C24 C25 H25 . . 120.3 ?
    C25 C26 C27 . . 118.6(2) ?
    C25 C26 H26 . . 120.7 ?
    C27 C26 H26 . . 120.7 ?
    N9 C27 C26 . . 122.8(2) ?
    N9 C27 H27 . . 118.6 ?
    C26 C27 H27 . . 118.6 ?
    N8 C28 C29 . . 112.78(16) ?
    N8 C28 H28A . . 109.0 ?
    C29 C28 H28A . . 109.0 ?
    N8 C28 H28B . . 109.0 ?
    C29 C28 H28B . . 109.0 ?
    H28A C28 H28B . . 107.8 ?
    N10 C29 C30 . . 122.79(19) ?
    N10 C29 C28 . . 115.47(18) ?
    C30 C29 C28 . . 121.73(18) ?
    C31 C30 C29 . . 119.4(2) ?
    C31 C30 H30 . . 120.3 ?
    C29 C30 H30 . . 120.3 ?
    C32 C31 C30 . . 118.4(2) ?
    C32 C31 H31 . . 120.8 ?
    C30 C31 H31 . . 120.8 ?
    C33 C32 C31 . . 118.5(2) ?
    C33 C32 H32 . . 120.8 ?
    C31 C32 H32 . . 120.8 ?
    N10 C33 C32 . . 124.7(2) ?
    N10 C33 H33 . . 117.6 ?
    C32 C33 H33 . . 117.6 ?
    N11 C34 C35 . . 179.4(3) ?
    C34 C35 H35A . . 109.5 ?
    C34 C35 H35B . . 109.5 ?
    H35A C35 H35B . . 109.5 ?
    C34 C35 H35C . . 109.5 ?
    H35A C35 H35C . . 109.5 ?
    H35B C35 H35C . . 109.5 ?
loop_
    _geom_torsion_atom_site_label_1
    _geom_torsion_atom_site_label_2
    _geom_torsion_atom_site_label_3
    _geom_torsion_atom_site_label_4
    _geom_torsion_site_symmetry_1
    _geom_torsion_site_symmetry_2
    _geom_torsion_site_symmetry_3
    _geom_torsion_site_symmetry_4
    _geom_torsion
    _geom_torsion_publ_flag
    O6 S1 O4 Na2 . . . 2_756 -146.44(9) ?
    O5 S1 O4 Na2 . . . 2_756 -16.08(13) ?
    C15 S1 O4 Na2 . . . 2_756 97.84(10) ?
    O6 S1 O5 Na2 . . . 4_566 78.3(2) ?
    O4 S1 O5 Na2 . . . 4_566 -52.0(2) ?
    C15 S1 O5 Na2 . . . 4_566 -166.41(18) ?
    Na2 S1 O5 Na2 2_756 . . 4_566 -61.26(19) ?
    Na2 O3 C12 C13 . . . . -167.32(14) ?
    Na2 O3 C12 C20 . . . . 14.4(2) ?
    O3 C12 C13 C14 . . . . -179.49(17) ?
    C20 C12 C13 C14 . . . . -1.2(3) ?
    O3 C12 C13 C21 . . . . 1.3(3) ?
    C20 C12 C13 C21 . . . . 179.60(16) ?
    C12 C13 C14 C15 . . . . 1.6(3) ?
    C21 C13 C14 C15 . . . . -179.20(17) ?
    C13 C14 C15 C16 . . . . -0.9(3) ?
    C13 C14 C15 S1 . . . . 179.41(14) ?
    O6 S1 C15 C14 . . . . -126.08(15) ?
    O4 S1 C15 C14 . . . . -5.59(17) ?
    O5 S1 C15 C14 . . . . 113.80(16) ?
    Na2 S1 C15 C14 2_756 . . . 30.51(16) ?
    O6 S1 C15 C16 . . . . 54.26(17) ?
    O4 S1 C15 C16 . . . . 174.74(15) ?
    O5 S1 C15 C16 . . . . -65.86(17) ?
    Na2 S1 C15 C16 2_756 . . . -149.16(13) ?
    C14 C15 C16 C20 . . . . -0.1(3) ?
    S1 C15 C16 C20 . . . . 179.53(13) ?
    C14 C15 C16 C17 . . . . 179.75(18) ?
    S1 C15 C16 C17 . . . . -0.6(3) ?
    C20 C16 C17 C18 . . . . 1.6(3) ?
    C15 C16 C17 C18 . . . . -178.31(19) ?
    C16 C17 C18 C19 . . . . -0.9(3) ?
    C20 N7 C19 C18 . . . . 1.9(3) ?
    Na2 N7 C19 C18 . . . . -166.24(17) ?
    C17 C18 C19 N7 . . . . -0.9(4) ?
    C19 N7 C20 C16 . . . . -1.1(3) ?
    Na2 N7 C20 C16 . . . . 167.84(13) ?
    C19 N7 C20 C12 . . . . 177.74(18) ?
    Na2 N7 C20 C12 . . . . -13.3(2) ?
    C17 C16 C20 N7 . . . . -0.6(3) ?
    C15 C16 C20 N7 . . . . 179.29(17) ?
    C17 C16 C20 C12 . . . . -179.41(17) ?
    C15 C16 C20 C12 . . . . 0.5(3) ?
    O3 C12 C20 N7 . . . . -0.3(2) ?
    C13 C12 C20 N7 . . . . -178.66(16) ?
    O3 C12 C20 C16 . . . . 178.61(16) ?
    C13 C12 C20 C16 . . . . 0.2(3) ?
    C22 N8 C21 C13 . . . . -163.21(16) ?
    C28 N8 C21 C13 . . . . 70.82(19) ?
    C12 C13 C21 N8 . . . . 63.1(2) ?
    C14 C13 C21 N8 . . . . -116.12(18) ?
    C28 N8 C22 C23 . . . . -155.23(16) ?
    C21 N8 C22 C23 . . . . 78.5(2) ?
    C27 N9 C23 C24 . . . . -1.4(3) ?
    C27 N9 C23 C22 . . . . 176.90(19) ?
    N8 C22 C23 N9 . . . . 6.4(3) ?
    N8 C22 C23 C24 . . . . -175.17(18) ?
    N9 C23 C24 C25 . . . . 1.3(3) ?
    C22 C23 C24 C25 . . . . -177.0(2) ?
    C23 C24 C25 C26 . . . . 0.1(3) ?
    C24 C25 C26 C27 . . . . -1.3(3) ?
    C23 N9 C27 C26 . . . . 0.2(3) ?
    C25 C26 C27 N9 . . . . 1.2(4) ?
    C22 N8 C28 C29 . . . . 72.0(2) ?
    C21 N8 C28 C29 . . . . -161.71(16) ?
    C33 N10 C29 C30 . . . . 0.6(3) ?
    C33 N10 C29 C28 . . . . -178.2(2) ?
    N8 C28 C29 N10 . . . . -145.01(18) ?
    N8 C28 C29 C30 . . . . 36.2(3) ?
    N10 C29 C30 C31 . . . . -0.4(3) ?
    C28 C29 C30 C31 . . . . 178.36(19) ?
    C29 C30 C31 C32 . . . . -0.3(3) ?
    C30 C31 C32 C33 . . . . 0.7(3) ?
    C29 N10 C33 C32 . . . . -0.2(4) ?
    C31 C32 C33 N10 . . . . -0.4(4) ?
loop_
    _geom_hbond_atom_site_label_D
    _geom_hbond_atom_site_label_H
    _geom_hbond_atom_site_label_A
    _geom_hbond_site_symmetry_D
    _geom_hbond_site_symmetry_H
    _geom_hbond_site_symmetry_A
    _geom_hbond_distance_DH
    _geom_hbond_distance_HA
    _geom_hbond_distance_DA
    _geom_hbond_angle_DHA
    _geom_hbond_publ_flag
    O3 H3 N8 . . . 0.88(2) 2.46(3) 3.057(2) 125(2) yes
    O3 H3 N9 . . . 0.88(2) 1.87(2) 2.7120(19) 158(3) yes
    C31 H31 O6 . . 2_746 0.95 2.53 3.397(3) 152 yes
    C35 H35A O6 . . 2_846 0.98 2.55 3.502(4) 166 yes
_shelx_hkl_file
;
   0   0   3    7.15    1.96
   0   0  -3    8.48    2.05
   0   0   424175.80  574.89
   0   0  -423768.75  566.10
   0   0   5    3.32    3.48
   0   0  -5  -11.63    5.26
   0   0   613185.18  262.39
   0   0  -613102.29  255.92
   0   0   7   -6.20    4.10
   0   0  -7   22.91    4.23
   0   0   8    1.17    5.33
   0   0  -8   11.23    4.88
   0   0   9    6.21    4.78
   0   0  -9    2.86    4.42
   0   0  10  728.38   14.01
   0   0 -10  727.22   13.88
   0   0  11   12.21    6.26
   0   0 -11    9.59    5.97
   0   0  12  433.14   12.51
   0   0 -12  423.90   16.77
   0   0  13  -16.64   11.75
   0   0 -13  -10.09    7.35
   0   0  14  268.25   11.68
   0   0 -14  251.53   11.43
   0   0  15   -7.15    8.48
   0   0 -15    3.31    8.01
   0   0  16  205.99   12.09
   0   0 -16  188.04   11.63
   0   0  17    7.42    9.38
   0   0 -17    0.04    9.22
   0   0  18  163.18   12.86
   0   0 -18  146.12   12.88
   0   0  19    0.81   10.77
   0   0  20   65.93   20.07
   0   0  21  -22.71   13.14
   0   1  -1    0.16    0.94
   0   1   1   -0.42    0.62
   0  -1   1    0.41    0.56
   0  -1  -1    0.62    0.59
   0   1  -2  840.39    8.42
   0  -1  -2  812.39    8.53
   0  -1   2  835.41    7.89
   0   1   3   97.93    3.25
   0   1  -3   93.53    3.66
   0  -1  -3   96.56    3.20
   0  -1   3   95.10    2.48
   0   1   4 3228.28   42.58
   0   1  -4 3211.35   41.28
   0  -1  -4 3258.05   43.33
   0  -1   4 3149.93   43.45
   0   1   5 2153.75   28.58
   0   1  -5 2159.91   27.51
   0  -1  -5 2205.87   31.72
   0  -1   5 2154.64   27.38
   0   1   6  548.89    9.98
   0   1  -6  549.87    8.97
   0  -1  -6  545.48    9.73
   0  -1   6  541.06    9.04
   0   1   7  997.12   19.64
   0   1  -7 1028.12   15.40
   0  -1  -7 1017.72   16.31
   0  -1   7 1025.88   15.27
   0   1   8 1989.59   29.93
   0   1  -8 1969.57   28.54
   0  -1  -8 1981.65   29.50
   0  -1   8 1992.66   32.01
   0   1   9    3.45    5.22
   0   1  -9    4.31    6.96
   0  -1  -9   10.17    4.83
   0  -1   9    8.09    4.55
   0   1  10  503.38   11.83
   0   1 -10  495.20   10.85
   0  -1 -10  497.92   11.35
   0  -1  10  488.90   10.93
   0   1  11  410.27   11.74
   0   1 -11  376.74   10.63
   0  -1 -11  394.88   11.31
   0  -1  11  387.83   14.56
   0   1  12   31.91   11.66
   0   1 -12   26.02    6.58
   0  -1 -12   16.80    7.08
   0  -1  12   22.16    6.78
   0   1  13   12.09    7.91
   0   1 -13   11.90    7.06
   0  -1 -13   10.41    7.64
   0  -1  13   11.25    7.15
   0   1 -14  475.37   13.65
   0  -1 -14  420.00   19.05
   0  -1  14  475.58   19.32
   0   1  15   14.53    8.80
   0   1 -15   14.65    7.97
   0  -1  15   11.13    8.08
   0  -1 -15    5.96    8.56
   0   1  16   21.53   14.75
   0   1 -16   14.77    8.37
   0  -1 -16    0.35    9.28
   0  -1  16   10.31    8.53
   0   1  17  375.09   15.86
   0   1 -17  405.51   14.76
   0  -1 -17  366.79   22.27
   0  -1  17  380.86   14.76
   0   1  18   10.63   10.52
   0  -1  18   14.00    9.95
   0  -1 -18    2.25   10.63
   0   1  19   30.76   12.07
   0  -1  19   42.31   11.64
   0  -1 -19   51.68   12.24
   0   1  20    2.23   12.19
   0  -1  20    6.54   10.96
   0   1  21  115.87   15.35
   0  -1  21  138.86   14.81
   0   2   0    2.53    0.80
   0   2   0    1.19    1.34
   0  -2   0    3.54    2.17
   0  -2   0    0.62    0.77
   0   2   1  601.56    6.88
   0   2  -1  604.39    6.71
   0   2   1  606.86    6.38
   0  -2   1  593.88    5.07
   0  -2  -1  601.54    6.25
   0   2   2 1858.30   22.49
   0   2  -2 1893.76   21.18
   0  -2   2 1878.82   20.92
   0  -2   2 1892.54   18.62
   0  -2  -2 1900.03   21.46
   0   2   3 1429.19   17.92
   0  -2   3 1444.20   16.87
   0  -2   3 1460.14   16.49
   0  -2  -3 1434.66   17.91
   0   2   4   16.13    4.72
   0  -2   4   24.28    2.89
   0   2   5 3086.98   42.48
   0   2  -5 3005.54   39.16
   0  -2  -5 3128.67   42.83
   0  -2   5 3048.06   39.45
   0   2   6    6.45    4.44
   0   2  -6    7.76    4.93
   0  -2  -6   10.47    4.20
   0  -2   6   16.57    3.02
   0   2   7  136.35    6.70
   0   2  -7  134.50    5.31
   0  -2  -7  129.48    6.90
   0  -2   7  137.70    5.05
   0   2   8   -5.79    5.49
   0   2  -8    6.03    4.59
   0  -2  -8    1.59    5.38
   0  -2   8    9.33    4.16
   0   2   9  821.71   15.18
   0   2  -9  824.23   16.62
   0  -2  -9  824.33   15.10
   0  -2   9  799.43   13.37
   0   2  10    6.27    9.95
   0   2 -10   14.36    7.62
   0  -2 -10   13.31    6.16
   0  -2  10   18.41    5.07
   0   2  11   65.56    7.65
   0   2 -11   64.17    6.35
   0  -2 -11   56.49    7.50
   0  -2  11   51.30    6.14
   0   2  12  394.44   12.72
   0   2 -12  372.47   10.62
   0  -2 -12  376.52   16.70
   0  -2  12  366.10   14.86
   0   2  13    9.03    8.02
   0   2 -13   -2.65    6.60
   0  -2 -13   10.25    7.59
   0  -2  13    4.86    6.77
   0   2  14  222.65   12.04
   0   2 -14  204.81   10.13
   0  -2 -14  226.14   11.77
   0  -2  14  200.08   10.43
   0   2  15  516.01   16.60
   0  -2  15  545.60   20.11
   0  -2 -15  534.62   22.24
   0   2  16   26.11    9.83
   0  -2  16   11.02    8.62
   0  -2 -16    3.34    9.26
   0   2  17   10.78   10.45
   0  -2  17   15.19    8.58
   0  -2 -17    2.59    9.92
   0   2  18   39.26   11.41
   0  -2  18    7.24   15.02
   0  -2 -18   20.10   17.34
   0   2  19   47.41   12.81
   0  -2  19   48.96   11.08
   0  -2 -19   40.47   12.43
   0   2  20   23.15   13.20
   0  -2  20   15.98   11.31
   0  -2 -20   22.57   12.56
   0   3   0    2.71    1.65
   0   3   0    4.65    2.74
   0  -3   0    3.15    2.77
   0  -3   0   -0.38    1.58
   0   3   1 4083.26   56.91
   0   3  -1 4174.20   48.52
   0   3   1 4108.96   52.26
   0   3  -1 4066.20   53.70
   0  -3   1 4250.10   50.20
   0  -3  -1 4063.79   54.46
   0  -3   1 4126.82   54.33
   0  -3  -1 4021.44   51.10
   0   3   2  718.18    9.96
   0   3  -2  728.22   10.06
   0   3  -2  738.18    7.78
   0  -3   2  721.28    8.07
   0  -3   2  735.47   10.45
   0  -3  -2  749.80   12.58
   0   3   3 1564.26   21.30
   0   3  -3 1589.67   20.41
   0  -3   3 1599.13   20.22
   0  -3   3 1613.04   16.98
   0  -3  -3 1615.07   24.46
   0   3   4   83.40    4.73
   0  -3   4   82.36    3.79
   0  -3   4   89.28    3.79
   0  -3  -4   88.33    4.44
   0   3   5 2152.87   29.93
   0  -3   5 2102.14   27.86
   0  -3   5 2130.20   26.01
   0  -3  -5 2168.45   29.71
   0   3   6 1522.05   21.93
   0  -3   6 1471.54   18.97
   0  -3  -6 1543.29   22.06
   0   3   8   -1.64    5.72
   0  -3   8    4.38    3.57
   0  -3  -8   -3.10    8.31
   0   3   9   46.71    6.81
   0  -3   9   47.47    4.49
   0  -3  -9   57.21    6.41
   0   3  10   15.74    6.97
   0  -3 -10   19.54    6.74
   0   3  11  119.79    9.18
   0  -3  11  123.72    6.68
   0  -3 -11  109.62    8.63
   0   3  12    9.13    8.17
   0  -3  12   -2.64    5.83
   0  -3 -12   -0.91    7.45
   0   3  13   68.56   15.12
   0  -3  13   67.05    7.30
   0  -3 -13   38.56   13.81
   0   3  14  523.51   16.83
   0  -3  14  550.88   14.08
   0  -3 -14  536.31   16.46
   0   3  15   24.64   10.01
   0  -3  15   40.89    7.61
   0  -3 -15   30.76    9.41
   0   3  16   23.39   10.29
   0  -3  16   17.08    8.11
   0  -3 -16   44.66   15.48
   0   3  17   25.36   10.70
   0  -3  17   16.68    8.34
   0  -3 -17   12.29   10.49
   0   3  18   67.83   12.55
   0  -3  18   39.44   14.69
   0  -3 -18   39.54   12.25
   0   3  19   10.85   11.98
   0  -3 -19  -16.51   18.52
   0   3  20   99.38   15.12
   0  -3  20   80.70   11.94
   0  -3 -20   74.58   14.76
   0   4   0  715.43    8.58
   0   4   0  721.12   11.48
   0  -4   0  711.76   11.43
   0  -4   0  688.39   10.11
   0   4   1 2528.42   36.54
   0   4  -1 2503.08   27.61
   0   4   1 2468.95   30.43
   0   4  -1 2504.44   33.03
   0  -4   1 2530.03   28.22
   0  -4  -1 2520.48   34.14
   0  -4   1 2507.44   33.36
   0  -4  -1 2420.77   29.89
   0   4   2  289.03    6.79
   0   4   2  293.76    5.84
   0   4  -2  299.09    6.29
   0   4  -2  301.27    3.55
   0  -4   2  303.93    3.70
   0  -4   2  297.97    6.33
   0  -4  -2  288.97    5.61
   0   4   3  675.99   10.39
   0   4  -3  686.76   10.31
   0  -4   3  673.08   10.24
   0  -4   3  676.95    7.19
   0  -4  -3  660.33   10.14
   0   4   4  217.75    6.12
   0  -4   4  195.03    3.32
   0  -4   4  200.68    5.56
   0  -4  -4  204.66    6.00
   0   4   5 1188.30   17.32
   0  -4   5 1170.58   13.56
   0  -4   5 1184.54   16.22
   0  -4   5 1186.37   13.89
   0  -4  -5 1167.72   17.01
   0   4   6  758.16   13.15
   0  -4   6  759.05   11.99
   0  -4   6  741.30   10.07
   0  -4  -6  754.47   13.30
   0   4   7   21.92    9.15
   0  -4   7   21.32    4.05
   0  -4   7    6.40    3.18
   0  -4  -7    4.25    6.07
   0   4   8  187.73   11.65
   0  -4   8  171.08    5.90
   0  -4   8  183.18    5.20
   0  -4  -8  192.66    7.67
   0   4   9   49.35   10.58
   0  -4   9   46.30    6.37
   0  -4  -9   42.54    6.61
   0   4  10  243.78   10.79
   0  -4  10  242.97    7.16
   0  -4 -10  245.63    9.94
   0   4  11  145.41    9.77
   0  -4  11  140.16    9.73
   0  -4 -11  139.86    9.33
   0   4  12   81.37    9.44
   0  -4  12   64.14    6.43
   0  -4 -12   88.16    9.05
   0   4  13  185.19   11.71
   0  -4  13  190.38   12.12
   0  -4 -13  194.61   11.44
   0   4  14   16.83    9.61
   0  -4  14   17.73    6.69
   0  -4 -14   16.64   14.55
   0   4  15   -2.98   10.02
   0  -4  15   12.14    6.80
   0  -4 -15  -12.68    9.87
   0   4  16   33.73   17.63
   0  -4  16   36.95    7.73
   0  -4 -16   33.55   10.62
   0   4  17   37.55   11.54
   0  -4  17   19.74    8.31
   0  -4 -17   28.17   17.06
   0   4  18   36.57   12.80
   0  -4  18   41.11   14.40
   0  -4 -18   40.91   12.38
   0   4  19   91.38   14.13
   0  -4  19   65.97   10.36
   0  -4 -19   64.68   13.80
   0   4  20   74.61   15.00
   0  -4  20   54.49   11.10
   0  -4 -20   69.49   22.45
   0   5   0    1.94    3.44
   0   5   0   -3.98    3.93
   0  -5   0   -5.21    4.28
   0  -5   0    2.23    2.19
   0   5  -1   11.71    4.14
   0   5   1   11.63    4.30
   0   5   1   16.79    2.93
   0   5  -1   13.78    2.78
   0  -5   1   17.39    3.08
   0  -5   1   11.11    4.34
   0  -5  -1   15.74    4.78
   0  -5  -1   15.29    2.81
   0   5   2  323.07    7.49
   0   5   2  331.40    6.53
   0   5  -2  316.67    7.11
   0   5  -2  322.83    4.82
   0  -5   2  316.73    4.14
   0  -5   2  315.09    7.37
   0  -5  -2  322.23    6.32
   0   5   3   23.86    6.83
   0   5   3    7.74    3.39
   0   5  -3    5.39    3.67
   0   5  -3    9.54    1.29
   0  -5   3   10.21    1.46
   0  -5   3    9.27    3.70
   0  -5  -3   10.80    3.42
   0   5  -4   22.91    4.46
   0   5   4   27.85    4.42
   0  -5   4   24.66    4.47
   0  -5  -4   33.71    4.23
   0   5   5    8.80    4.99
   0  -5   5   14.48    2.99
   0  -5   5   12.95    4.28
   0  -5   5   19.01    2.30
   0  -5  -5   12.46    4.75
   0   5   6  375.40   13.29
   0  -5   6  394.03    5.90
   0  -5   6  397.98    8.46
   0  -5   6  381.54    7.73
   0  -5  -6  391.64    9.74
   0   5   7  228.83    8.15
   0  -5   7  222.20    4.49
   0  -5   7  216.68    6.50
   0  -5   7  228.35    6.27
   0  -5  -7  224.48   10.76
   0   5   8  601.34   13.05
   0  -5   8  575.44   10.94
   0  -5   8  582.77   10.95
   0  -5  -8  571.97   12.44
   0   5   9   30.24    6.87
   0  -5   9    8.29    4.92
   0  -5   9   14.95    3.90
   0  -5  -9   22.14    6.91
   0   5  10    4.98    7.27
   0  -5  10  -12.42    7.89
   0  -5  10   -0.38    4.05
   0  -5 -10  -12.70    7.10
   0   5  11   66.88    8.96
   0  -5  11   57.99    6.14
   0  -5  11   62.39    5.35
   0  -5 -11   60.70    8.25
   0   5  12   50.10    9.37
   0  -5  12   42.17    6.48
   0  -5  12   40.57    5.60
   0  -5 -12   46.15   13.72
   0   5  13  116.12   11.42
   0  -5  13  108.44    7.56
   0  -5  13  121.57    7.10
   0  -5 -13  126.06   10.67
   0   5  14   22.48   16.03
   0  -5  14   14.60    6.54
   0  -5  14   17.12    6.51
   0  -5 -14   19.40    9.47
   0  -5  15   -8.76    6.46
   0  -5  15    7.39    6.53
   0  -5 -15   13.21    9.26
   0   5  16   49.55   12.40
   0  -5  16   54.05    7.56
   0  -5  16   66.72    7.77
   0  -5 -16   37.44   11.41
   0   5  17    3.63   11.60
   0  -5  17    4.46    7.25
   0  -5  17   19.13    7.61
   0  -5 -17    8.22   11.09
   0   5  18    7.97   12.56
   0  -5  18   -4.64    7.36
   0  -5  18    4.85   12.32
   0  -5 -18   -2.95   11.54
   0   5  19    6.90   13.04
   0  -5  19   -2.87    8.71
   0  -5 -19    5.83   12.60
   0   5  20   -6.53   14.61
   0  -5  20   -5.99    9.87
   0  -5 -20  -28.02   14.15
   0   6   0 1599.10   19.17
   0   6   0 1648.96   23.56
   0  -6   0 1627.27   24.00
   0  -6   0 1628.43   20.85
   0   6  -1 1046.39   16.76
   0   6   1 1088.79   16.87
   0   6   1 1072.80   13.81
   0   6  -1 1073.65   12.29
   0  -6   1 1105.19   12.71
   0  -6   1 1067.12   16.75
   0  -6  -1 1106.25   17.38
   0  -6  -1 1108.33   14.03
   0   6   2  592.81   14.12
   0   6   2  558.32    9.20
   0   6  -2  600.39   14.04
   0   6  -2  583.18    8.02
   0  -6   2  566.66    6.98
   0  -6   2  561.13   10.71
   0  -6  -2  568.55    9.06
   0   6   3  450.26    9.97
   0   6   3  463.34    8.79
   0   6  -3  464.94    9.39
   0   6  -3  466.47    5.43
   0  -6   3  466.50    5.68
   0  -6   3  451.05    9.25
   0  -6  -3  448.65    8.40
   0   6   4   68.53    9.84
   0   6   4   68.56    5.30
   0   6  -4   73.19    5.44
   0  -6   4   63.41    5.60
   0  -6   4   64.84    3.34
   0  -6  -4   69.72    4.97
   0   6   5 1213.83   20.12
   0   6   5 1182.33   18.95
   0  -6   5 1230.66   15.43
   0  -6   5 1216.45   19.10
   0  -6   5 1208.82   14.16
   0  -6  -5 1185.90   18.83
   0   6   6   66.62    5.88
   0  -6   6   62.83    3.76
   0  -6   6   44.91    7.84
   0  -6   6   63.25    2.56
   0  -6  -6   57.54    5.50
   0   6   7  842.74   16.09
   0  -6   7  857.30   11.25
   0  -6   7  841.74   14.70
   0  -6   7  850.57   11.23
   0  -6  -7  818.32   15.39
   0   6   8    8.53    6.25
   0  -6   8    2.67    2.59
   0  -6   8    0.95    4.74
   0  -6   8   -5.55    2.92
   0  -6  -8    1.34    6.08
   0   6   9  475.27   13.67
   0  -6   9  501.49    8.55
   0  -6   9  500.07   11.20
   0  -6   9  510.48    8.88
   0  -6  -9  510.84   13.20
   0   6  10   -1.78    7.77
   0  -6  10    3.61    3.47
   0  -6  10   -2.42    5.22
   0  -6  10   11.53    3.82
   0  -6 -10   -2.57    7.15
   0   6  11  333.45   13.21
   0  -6  11  318.31   10.03
   0  -6  11  331.40    8.13
   0  -6 -11  344.00   12.73
   0   6  12  170.11   11.93
   0  -6  12  150.04    8.18
   0  -6  12  154.12    6.67
   0  -6 -12  158.99   10.57
   0   6  13  155.90   12.28
   0  -6  13  141.39    8.08
   0  -6  13  145.04    7.09
   0  -6 -13  150.04   11.06
   0   6  14   25.79   11.30
   0  -6  14   30.81    6.99
   0  -6  14   41.58    6.22
   0  -6 -14   41.64   10.55
   0   6  15  263.14   15.35
   0  -6  15  265.07   10.69
   0  -6  15  262.34    9.77
   0  -6 -15  235.82   20.86
   0   6  16   -2.49   11.55
   0  -6  16    6.48    6.89
   0  -6  16    2.22    6.61
   0  -6 -16  -12.22   10.45
   0   6  17   -4.33   11.91
   0  -6  17    7.79    7.35
   0  -6  17    0.62    7.20
   0  -6 -17   18.19   11.42
   0   6  18   18.88   20.74
   0  -6  18   30.80    8.59
   0  -6  18   31.44   13.11
   0  -6 -18   65.00   20.00
   0   6  19  113.43   16.28
   0  -6  19  106.75   10.39
   0  -6  19  109.36   10.49
   0  -6 -19  118.79   15.22
   0   7   0   -6.31    4.21
   0  -7   0   -8.27    5.79
   0  -7   0   -5.72    2.58
   0   7  -1  -11.42    4.92
   0   7   1   -1.88    4.93
   0   7   1   -7.71    4.96
   0   7  -1    4.53    3.33
   0  -7   1   -5.51    2.30
   0  -7   1    1.87    5.03
   0  -7  -1    0.52    5.49
   0  -7  -1    1.88    3.09
   0   7  -2 1262.93   14.35
   0   7   2 1228.94   20.51
   0   7   2 1189.86   17.24
   0   7  -2 1261.51   23.66
   0  -7   2 1265.74   15.80
   0  -7   2 1239.21   20.35
   0  -7  -2 1215.81   17.11
   0   7   3    4.68    5.30
   0   7   3    0.91    4.02
   0   7  -3   -3.28    4.65
   0   7  -3    3.34    1.47
   0  -7   3    5.81    1.84
   0  -7   3    6.15    5.21
   0  -7  -3   -6.30    3.80
   0   7   4 1164.28   19.79
   0   7   4 1120.18   17.62
   0   7  -4 1125.45   18.24
   0  -7   4 1134.32   18.62
   0  -7   4 1156.08   12.99
   0  -7  -4 1127.97   17.26
   0   7   5   43.22    6.12
   0   7   5   39.83    5.19
   0   7  -5   48.69    5.45
   0  -7   5   46.74    5.48
   0  -7   5   47.72    3.25
   0  -7  -5   46.18    5.17
   0   7   6   20.16    6.34
   0   7   6   16.84    5.73
   0  -7   6   22.76    2.20
   0  -7   6   29.42    8.17
   0  -7   6   22.30    2.19
   0  -7  -6   16.22    5.33
   0   7   7   36.22    6.71
   0  -7   7   59.65    4.24
   0  -7   7   59.44    6.28
   0  -7   7   52.99    3.02
   0  -7  -7   57.93    6.50
   0   7   8  304.78   15.24
   0  -7   8  309.25    5.76
   0  -7   8  336.16   13.01
   0  -7   8  307.88    5.82
   0  -7  -8  294.35   10.25
   0   7   9   74.18    8.57
   0  -7   9   65.94    3.69
   0  -7   9   70.12    6.63
   0  -7   9   70.09    3.92
   0  -7  -9   75.39    7.87
   0   7  10  811.80   19.65
   0  -7  10  847.66   15.39
   0  -7  10  860.83   17.49
   0  -7  10  836.85   15.62
   0  -7 -10  943.85   25.23
   0   7  11   31.97    9.40
   0  -7  11   40.99    4.20
   0  -7  11   56.74   10.13
   0  -7  11   38.64    4.60
   0  -7 -11   36.57    8.74
   0   7  12   66.65   10.20
   0  -7  12   44.96    7.11
   0  -7  12   42.37    6.95
   0  -7  12   56.78    5.05
   0  -7 -12   74.63    9.52
   0   7  13   60.19   10.86
   0  -7  13   58.15    5.26
   0  -7  13   54.46    7.29
   0  -7  13   58.57    5.75
   0  -7 -13   60.39   10.26
   0   7  14   51.38   11.14
   0  -7  14   42.97    5.64
   0  -7  14   48.54    7.66
   0  -7  14   52.61    6.35
   0  -7 -14   45.94   10.54
   0   7  15   19.77   16.83
   0  -7  15   -4.47    5.16
   0  -7  15    7.18    7.01
   0  -7  15    0.56    5.87
   0  -7 -15   -2.70    9.92
   0   7  16  226.63   23.24
   0  -7  16  226.19    9.37
   0  -7  16  232.90   10.98
   0  -7  16  243.01   10.04
   0  -7 -16  250.77   14.93
   0   7  17    0.68   12.71
   0  -7  17    4.17    6.29
   0  -7  17   -1.53    7.83
   0  -7  17   -5.68    7.01
   0  -7 -17  -11.39   11.67
   0   7  18    6.85   13.02
   0  -7  18   -8.07    6.95
   0  -7  18   -1.12    8.10
   0  -7  18    2.33   11.52
   0  -7 -18   23.04   12.77
   0   7  19   25.14   14.56
   0  -7  19   -6.72    7.48
   0  -7  19    0.81    8.95
   0  -7  19    2.52    8.17
   0  -7 -19   -3.38   13.82
   0   8   0 1353.06   17.49
   0   8   0 1347.56   25.83
   0  -8   0 1350.34   22.83
   0  -8   0 1368.68   17.55
   0   8  -1   24.66    8.92
   0   8   1   24.86    8.94
   0   8   1   28.35    3.51
   0   8  -1   31.69    2.65
   0  -8   1   25.04    3.93
   0  -8   1   21.59    6.03
   0  -8  -1   40.44    6.37
   0  -8  -1   35.00    3.36
   0   8  -2   15.26    2.00
   0   8   2   21.34    5.65
   0   8   2   17.55    3.78
   0   8  -2   20.44    8.31
   0  -8   2   13.82    2.24
   0  -8   2    7.52    5.68
   0  -8  -2   12.28    5.58
   0   8   3 1208.43   20.87
   0   8   3 1226.53   18.47
   0   8  -3 1254.43   24.13
   0   8  -3 1210.90   14.76
   0  -8   3 1218.67   14.16
   0  -8   3 1203.49   24.08
   0  -8  -3 1201.33   18.16
   0   8   4   27.17    6.33
   0   8   4   24.98    5.04
   0   8  -4   25.30    5.66
   0  -8   4   21.54    6.02
   0  -8   4   25.13    2.12
   0  -8  -4   18.16    4.60
   0   8   5   -6.80    6.65
   0   8  -5    1.63    5.64
   0  -8   5    3.08    1.96
   0  -8   5    1.24    5.62
   0  -8  -5    4.96    4.86
   0   8   6  185.27    9.44
   0   8   6  182.40    8.44
   0  -8   6  185.59    3.88
   0  -8   6  180.60   12.12
   0  -8   6  183.53    3.74
   0  -8  -6  199.80    7.97
   0   8   7  965.72   19.99
   0   8   7  962.31   19.21
   0  -8   7  991.75   12.76
   0  -8   7  958.72   18.41
   0  -8   7  982.69   13.86
   0  -8  -7  976.64   18.70
   0   8   8    5.71    7.44
   0   8   8    5.09    6.86
   0  -8   8    9.74    4.03
   0  -8   8    2.99    6.15
   0  -8   8    2.38    2.59
   0  -8  -8    3.85    6.55
   0   8   9  355.63   12.80
   0  -8   9  358.77    6.79
   0  -8   9  377.44   11.20
   0  -8   9  364.63    6.97
   0  -8  -9  365.13   12.21
   0   8  10   10.01    8.01
   0  -8  10    0.59    3.17
   0  -8  10   -1.44    6.46
   0  -8  10   -0.42    4.97
   0  -8 -10   18.69   11.77
   0   8  11  -11.66    8.96
   0  -8  11    3.87    5.48
   0  -8  11    4.76    6.63
   0  -8  11   14.76    3.79
   0  -8 -11   15.97    8.39
   0   8  12   39.22    9.37
   0  -8  12   15.06    4.14
   0  -8  12   19.81    7.24
   0  -8 -12   26.79    8.90
   0   8  13  338.06   15.51
   0  -8  13  352.08    8.82
   0  -8  13  347.35   11.96
   0  -8  13  331.85   11.71
   0  -8 -13  330.17   14.83
   0   8  14   11.56   11.01
   0  -8  14   12.98    7.55
   0  -8  14   23.89    7.74
   0  -8  14   12.85    5.21
   0   8  15   94.66   12.57
   0  -8  15   89.11    6.50
   0  -8  15   94.55    9.25
   0  -8  15   94.38   10.43
   0  -8 -15   94.13   12.40
   0   8  16    1.52   12.02
   0  -8  16   -3.56    5.71
   0  -8  16    1.63    8.21
   0  -8  16   11.35    6.02
   0  -8 -16    5.11   11.43
   0   8  17    6.98   12.74
   0  -8  17    7.34    6.13
   0  -8  17    4.41    8.35
   0  -8  17    4.33    6.59
   0  -8 -17   -2.81   12.21
   0   8  18   28.23   13.75
   0  -8  18   -1.64    6.82
   0  -8  18   -2.44    8.79
   0  -8  18    0.09    7.38
   0  -8 -18   22.13   13.23
   0   9   0    1.29    2.91
   0   9   0   11.96    5.95
   0  -9   0   -2.62   10.44
   0  -9   0    2.82    2.89
   0   9  -1   -0.02    5.89
   0   9   1   -2.30    6.38
   0   9   1   -5.57    3.44
   0   9  -1   -5.68    2.57
   0  -9   1    3.10    4.07
   0  -9   1   -8.37    6.68
   0  -9  -1    3.42    6.85
   0  -9  -1   -0.95    3.36
   0   9  -2  558.92    7.74
   0   9   2  524.62   13.30
   0   9   2  564.50   13.12
   0   9  -2  578.78   17.03
   0  -9   2  562.69    7.79
   0  -9   2  549.44   13.26
   0  -9  -2  550.23   10.06
   0   9  -3   73.96    2.49
   0   9   3   66.99    8.07
   0   9   3   81.99    8.70
   0   9  -3   80.82   10.90
   0  -9   3   82.09    4.18
   0  -9   3   72.77    7.52
   0  -9  -3   83.59    8.12
   0   9   4  282.58   10.51
   0   9   4  293.30   11.93
   0   9  -4  305.82   13.72
   0  -9   4  292.03   14.46
   0  -9   4  291.60    4.68
   0  -9  -4  291.83    8.28
   0   9   5   14.12    7.17
   0   9   5   11.67    5.96
   0   9  -5    8.76    6.34
   0  -9   5   13.01    6.49
   0  -9   5   12.99    2.15
   0  -9  -5   11.74    8.39
   0   9   6   93.56   13.63
   0   9   6  118.15    8.02
   0   9  -6  112.13    8.02
   0  -9   6  119.38    4.58
   0  -9   6  110.02    4.26
   0  -9   6  116.85    8.38
   0  -9  -6  110.35    7.57
   0   9   7  195.33   10.53
   0   9   7  185.82    9.61
   0  -9   7  204.80    5.61
   0  -9   7  196.95    9.46
   0  -9   7  187.37    5.23
   0  -9  -7  187.15    8.73
   0   9   8  394.16   13.59
   0   9   8  384.87   12.88
   0  -9   8  397.14    6.67
   0  -9   8  404.35   12.12
   0  -9   8  390.21    6.44
   0  -9  -8  400.64   12.34
   0   9   9   78.24    9.58
   0   9   9   80.26   14.43
   0  -9   9   77.97    5.21
   0  -9   9   84.92    8.23
   0  -9   9   81.59    3.63
   0  -9  -9   73.78    8.73
   0   9  10   55.06    9.39
   0   9  10   77.95    9.27
   0  -9  10   56.43    5.63
   0  -9  10   63.85   11.81
   0  -9  10   59.99    5.57
   0  -9 -10   74.45   13.12
   0   9  11   -3.88    8.15
   0   9  11    0.45    8.61
   0  -9  11    8.91    6.97
   0  -9  11    4.05    5.31
   0  -9 -11  -15.79    8.14
   0   9  12   63.49   11.00
   0  -9  12   65.48    4.64
   0  -9  12   69.51    8.37
   0  -9  12   62.89    4.65
   0  -9 -12   75.81    9.78
   0   9  13   -8.60   10.19
   0  -9  13    4.73    4.27
   0  -9  13    6.21    7.76
   0  -9  13    1.98    6.64
   0  -9 -13   18.83    9.51
   0   9  14   98.82   13.07
   0  -9  14  112.25    6.23
   0  -9  14  102.30    9.63
   0  -9  14  106.36    6.46
   0  -9 -14  120.99   12.21
   0   9  15   32.28   11.33
   0  -9  15    1.90    5.07
   0  -9  15   -0.48    8.14
   0  -9  15    7.98    5.37
   0  -9 -15   11.26   10.85
   0   9  16   25.09   12.74
   0  -9  16   12.51    8.62
   0  -9  16    8.35    8.51
   0  -9 -16   19.36   11.99
   0   9  17   -6.39   20.83
   0  -9  17    2.31    9.21
   0  -9  17   -9.40   13.64
   0  -9  17   15.15    9.71
   0  -9 -17   12.96   12.37
   0   9  18   -4.50   14.50
   0  -9  18   -0.73    6.39
   0  -9  18    3.79    9.04
   0  -9  18    2.17    6.92
   0  -9 -18    2.31   13.26
   0  10   0   53.93    5.93
   0  10   0   74.13    7.96
   0 -10   0   68.54    8.86
   0 -10   0   61.74    3.98
   0  10  -1  272.50    7.18
   0  10   1  273.82   10.61
   0  10   1  277.89    6.77
   0  10  -1  278.21   10.34
   0 -10   1  268.25    5.65
   0 -10   1  269.49   11.19
   0 -10  -1  267.61    6.64
   0  10   2    5.42    4.46
   0  10   2    0.92    7.31
   0  10  -2   -6.71    6.98
   0 -10   2    2.30    2.63
   0 -10   2    7.65    7.29
   0 -10  -2    1.27    4.18
   0  10  -3  693.96    9.17
   0  10   3  742.24   16.86
   0  10   3  726.12   13.58
   0  10  -3  732.84   20.85
   0 -10   3  702.84    9.48
   0 -10   3  693.09   16.57
   0 -10  -3  727.65   13.08
   0  10   4  -11.86    7.50
   0  10   4    2.59    5.35
   0  10  -4    6.57    6.42
   0 -10   4  -11.77    6.86
   0 -10   4    0.29    2.17
   0 -10  -4   -5.08    4.96
   0  10   5   79.82    8.60
   0  10   5   62.46    6.88
   0  10  -5   77.58    8.08
   0 -10   5   73.44   12.94
   0 -10   5   65.08    2.69
   0 -10  -5   64.30    6.27
   0  10   6  175.79   10.65
   0  10   6  195.13    9.24
   0  10  -6  190.20    9.65
   0 -10   6  191.20    3.95
   0 -10   6  177.77    4.62
   0 -10   6  185.78   10.09
   0 -10  -6  180.78    8.59
   0  10   7  139.16   10.21
   0  10   7  141.78    9.33
   0 -10   7  139.76    3.58
   0 -10   7  148.66   14.13
   0 -10   7  129.29    4.45
   0 -10  -7  122.07   12.66
   0  10   8  428.40   14.50
   0  10   8  420.85   13.72
   0 -10   8  434.96    8.23
   0 -10   8  440.07   13.67
   0 -10   8  416.05    6.54
   0 -10  -8  430.49   13.10
   0  10   9  103.76   10.17
   0  10   9  119.10   10.00
   0 -10   9  115.47    3.95
   0 -10   9  117.82    9.36
   0 -10   9  112.42    3.75
   0 -10  -9  118.64    9.28
   0  10  10   12.57    8.67
   0  10  10   -5.07    8.79
   0 -10  10   11.10    4.43
   0 -10  10    8.34    7.62
   0 -10  10    4.22    2.94
   0 -10 -10   10.30    8.12
   0  10  11   36.74   14.00
   0  10  11   16.56    9.55
   0 -10  11    8.00    5.30
   0 -10  11   14.06    7.79
   0 -10  11   12.64    3.23
   0 -10 -11   25.75    8.51
   0  10  12    4.56    9.13
   0  10  12   -5.51   10.05
   0 -10  12    3.99    3.72
   0 -10  12    6.21    7.92
   0 -10  12    7.42    5.73
   0 -10 -12   16.56    8.98
   0  10  13    5.06    9.21
   0  10  13    3.08   10.58
   0 -10  13    1.02    3.94
   0 -10  13   12.07    8.00
   0 -10  13    1.07    4.27
   0 -10 -13   -1.59    9.59
   0  10  14   34.63    9.98
   0  10  14   17.19   11.79
   0 -10  14   19.00    7.15
   0 -10  14   22.62   12.94
   0 -10  14   17.32    7.20
   0 -10 -14   11.95   10.53
   0  10  15  159.42   12.79
   0  10  15  163.54   15.59
   0 -10  15  145.15    6.77
   0 -10  15  148.45   16.59
   0 -10  15  141.76    6.98
   0 -10 -15  152.70   14.40
   0  10  16    8.29   10.62
   0  10  16   24.41   13.75
   0 -10  16    5.86    5.44
   0 -10  16   19.41    9.17
   0 -10  16    3.21    8.54
   0 -10 -16    7.40   12.51
   0  10  17    0.71   10.74
   0  10  17   28.00   13.73
   0 -10  17    2.42    9.25
   0 -10 -17  -22.19   12.54
   0  11   0    6.25    3.48
   0  11   0    0.80    7.77
   0 -11   0    3.75    8.54
   0 -11   0   -4.40    5.39
   0  11  -1   40.23    3.38
   0  11   1   45.90    8.48
   0  11   1   34.05    4.55
   0  11  -1   34.12    8.52
   0 -11   1   35.85    3.59
   0 -11   1   35.90    9.51
   0 -11  -1   41.82    4.44
   0  11  -2  154.64    5.75
   0  11   2  173.89   10.45
   0  11   2  146.32    6.43
   0  11  -2  165.88   10.06
   0 -11   2  154.67    4.23
   0 -11   2  142.64   10.59
   0 -11  -2  145.01    6.15
   0  11  -3   20.61    2.44
   0  11   3   39.95    8.29
   0  11   3   26.56    5.49
   0  11  -3   26.56    7.68
   0 -11   3   23.89    3.91
   0 -11   3   33.98    8.37
   0 -11  -3   12.90    5.12
   0  11  -4   40.86    2.19
   0  11   4   55.05    8.77
   0  11   4   35.95    6.24
   0  11  -4   47.39    7.93
   0 -11   4   43.79    3.76
   0 -11   4   33.26    8.96
   0 -11  -4   48.88    8.54
   0  11   5  246.71   11.98
   0  11   5  239.67    9.26
   0  11  -5  245.81   11.27
   0 -11   5  258.29   11.70
   0 -11   5  233.56    4.25
   0 -11  -5  252.51    8.86
   0  11   6   18.19    8.69
   0  11  -6   23.40    8.15
   0  11   6    9.23    7.04
   0 -11   6   14.20   13.09
   0 -11   6   20.88    2.99
   0 -11   6   18.68    3.20
   0 -11  -6   16.96    6.53
   0  11   7  346.09   13.84
   0  11   7  353.73   12.02
   0 -11   7  338.37    5.40
   0 -11   7  344.01   13.06
   0 -11   7  323.78    6.09
   0 -11  -7  335.18   11.42
   0  11   8  353.49   13.96
   0  11   8  361.62   13.16
   0 -11   8  363.92    5.86
   0 -11   8  361.64   13.34
   0 -11   8  354.16    5.64
   0 -11  -8  401.44   12.35
   0  11   9  246.24   12.83
   0  11   9  253.08   12.40
   0 -11   9  255.23    6.45
   0 -11   9  248.31   11.77
   0 -11   9  241.36    6.09
   0 -11  -9  254.24   11.45
   0  11  10   -1.54   14.20
   0  11  10   11.04   13.64
   0 -11  10   -0.29    2.72
   0 -11  10    1.25    8.28
   0 -11  10    2.86    3.89
   0 -11 -10   15.81    8.06
   0  11  11   10.91    9.24
   0  11  11   -9.20    9.32
   0 -11  11    0.93    2.92
   0 -11  11    2.27    8.06
   0 -11  11    2.53    2.85
   0 -11 -11   -1.64    8.74
   0  11  12   37.13   10.73
   0  11  12   55.80   11.25
   0 -11  12   48.20    3.93
   0 -11  12   58.47   14.28
   0 -11  12   47.25    3.83
   0 -11 -12   53.77   10.33
   0  11  13   31.19   10.01
   0  11  13   32.89   11.45
   0 -11  13   16.15    3.86
   0 -11  13   12.35    8.97
   0 -11  13   13.72    5.79
   0 -11 -13   32.61   10.28
   0  11  14    2.33   10.12
   0  11  14   17.48   12.03
   0 -11  14    8.43    6.10
   0 -11  14   12.70    8.92
   0 -11  14    1.24    3.88
   0 -11 -14    4.65   10.86
   0  11  15   13.35   10.87
   0  11  15   12.72   12.95
   0 -11  15   11.43    9.55
   0 -11 -15   16.07   11.67
   0  11  16    7.81   17.10
   0  11  16    9.84   13.65
   0 -11  16    5.53    9.87
   0 -11 -16   -4.25   12.56
   0  12   0    4.20    3.63
   0  12   0    9.65    8.35
   0 -12   0   15.85    9.86
   0 -12   0   13.03    3.70
   0  12  -1    9.71    4.97
   0  12   1    3.11    8.87
   0  12   1   15.06    4.28
   0  12  -1   14.15    8.46
   0 -12   1    8.53    3.29
   0 -12   1   17.85    9.41
   0 -12  -1   11.02    3.98
   0  12  -2    0.36    2.70
   0  12   2   -8.87    8.18
   0  12   2   -1.29    4.72
   0  12  -2    8.98    8.00
   0 -12   2   -1.58    2.67
   0 -12   2    7.83    8.76
   0 -12  -2    1.09    4.27
   0  12   3    6.55    8.77
   0  12   3    5.09    5.11
   0  12  -3    2.30    3.45
   0  12  -3  -11.94    7.71
   0 -12   3   -0.80    3.67
   0 -12  -3    7.81    7.37
   0  12   4   -5.39    5.61
   0  12   4   -3.60    8.49
   0  12  -4   12.38   11.89
   0 -12   4   -2.17    2.15
   0 -12   4    7.75    8.55
   0 -12  -4    1.31    5.21
   0  12   5   71.64    7.43
   0  12   5   70.16    9.94
   0  12  -5   71.19    9.15
   0 -12   5   67.92    2.56
   0 -12   5   69.66    9.69
   0 -12  -5   62.35    6.75
   0  12   6  340.55   15.93
   0  12   6  324.30   14.43
   0  12  -6  346.77   13.49
   0 -12   6  358.27   14.14
   0 -12  -6  369.99   15.11
   0  12   7  106.87    9.27
   0  12   7  117.38   10.93
   0 -12   7  104.56   10.56
   0 -12   7  111.88    3.70
   0 -12   7  104.53    3.41
   0 -12  -7  117.76    8.80
   0  12   8   55.26   10.19
   0  12   8   57.62    8.98
   0 -12   8   57.35    2.32
   0 -12   8   49.37    9.62
   0 -12   8   50.10    2.16
   0 -12  -8   65.60    8.43
   0  12   9   14.45    9.52
   0  12   9   10.62    8.61
   0 -12   9    7.67    3.05
   0 -12   9   -4.67    8.99
   0 -12   9    8.44    2.82
   0 -12  -9   13.12   12.53
   0  12  10   75.76   11.00
   0  12  10   95.06   10.62
   0 -12  10   71.67   10.12
   0 -12 -10   89.52   10.06
   0  12  11   16.71   10.03
   0  12  11   28.51   10.04
   0 -12  11   22.55    4.03
   0 -12  11   40.50   14.67
   0 -12  11   24.39    2.62
   0 -12 -11   25.53    9.56
   0  12  12   37.20   10.28
   0  12  12   37.43   11.59
   0 -12  12   37.09   10.03
   0 -12 -12   41.11   16.07
   0  12  13   74.89   17.71
   0  12  13   94.50   12.86
   0 -12  13   51.74   10.93
   0 -12 -13   65.25   11.66
   0  12  14   -9.09   11.15
   0  12  14   20.79   12.11
   0 -12  14    4.35   10.09
   0 -12 -14    8.72   11.10
   0  12  15   64.44   12.53
   0  12  15   45.10   14.54
   0 -12  15   68.01   11.49
   0 -12 -15   66.62   20.32
   0  13   0   -8.21    9.00
   0  13   0   -0.19    5.96
   0 -13   0   -0.02    3.68
   0  13  -1  222.37    5.96
   0  13   1  242.99   12.44
   0  13   1  219.04    6.83
   0  13  -1  238.88   12.24
   0 -13   1  215.80    7.66
   0 -13   1  224.97   13.58
   0 -13  -1  221.96    6.90
   0  13  -2    4.40    4.26
   0  13   2   17.88    9.30
   0  13   2   -2.31    7.33
   0  13  -2   -2.29    8.65
   0 -13   2    0.50    2.86
   0 -13   2    5.75    9.69
   0 -13  -2  -15.85    7.00
   0  13  -3    4.46    2.24
   0  13   3    5.59    9.54
   0  13   3   -7.77    8.33
   0  13  -3   11.36    8.22
   0 -13   3    2.18    2.48
   0 -13   3   -4.76    9.64
   0 -13  -3    4.27    4.95
   0  13   4   12.68    9.16
   0  13   4  -12.81    9.20
   0  13  -4   -6.28   13.28
   0 -13   4    2.08    3.19
   0 -13   4  -24.46   14.61
   0 -13  -4    3.33    5.53
   0  13   5   54.40    7.15
   0  13   5   55.40   10.69
   0  13  -5   70.88    9.51
   0 -13   5   57.06   10.26
   0 -13  -5   74.24   10.14
   0  13   6   20.94    7.29
   0  13   6   10.58   10.16
   0  13  -6   19.51    9.13
   0 -13   6   27.17    9.25
   0 -13  -6   19.46    6.62
   0  13   7  246.23   20.23
   0  13   7  242.04   11.30
   0 -13  -7  262.89   10.73
   0  13   8   14.03    8.43
   0  13   8    8.07    9.87
   0 -13   8    7.97    9.56
   0 -13  -8    8.75   11.65
   0  13   9   11.79   10.08
   0  13   9   -0.50    8.72
   0 -13   9   19.18    9.67
   0 -13   9    4.47    1.39
   0 -13   9    5.20    1.32
   0 -13  -9    2.42    8.32
   0  13  10   -7.25    9.99
   0  13  10   -6.95    9.34
   0 -13  10    8.72    9.49
   0 -13 -10   -3.12    8.70
   0  13  11  103.34   18.63
   0  13  11  119.83   18.43
   0 -13  11  113.17   11.77
   0 -13 -11  111.04   11.37
   0  13  12   62.00   11.61
   0  13  12   57.35   18.31
   0 -13  12   41.11   11.21
   0 -13 -12   44.09   10.82
   0  13  13   33.93   12.05
   0  13  13   42.74   12.57
   0 -13  13   37.01   11.16
   0 -13 -13   33.58   11.63
   0  13  14   27.82   11.69
   0  13  14   28.33   13.63
   0 -13  14    2.27   11.20
   0 -13 -14   29.08   12.05
   0  14   0  829.02   22.10
   0  14   0  805.29   14.03
   0 -14   0  814.28   13.81
   0  14   1  130.82   12.04
   0  14   1  131.98    8.64
   0  14  -1  133.09    4.91
   0  14  -1  119.54   11.72
   0 -14   1  113.06    6.90
   0 -14  -1  138.20    5.95
   0  14  -2   45.75    3.46
   0  14   2   72.13   10.92
   0  14   2   59.67    5.74
   0  14  -2   41.49   15.63
   0 -14   2   45.48    3.49
   0 -14   2   50.08   11.71
   0 -14  -2   58.05    5.49
   0  14  -3   46.79    3.89
   0  14   3   48.82   10.45
   0  14   3   35.11    6.32
   0  14  -3   51.49   10.13
   0 -14   3   38.95    2.86
   0 -14   3   51.18   17.15
   0 -14  -3   51.47    8.75
   0  14   4  108.67    7.59
   0  14   4   87.84   12.04
   0  14  -4  122.06   10.96
   0 -14   4  127.29   12.42
   0 -14  -4   94.89    7.19
   0  14  -5  -11.50    9.12
   0  14   5    5.81    9.74
   0  14   5   10.12    9.91
   0 -14   5   -0.37    1.84
   0 -14   5    1.47    1.18
   0 -14   5    9.97   10.25
   0 -14  -5    4.56    5.97
   0  14   6  284.21   11.45
   0  14   6  284.38   21.63
   0  14  -6  288.39   14.27
   0 -14   6  294.93   14.79
   0 -14  -6  301.47   10.96
   0  14   7    9.16   11.81
   0  14   7    2.36   10.62
   0 -14   7   -1.20   10.17
   0 -14  -7    4.37   11.21
   0  14   8  290.91   13.10
   0  14   8  293.92   15.76
   0 -14   8  333.81   22.45
   0 -14  -8  294.46   12.49
   0  14   9  -17.43    8.90
   0  14   9   21.26   16.13
   0 -14   9   -0.21   10.06
   0 -14  -9    5.29    8.31
   0  14  10   38.06   11.81
   0  14  10   38.18   10.62
   0 -14  10   24.47   11.33
   0  14  11   41.73   12.83
   0  14  11   74.73   11.68
   0 -14  11   54.97   11.94
   0 -14 -11   49.09   16.62
   0  14  12  176.78   14.76
   0  14  12  164.22   14.82
   0 -14  12  184.29   21.12
   0 -14 -12  170.92   13.68
   0  14  13    3.89   11.94
   0  14  13    8.27   12.55
   0 -14  13    9.85   11.41
   0 -14 -13   18.86   11.25
   0  15   0   -3.52   10.11
   0  15   0    0.68    3.88
   0 -15   0   -5.41    5.93
   0  15   1   70.36   11.96
   0  15   1   59.22    5.39
   0  15  -1   57.35    6.16
   0  15  -1   78.06   11.40
   0 -15   1   54.85    6.26
   0 -15  -1   66.12    8.03
   0  15  -2   13.64    2.82
   0  15   2   16.97   10.05
   0  15   2   12.04    5.38
   0  15  -2   24.19   10.07
   0 -15   2   12.30    4.61
   0 -15   2   32.62   11.68
   0 -15  -2   10.13    5.10
   0  15  -3    0.92    3.16
   0  15   3   12.76   10.28
   0  15   3    7.84    5.74
   0  15  -3  -15.40    9.99
   0 -15   3    3.49    3.28
   0 -15   3   14.08   11.18
   0 -15  -3   -6.71    5.37
   0  15   4    1.22    6.22
   0  15   4   16.61   10.47
   0  15  -4    7.88    9.70
   0 -15   4  -13.43   17.98
   0 -15  -4   -1.09    5.88
   0  15   5    5.77    6.80
   0  15   5   30.16   11.20
   0  15  -5   -1.69   15.81
   0 -15   5   17.88   11.55
   0 -15  -5    4.90    6.62
   0  15   6    2.57    7.16
   0  15   6   -2.22   10.90
   0  15  -6   -6.18   10.51
   0 -15   6   12.78   11.07
   0 -15  -6    6.48   10.86
   0  15   7    6.50    8.26
   0  15   7   34.67   11.74
   0 -15   7   35.12   11.21
   0 -15  -7   17.56    7.96
   0  15   8   13.55    8.60
   0  15   8    2.66   11.61
   0 -15   8   -2.20   11.38
   0 -15  -8   13.19    8.32
   0  15   9    6.78    9.46
   0  15   9   22.54   11.43
   0 -15   9    3.56   11.37
   0 -15  -9    8.87    8.97
   0  15  10   -1.61   10.01
   0  15  10    5.73   12.03
   0 -15  10   15.57   17.68
   0 -15 -10    2.55   14.08
   0  15  11    2.76   11.27
   0  15  11   11.33   12.22
   0 -15  11    5.06   11.90
   0 -15 -11    9.28   10.22
   0  15  12    0.84   11.61
   0  15  12   -2.51   12.23
   0 -15  12    8.83   11.59
   0 -15 -12    5.68   10.41
   0  16   0  135.79   14.13
   0  16   0  119.00    8.00
   0 -16   0  111.88    5.62
   0  16   1   23.52   16.93
   0  16   1   14.20    4.94
   0  16  -1   14.39    5.19
   0  16  -1   19.88   11.20
   0 -16   1    8.82    3.49
   0 -16  -1   19.88    4.75
   0  16   2   70.63   13.58
   0  16   2   77.11    6.69
   0  16  -2   81.24   12.54
   0 -16  -2   72.73    6.27
   0  16   3   45.93    6.75
   0  16   3   53.38   19.39
   0  16  -3   63.61   17.95
   0 -16   3   37.74   13.49
   0 -16  -3   35.49    9.83
   0  16   4  123.97    8.56
   0  16   4  104.10   13.75
   0  16  -4  104.75   13.40
   0 -16   4  112.01   15.13
   0 -16  -4  120.16    7.93
   0  16   5    1.59    7.30
   0  16   5   -9.62   11.71
   0  16  -5   -5.24   10.90
   0 -16   5   19.32   19.32
   0 -16  -5    4.30    6.65
   0  16   6   76.73    9.16
   0  16   6   91.23   13.61
   0  16  -6  130.09   13.10
   0 -16   6   92.14   14.50
   0 -16  -6   83.87    8.90
   0  16   7   18.84    8.49
   0  16   7   -6.80   12.64
   0 -16   7   12.24   12.73
   0 -16  -7   19.59    8.12
   0  16   8    9.60    9.39
   0  16   8   21.77   12.59
   0 -16   8   23.36   12.77
   0 -16  -8   21.03   13.72
   0  16   9    9.98    9.53
   0  16   9   -3.20   19.32
   0 -16   9   -3.64   12.15
   0 -16  -9   -4.29    8.96
   0  16  10   15.38   10.39
   0  16  10   -3.75   12.66
   0 -16  10    5.96   12.07
   0 -16 -10   -0.17    9.58
   0  17   0   10.08   12.34
   0  17   1   16.76   13.58
   0  17  -1   47.24   12.76
   0  17   2    5.76   12.20
   0  17   2    5.95    5.31
   0  17  -2   17.59   11.98
   0 -17  -2    5.07    5.00
   0  17   3   -3.13   12.63
   0  17   3   13.70    9.40
   0  17  -3   10.67   11.33
   0 -17  -3   14.94    6.05
   0  17   4    9.92   10.53
   0  17   4    7.33   19.39
   0  17  -4   25.34   11.93
   0 -17   4  -15.90   13.27
   0 -17  -4    3.75    6.65
   0  17   5   20.78    7.78
   0  17   5   10.84   12.71
   0  17  -5   10.74   12.81
   0 -17   5   23.07   14.33
   0 -17  -5   19.00    7.38
   0  17   6   -5.18    7.91
   0  17   6  -10.95   12.83
   0  17  -6    1.27   11.92
   0 -17   6   15.59   13.54
   0 -17  -6    3.53   11.72
   0  17   7    2.59   13.82
   0  17   7  -13.79   20.33
   0 -17   7   16.02   13.57
   0 -17  -7    8.87    8.14
   0  18   0   49.91   22.16
   0  18   1   14.03   14.76
   0  18  -1   49.70   13.12
   0  18   2    0.77   13.24
   0  18  -2   -2.83   19.24
   0  18   3    8.20   13.96
   0  18  -3   17.49   13.17
  -1   0  21  -10.72   12.56
  -1   0  20  221.02   22.78
  -1   0  19    0.16   10.64
  -1   0  18   13.29    9.92
  -1   0  17    6.98    9.16
  -1   0  16   87.38   10.24
   1   0 -15    3.00    7.77
  -1   0  15   -0.80    8.42
   1   0 -14    1.20    7.69
  -1   0  14    4.92    7.79
   1   0 -13  -16.60    7.58
  -1   0  13    1.35    7.25
   1   0 -12   15.84    7.38
  -1   0  12   32.52   11.02
   1   0 -11   13.64    5.95
  -1   0  11    6.61    6.32
   1   0 -10  878.52   19.08
  -1   0  10  835.72   15.35
   1   0  -9  -23.79    8.29
  -1   0   9   -1.25    5.33
   1   0  -8  282.64    8.61
  -1   0   8  286.79    7.87
   1   0  -7   -2.05    6.11
  -1   0   7    4.67    3.92
   1   0  -6  569.83    9.48
  -1   0   6  567.78    9.42
  -1   0   5   28.98    6.79
  -1   0   4  742.45   12.28
  -1   0   3   -2.38    1.99
   1   0  -1    1.38    0.72
  -1   0   1   -1.54    0.76
   1   0   0   -0.34    0.62
  -1   0   0   -0.44    0.67
   1   0   1    0.50    1.12
  -1   0  -1    1.67    1.12
   1   0   2  103.66    2.67
  -1   0  -2  101.76    2.73
   1   0   3    5.53    2.92
  -1   0  -3   -1.70    2.94
   1   0   4 6700.34  102.95
  -1   0  -4 6881.05  108.95
   1   0   5    1.91    3.62
  -1   0  -5   -5.18    5.39
   1   0   6 1626.04   24.88
  -1   0  -6 1560.42   21.63
   1   0   7   14.23    4.39
  -1   0  -7   -6.36    4.25
   1   0   8 2041.01   30.73
  -1   0  -8 2075.92   34.21
   1   0   9  -10.86    8.07
  -1   0  -9    0.81    4.85
   1   0  10   51.18   10.20
  -1   0 -10   69.69    9.81
   1   0  11   -2.22    6.34
  -1   0 -11    9.71    5.91
   1   0  12 1209.73   23.65
  -1   0 -12 1237.54   23.39
   1   0  13  -11.29    7.51
  -1   0 -13    6.26    7.03
   1   0  14  113.43    9.91
  -1   0 -14  117.36    9.40
   1   0  15    8.68    8.15
  -1   0 -15    6.56    7.78
   1   0  16  220.40   12.72
  -1   0 -16  244.25   12.32
   1   0  17    3.50    9.48
  -1   0 -17    6.81    8.84
   1   0  18   81.45   12.18
  -1   0 -18  104.31   17.67
   1   0  19  -16.26   11.38
  -1   0 -19  -10.55   11.19
   1   0  20   62.56   12.95
  -1   0 -20   45.66   12.56
  -1   1  21   11.05   13.08
  -1  -1  21   10.48   12.08
  -1   1  20    0.61   11.85
  -1  -1  20   29.63   11.04
  -1   1  19   35.21   11.00
  -1  -1  19   13.77   10.39
  -1   1  18   13.84   10.46
  -1  -1  18   26.36   15.15
  -1   1  17    9.89    9.48
   1  -1 -17    1.10    9.39
  -1  -1  17   -5.77    9.23
  -1   1  16  113.99   11.19
  -1  -1  16  133.88   10.33
   1  -1 -16  144.94   11.01
  -1   1  15   66.82    9.88
   1  -1 -15   80.91    9.51
  -1  -1  15   86.83    9.14
  -1   1  14  378.22   13.98
   1  -1 -14  388.00   13.79
  -1  -1  14  394.21   12.68
  -1   1  13 1132.15   23.31
  -1  -1  13 1105.10   27.44
   1  -1 -13 1167.98   23.57
  -1   1  12  122.66    8.88
   1  -1 -12  132.04    8.87
  -1  -1  12  116.49    8.43
  -1   1  11   89.46    7.57
   1   1 -11   70.82    6.69
   1  -1 -11   88.63    7.41
  -1  -1  11   68.39    6.70
  -1   1  10  249.61    8.58
   1   1 -10  257.93    7.91
   1  -1 -10  249.03    8.42
  -1  -1  10  263.47    7.95
  -1   1   9 2149.75   32.96
   1   1  -9 2144.19   32.46
   1  -1  -9 2171.08   33.27
  -1  -1   9 2138.94   35.38
  -1   1   8   98.72    6.43
   1  -1  -8  108.96    6.54
  -1  -1   8   88.59    5.65
  -1   1   7  300.52    7.34
   1  -1  -7  289.90   10.08
  -1  -1   7  304.75    6.73
  -1   1   6  -17.78    6.73
   1  -1  -6   -8.01    6.45
  -1  -1   6   -0.95    3.65
  -1   1   5 3493.34   47.98
   1  -1  -5 3510.94   48.14
  -1  -1   5 3463.02   46.98
  -1   1   4 1757.92   22.42
   1  -1  -4 1790.86   23.00
  -1  -1   4 1764.81   21.98
  -1   1   3  453.24    6.19
  -1  -1   3  445.22    4.42
   1  -1  -3  468.58    7.74
   1   1  -2  721.03    7.60
   1   1  -2  730.12    6.39
  -1   1   2  732.06    8.48
  -1   1   2  740.95    7.18
   1  -1  -2  726.01    6.76
  -1  -1   2  735.23    7.70
  -1  -1   2  719.65    6.32
  -1   1   1   11.91    0.81
   1  -1  -1   11.19    0.84
  -1  -1   1   10.01    1.14
  -1   1   0   69.35    1.05
   1  -1   0   70.51    1.08
  -1   1  -1 1722.85   16.35
   1  -1   1 1701.19   16.17
  -1  -1  -1 1664.70   18.93
   1   1   2 2473.89   29.47
  -1   1  -2 2470.09   27.88
  -1  -1  -2 2442.86   29.24
   1  -1   2 2454.87   26.78
   1   1   3  335.91    6.82
  -1   1  -3  319.03    7.07
  -1  -1  -3  326.38    6.83
   1  -1   3  321.40    5.22
   1   1   4   68.73    4.94
  -1   1  -4   67.45    3.62
  -1  -1  -4   62.88    4.62
   1  -1   4   68.45    5.60
   1   1   5  852.33   13.08
  -1   1  -5  828.30   11.40
  -1  -1  -5  875.07   13.01
   1  -1   5  840.52   11.68
   1   1   6  147.68    5.77
  -1   1  -6  141.88    4.58
  -1  -1  -6  156.80    8.08
   1  -1   6  137.68    4.86
   1   1   7  247.17    7.72
  -1   1  -7  247.19    6.88
  -1  -1  -7  214.00    7.81
   1   1   8   26.64    5.59
  -1   1  -8   30.55    4.62
  -1  -1  -8   37.48    5.77
   1  -1   8   23.43    4.78
   1   1   9   10.49    5.61
  -1   1  -9   22.68    4.61
  -1  -1  -9   17.58    5.28
   1  -1   9   18.53    4.93
   1   1  10   82.78    7.34
  -1   1 -10   73.89    6.23
  -1  -1 -10   84.30    7.05
   1  -1  10   68.49    6.47
   1   1  11  111.68    8.39
  -1   1 -11  106.14   10.83
  -1  -1 -11  101.05    8.14
   1  -1  11  126.97    7.92
   1   1  12  218.79   10.61
  -1   1 -12  195.10    9.22
   1  -1  12  214.86   14.16
  -1  -1 -12  216.00    9.87
   1   1  13  182.64   10.77
  -1   1 -13  176.03    9.42
  -1  -1 -13  193.12   10.24
   1  -1  13  198.75    9.93
   1   1  14  372.07   13.39
  -1   1 -14  330.67   12.26
   1  -1  14  333.59   12.57
  -1  -1 -14  361.12   18.00
   1   1  15    2.20    9.33
  -1   1 -15    2.99    7.63
  -1  -1 -15   13.58    8.57
   1  -1  15   14.02    8.04
   1   1  16   25.64    9.76
  -1   1 -16   13.38    8.63
  -1  -1 -16    9.47    9.37
   1  -1  16   16.23   13.61
   1   1  17  114.54   12.15
  -1   1 -17  115.14   10.83
  -1  -1 -17  119.18   11.84
   1  -1  17  110.41   11.19
   1   1  18   64.74   12.50
  -1   1 -18   88.92   11.01
  -1  -1 -18   68.89   11.73
   1  -1  18   78.73   11.49
   1   1  19   77.82   19.88
  -1   1 -19   68.52   11.74
   1  -1  19   63.40   12.01
  -1  -1 -19   60.44   19.61
   1   1  20    0.16   12.38
   1  -1  20  -21.87   17.61
  -1  -1 -20    3.95   12.00
  -1   2  21    0.21   13.80
  -1  -2  21   26.19   17.63
  -1   2  20   21.12   13.05
  -1  -2  20   18.70   10.78
  -1   2  19   87.51   19.90
  -1  -2  19   72.97   11.45
  -1   2  18   19.64   10.78
   1  -2 -18   23.31   11.10
  -1  -2  18    6.04    9.21
  -1   2  17  107.98   11.42
   1  -2 -17   83.71   11.50
  -1  -2  17   92.85   10.12
  -1   2  16    7.32    9.22
   1  -2 -16   -5.00    9.32
  -1  -2  16    7.92   12.52
  -1   2  15   45.11    9.75
   1  -2 -15   31.84   14.14
  -1  -2  15   43.23    8.16
  -1   2  14  347.53   13.91
   1  -2 -14  358.15   13.54
  -1  -2  14  352.20   11.73
  -1   2  13  282.76   12.33
   1  -2 -13  285.56   12.03
  -1  -2  13  280.12   10.48
  -1   2  12   45.17    7.99
   1  -2 -12   40.54    7.86
  -1  -2  12   39.68    6.58
  -1   2  11   24.34    6.87
   1  -2 -11    4.79   10.49
  -1  -2  11   25.32    5.80
  -1   2  10  449.31   11.45
   1  -2 -10  440.33   10.94
  -1  -2  10  470.63   10.46
  -1   2   9   46.77    9.11
   1  -2  -9   47.85    5.60
  -1  -2   9   55.78    4.78
  -1   2   8 3553.50   54.93
   1  -2  -8 3621.17   55.62
  -1  -2   8 3556.34   52.88
  -1   2   7  283.55    8.15
   1  -2  -7  290.34    7.75
  -1  -2   7  311.42    6.89
  -1   2   6 2878.68   43.44
   1  -2  -6 2705.28   38.45
  -1  -2   6 2729.41   36.94
  -1   2   5  501.57    8.70
  -1  -2   5  481.87    6.57
   1  -2  -5  506.92    8.68
  -1  -2   5  465.88    7.43
  -1   2   4 5621.10   83.52
   1  -2  -4 5632.05   83.19
  -1  -2   4 5689.61   81.31
  -1  -2   4 5663.04   78.46
   1   2  -3  536.69    7.35
  -1   2   3  516.19    7.44
  -1   2   3  519.35    6.89
   1  -2  -3  523.33    7.44
  -1  -2   3  545.08    6.93
  -1  -2   3  537.39    7.48
  -1   2   2  286.35    4.16
   1   2  -2  292.44    4.02
   1   2  -2  296.80    4.17
  -1   2   2  292.43    5.34
  -1  -2   2  292.61    3.98
   1  -2  -2  280.82    5.25
  -1  -2   2  295.10    4.10
   1  -2  -2  285.78    4.25
   1   2  -1 7463.48  108.55
  -1   2   1 7269.51  103.18
   1   2  -1 7435.04  108.94
  -1   2   1 7465.56  108.83
   1  -2  -1 7475.85  105.12
  -1  -2   1 7464.77  108.11
   1  -2  -1 7513.20  109.73
  -1   2   0 1408.92   15.48
   1   2   0 1443.97   15.78
  -1   2   0 1464.00   12.96
   1  -2   0 1422.36   15.55
  -1  -2   0 1436.99   16.75
   1   2   1 7091.96  104.85
   1  -2   1 7176.11   92.38
   1  -2   1 7030.17  103.92
  -1  -2  -1 7057.20  104.54
   1   2   2 3027.88   38.92
  -1   2  -2 3048.82   33.61
  -1  -2  -2 3063.81   39.49
   1  -2   2 3094.75   33.51
   1   2   3 1682.35   22.46
  -1   2  -3 1629.89   17.95
  -1  -2  -3 1686.88   22.46
   1  -2   3 1670.28   19.57
   1   2   4   89.20    7.65
  -1   2  -4   90.93    4.20
  -1  -2  -4   92.65    5.12
   1  -2   4   90.37    3.06
   1   2   5  181.62    6.35
   1  -2   5  175.97    6.38
  -1  -2  -5  171.53    6.29
   1   2   6   62.31    5.46
  -1   2  -6   53.91    6.04
  -1  -2  -6   76.34    5.69
   1  -2   6   75.19    6.06
   1   2   7 7333.80  126.76
  -1   2  -7 7292.74  123.09
  -1  -2  -7 7422.13  128.70
   1  -2   7 7384.38  126.71
   1   2   8 1013.85   17.52
  -1   2  -8 1003.15   15.11
  -1  -2  -8 1013.11   17.21
   1  -2   8  990.53   15.31
   1   2   9   61.74    6.73
  -1   2  -9   66.47    4.86
  -1  -2  -9   51.36    6.27
   1  -2   9   64.07    5.27
   1   2  10  -10.07    7.04
  -1   2 -10   -6.62    4.86
  -1  -2 -10   -9.78    6.46
   1  -2  10   -7.03    5.15
   1   2  11  967.28   19.97
  -1   2 -11  942.99   17.48
  -1  -2 -11  973.60   19.76
   1  -2  11  930.07   17.68
   1   2  12  287.50   11.70
  -1   2 -12  304.82    9.97
  -1  -2 -12  289.96   11.87
   1  -2  12  319.65   10.21
   1   2  13  177.36   16.70
  -1   2 -13  182.21    8.95
  -1  -2 -13  169.14   10.46
   1  -2  13  187.99   13.34
   1   2  14   31.72    9.46
  -1   2 -14   40.31    7.45
  -1  -2 -14   30.14    8.81
   1  -2  14   38.93    7.62
   1   2  15    3.08    9.50
  -1   2 -15   19.15   11.43
  -1  -2 -15   16.24    8.66
   1  -2  15   16.92    7.81
   1   2  16  106.54   11.76
  -1   2 -16  102.79    9.69
  -1  -2 -16  103.28   11.07
   1  -2  16  109.88    9.97
   1   2  17    4.34   10.64
  -1   2 -17    0.58    8.53
   1  -2  17    9.91    9.04
  -1  -2 -17    8.38    9.93
   1   2  18  186.04   21.28
   1  -2  18  164.98   12.29
  -1  -2 -18  184.57   14.37
   1   2  19    9.24   12.13
   1  -2  19   -2.43   10.16
  -1  -2 -19   24.17   11.53
   1   2  20   47.06   13.58
   1  -2  20   -8.00   17.62
  -1  -2 -20    0.19   20.38
  -1   3  21    8.89   13.84
  -1  -3  21    8.91   10.93
  -1   3  20  -20.47   12.26
  -1  -3  20   12.25    9.69
  -1   3  19   14.10   12.28
   1  -3 -19    7.22   12.14
  -1  -3  19   -6.11   14.60
  -1   3  18  112.12   19.99
   1  -3 -18  123.02   13.45
  -1  -3  18  120.05   10.87
  -1   3  17  -15.39   10.37
   1  -3 -17  -17.20   10.35
  -1  -3  17   10.25    8.19
  -1   3  16   40.71   10.70
   1  -3 -16   35.81   10.16
  -1  -3  16   39.20    8.23
  -1   3  15  163.88   12.34
   1  -3 -15  181.36   11.81
  -1  -3  15  172.27    9.58
  -1   3  14  278.62   18.97
   1  -3 -14  260.97   12.77
  -1  -3  14  261.47   10.31
  -1   3  13    7.15    8.49
   1  -3 -13   21.32   12.67
  -1  -3  13   -0.44    6.30
  -1   3  12  106.82    9.38
   1  -3 -12  118.62    9.23
  -1  -3  12  110.48    7.32
  -1   3  11  125.38    9.24
   1  -3 -11  127.33    8.66
  -1  -3  11  130.77    6.79
  -1   3  10  402.45   10.98
   1  -3 -10  380.19   10.61
  -1  -3  10  377.27    8.93
  -1   3   9    6.69    5.37
   1  -3  -9   -1.91    5.30
  -1  -3   9    4.95    4.02
  -1   3   8  299.83    8.92
   1  -3  -8  301.85    8.65
  -1  -3   8  318.32    9.94
  -1   3   7   66.90    5.55
  -1  -3   7   81.42    3.66
   1  -3  -7   75.70    5.52
  -1  -3   7   84.44    6.59
  -1   3   6   21.11    6.50
  -1  -3   6   19.39    2.63
   1  -3  -6   15.30    3.99
  -1  -3   6    8.35    3.06
  -1   3   5  526.97    9.20
   1  -3  -5  510.28    9.04
  -1  -3   5  529.85    7.67
  -1  -3   5  523.81    7.53
   1   3  -4  479.09    7.01
  -1   3   4  461.22    7.86
  -1   3   4  482.73    7.91
   1  -3  -4  484.99    7.93
  -1  -3   4  473.66    6.72
  -1  -3   4  482.55    7.00
   1   3  -3  568.07    8.05
   1   3  -3  560.88    7.50
  -1   3   3  578.04   11.12
  -1   3   3  584.13    8.87
  -1  -3   3  567.03    8.14
  -1   3   2  693.87    9.79
   1   3  -2  678.87    9.82
   1   3  -2  684.44    8.87
  -1   3   2  705.43    9.06
  -1  -3   2  693.93    9.56
   1  -3  -2  696.71    8.89
  -1  -3   2  707.14    8.93
   1  -3  -2  715.25   10.57
   1   3  -1  264.38    5.30
  -1   3   1  283.89    5.44
   1   3  -1  264.43    4.69
  -1   3   1  278.35    4.66
  -1  -3   1  270.45    5.51
   1  -3  -1  287.53    5.50
  -1  -3   1  275.81    4.75
   1  -3  -1  278.54    3.66
   1   3   0 3725.01   49.64
   1   3   0 3713.58   48.13
  -1   3   0 3790.56   49.73
   1  -3   0 3733.52   49.18
   1  -3   0 3866.66   42.80
  -1  -3   0 3732.90   50.98
  -1   3  -1  684.20   10.25
   1   3   1  708.80   10.94
   1  -3   1  698.64   10.36
  -1  -3  -1  713.46   11.15
   1   3   2 3021.38   42.14
   1  -3   2 3103.99   41.23
  -1  -3  -2 3146.84   42.30
  -1   3  -3  460.96    5.63
   1   3   3  470.11    8.98
   1  -3   3  461.83    8.07
  -1  -3  -3  480.73    8.65
   1  -3   3  458.62    4.96
   1   3   4 2180.61   30.32
  -1   3  -4 2195.66   24.90
  -1  -3  -4 2205.15   30.31
   1  -3   4 2118.00   24.38
   1   3   5   65.03    7.89
  -1   3  -5   55.55    2.59
  -1  -3  -5   62.03    4.87
   1  -3   5   53.56    2.69
   1   3   6 1238.63   19.39
  -1   3  -6 1241.15   15.94
  -1  -3  -6 1229.66   19.13
   1  -3   6 1239.54   15.91
   1   3   7  574.26   12.54
  -1   3  -7  560.50    9.18
  -1  -3  -7  595.67   12.32
   1  -3   7  560.75    9.36
   1   3   8 1562.08   25.76
  -1   3  -8 1586.06   24.49
  -1  -3  -8 1600.77   25.80
   1  -3   8 1538.00   21.88
   1   3   9  432.90   11.85
  -1   3  -9  444.14    9.06
  -1  -3  -9  446.30   15.81
   1  -3   9  432.22   11.52
   1   3  10   46.88    8.15
  -1   3 -10   31.29    5.04
  -1  -3 -10   19.08    7.47
   1  -3  10   23.84    5.15
   1   3  11   10.59    7.96
  -1   3 -11   17.44    5.30
  -1  -3 -11    9.03   11.51
   1  -3  11   13.79    5.56
   1   3  12  120.41   10.47
  -1   3 -12  144.25   11.04
  -1  -3 -12  114.67    9.88
   1  -3  12  140.10    7.62
   1   3  13  529.65   17.00
  -1   3 -13  543.83   13.41
  -1  -3 -13  556.39   21.76
   1  -3  13  542.07   18.03
   1   3  14   22.91    9.70
  -1   3 -14   24.61    7.01
  -1  -3 -14   27.46    9.21
   1  -3  14   31.02    7.06
   1   3  15   54.74   10.73
  -1   3 -15   56.29    8.02
  -1  -3 -15   60.71    9.83
   1  -3  15   45.49    8.28
   1   3  16   14.23   10.82
   1  -3  16   21.70    8.07
  -1  -3 -16   13.72   10.14
   1   3  17  100.10   19.85
   1  -3  17   98.58   15.06
  -1  -3 -17  101.69   12.42
   1   3  18   21.99   12.45
   1  -3  18   29.33    9.56
  -1  -3 -18    1.42   18.37
   1   3  19   -2.63   12.71
   1  -3  19    7.89    9.83
  -1  -3 -19   28.90   12.23
   1   3  20  119.91   16.32
   1  -3  20  113.42   19.06
  -1  -3 -20  128.91   16.05
  -1   4  20   46.92   14.37
   1  -4 -20   31.53   14.19
  -1  -4  20   38.43   10.89
  -1   4  19   46.96   13.53
   1  -4 -19   19.96   13.15
  -1  -4  19   36.88   15.01
  -1   4  18   74.67   12.79
  -1  -4  18   47.47    7.29
   1  -4 -18   43.86   12.60
  -1  -4  18   38.15    9.39
  -1   4  17   81.35   12.44
  -1  -4  17   62.89    7.07
   1  -4 -17   46.46   11.85
  -1  -4  17   58.27    8.92
  -1   4  16   97.29   12.12
  -1  -4  16  100.35    7.23
   1  -4 -16  115.68   11.88
  -1  -4  16   93.31    8.77
  -1   4  15  642.50   19.88
  -1  -4  15  618.63   13.78
   1  -4 -15  664.06   19.74
  -1  -4  15  634.88   15.22
  -1   4  14  285.59   13.65
  -1  -4  14  275.83    8.87
   1  -4 -14  283.82   19.35
  -1  -4  14  272.13   10.12
  -1   4  13  414.81   14.61
  -1  -4  13  415.02    9.92
   1  -4 -13  395.64   14.00
  -1  -4  13  385.33   11.13
  -1   4  12   68.71    9.42
  -1  -4  12   72.84    5.51
   1  -4 -12   75.07    8.55
  -1  -4  12   68.00    6.40
  -1   4  11  879.09   19.04
  -1  -4  11  864.57   14.84
   1  -4 -11  882.20   18.36
  -1  -4  11  850.49   18.90
  -1   4  10  767.53   16.83
  -1  -4  10  748.64   12.92
   1  -4 -10  768.20   20.26
  -1  -4  10  766.15   13.59
  -1   4   9    4.30    6.07
  -1  -4   9    2.34    3.58
   1  -4  -9   12.15    5.68
  -1  -4   9   -1.91    3.73
  -1   4   8 2909.77   44.83
  -1  -4   8 2867.94   40.83
   1  -4  -8 2956.07   45.13
  -1  -4   8 2830.61   40.59
  -1   4   7    1.93    4.98
   1  -4  -7    8.83    4.68
  -1  -4   7    9.10    2.91
  -1  -4   7    3.10    3.19
  -1  -4   7   -1.83    3.53
  -1   4   6  -10.45    7.25
  -1  -4   6   -1.77    3.21
   1   4  -5  203.28    4.72
  -1   4   5  192.07    8.20
  -1   4   5  207.86    5.78
   1  -4  -5  202.88    5.64
  -1  -4   5  205.04    5.56
  -1  -4   5  200.70    4.85
   1   4  -4 2880.99   38.31
   1   4  -4 2857.14   36.12
  -1   4   4 2877.59   41.73
  -1   4   4 2910.04   39.95
   1  -4  -4 2900.73   39.26
  -1  -4   4 2954.91   39.04
  -1  -4   4 2909.31   41.39
   1   4  -3   19.70    3.28
   1   4  -3   20.46    3.55
  -1   4   3   14.55    3.71
   1  -4  -3   14.65    3.08
  -1  -4   3   21.78    3.35
  -1  -4   3   21.16    2.51
  -1   4   2 1728.01   22.47
   1   4  -2 1732.36   22.30
   1   4  -2 1680.78   19.83
  -1   4   2 1671.57   19.96
  -1  -4   2 1692.62   22.10
   1  -4  -2 1683.16   19.87
  -1  -4   2 1707.10   20.21
   1  -4  -2 1713.02   22.83
  -1   4   1 4025.80   56.01
   1   4  -1 3924.79   54.53
   1   4  -1 3856.14   51.45
  -1   4   1 4128.83   52.19
  -1  -4   1 3951.41   55.36
   1  -4  -1 3968.73   49.20
  -1  -4   1 3888.18   51.82
   1  -4  -1 3985.25   55.91
   1   4   0  489.60    9.07
  -1   4   0  487.71    5.77
   1   4   0  478.69    7.59
  -1   4   0  500.61    8.73
   1  -4   0  498.42    4.99
  -1  -4   0  506.99   10.19
   1  -4   0  496.06    8.85
   1   4   1  580.05   11.44
  -1   4  -1  569.80    9.19
   1  -4   1  562.62    9.29
   1  -4   1  585.93    4.24
  -1  -4  -1  570.12    9.16
  -1   4  -2  105.91    4.67
   1   4   2  112.83    4.88
   1  -4   2  108.39    4.87
  -1  -4  -2  103.13    5.00
   1   4   3 1486.93   21.29
   1  -4   3 1531.99   14.37
   1  -4   3 1500.69   20.66
   1  -4   3 1526.89   14.44
  -1  -4  -3 1486.38   21.11
   1   4   4  224.87    6.75
   1  -4   4  213.50    5.86
   1  -4   4  216.74    3.85
  -1  -4  -4  218.88    6.46
   1   4   5  419.35    9.68
   1  -4   5  448.61    9.12
   1  -4   5  441.28    7.18
  -1  -4  -5  417.01    9.64
   1   4   6  426.32   10.63
  -1   4  -6  461.19    7.00
  -1  -4  -6  451.59   10.61
   1  -4   6  447.62    6.72
   1   4   7  106.73    6.73
  -1   4  -7  105.98    3.95
  -1  -4  -7   99.13    6.63
   1  -4   7  100.80    3.76
   1   4   8  117.36    7.68
  -1   4  -8  110.29    4.39
  -1  -4  -8  117.54    7.30
   1  -4   8  119.36    4.62
   1   4   9  816.34   17.21
  -1   4  -9  839.56   13.63
  -1  -4  -9  828.59   17.14
   1  -4   9  820.73   13.25
   1   4  10  226.54   10.40
  -1   4 -10  220.23    6.96
  -1  -4 -10  209.66   10.18
   1  -4  10  209.07    9.44
   1   4  11   17.48    8.19
  -1   4 -11   24.96    5.09
  -1  -4 -11    9.78    7.97
   1  -4  11    8.96    5.13
   1   4  12   22.09    9.38
   1  -4  12   48.96    5.97
  -1  -4 -12   29.53    8.94
   1   4  13  219.80   12.68
   1  -4  13  223.44    9.02
  -1  -4 -13  234.72   11.84
   1   4  14  112.44   11.43
   1  -4  14  107.96    8.06
  -1  -4 -14  112.59   10.69
   1   4  15  -18.66   10.44
   1  -4  15   12.64    6.86
  -1  -4 -15   10.06    9.39
   1   4  16   47.76   18.16
   1  -4  16   59.10    8.23
  -1  -4 -16   52.68   17.51
   1   4  17   25.40   11.74
   1  -4  17    4.56   12.68
  -1  -4 -17   -3.44   10.92
   1   4  18   18.93   13.04
   1  -4  18   43.31    9.00
  -1  -4 -18   21.73   12.13
   1   4  19   29.18   14.01
   1  -4  19   41.56    9.74
  -1  -4 -19   29.31   13.40
   1   4  20   14.32   14.53
   1  -4  20    0.11   15.96
  -1  -4 -20   29.35   13.58
  -1   5  20   17.42   14.18
   1  -5 -20   22.03   13.89
  -1  -5  20    6.56   10.05
  -1   5  19   28.72   21.37
  -1  -5  19   37.64    7.82
   1  -5 -19   48.95   13.58
  -1  -5  19   32.93   14.51
  -1   5  18   65.05   13.34
  -1  -5  18   62.41    7.73
   1  -5 -18   48.70   20.29
  -1  -5  18   58.74    9.58
  -1   5  17   17.21   11.45
  -1  -5  17   22.62    6.56
   1  -5 -17   23.94   11.38
  -1  -5  17   17.44   12.43
  -1   5  16    0.29   10.88
  -1  -5  16    7.99    5.99
   1  -5 -16    0.84    9.88
  -1  -5  16    4.23    6.81
  -1   5  15  -18.09   15.77
  -1  -5  15    4.76    5.88
   1  -5 -15   18.82   15.22
  -1  -5  15   10.31   10.19
  -1   5  14   -7.93    9.34
  -1  -5  14    4.04    5.34
   1  -5 -14    4.20    9.02
  -1  -5  14    6.87    6.24
  -1   5  13   -8.85    8.81
  -1  -5  13   12.08    5.14
   1  -5 -13   11.10    8.68
  -1  -5  13   11.01    8.78
  -1   5  12   41.51    9.45
  -1  -5  12   46.88    5.49
   1  -5 -12   55.82    8.89
  -1  -5  12   57.80    5.89
  -1   5  11   -4.61    7.43
  -1  -5  11    4.68    4.48
   1  -5 -11  -10.50   11.08
  -1  -5  11   -3.58    4.63
  -1   5  10  -11.35    7.09
  -1  -5  10    0.36    4.12
   1  -5 -10   -6.05    6.56
  -1  -5  10   -2.07    4.24
  -1   5   9  322.63   14.76
   1  -5  -9  332.58   10.26
  -1  -5   9  358.01    7.38
  -1  -5   9  348.72    7.92
  -1  -5   9  353.02    9.85
  -1   5   8   -5.53    8.67
   1  -5  -8    6.87    5.14
  -1  -5   8    4.46    3.08
  -1  -5   8   -3.08    3.89
  -1  -5   8    2.88    4.97
  -1   5   7 2009.94   34.42
   1  -5  -7 2020.34   30.43
  -1  -5   7 2017.16   26.96
  -1  -5   7 2025.80   31.22
  -1  -5   7 1954.70   26.60
  -1   5   6 1338.19   23.10
  -1   5   6 1255.94   19.28
   1  -5  -6 1273.26   19.46
  -1  -5   6 1256.54   16.38
  -1  -5   6 1221.53   17.79
   1   5  -5  140.22    4.90
  -1   5   5  123.33    5.43
  -1   5   5  149.24    5.86
   1  -5  -5  140.28    5.39
  -1  -5   5  134.99    3.83
  -1  -5   5  128.31    5.10
   1   5  -4  124.25    4.86
   1   5  -4  134.06    3.30
  -1   5   4  128.12    4.78
  -1   5   4  138.85    5.27
   1  -5  -4  130.63    6.75
  -1  -5   4  136.49    3.57
  -1  -5   4  125.02    7.17
   1   5  -3 1548.08   20.84
   1   5  -3 1564.61   19.72
  -1   5   3 1477.43   19.08
  -1   5   3 1533.30   21.36
   1  -5  -3 1501.28   19.17
  -1  -5   3 1527.41   18.26
  -1  -5   3 1511.19   20.72
  -1   5   2   98.03    5.03
   1   5  -2   91.16    4.83
   1   5  -2  108.01    4.90
  -1   5   2  100.22    3.48
  -1  -5   2  100.10    5.02
   1  -5  -2  103.89    3.35
  -1  -5   2   93.02    3.50
   1  -5  -2   92.85    5.48
  -1   5   1 4171.60   60.33
   1   5  -1 4120.55   59.67
   1   5  -1 4102.60   57.85
  -1   5   1 4084.13   52.27
  -1  -5   1 4150.17   60.53
   1  -5  -1 4036.34   51.88
  -1  -5   1 4086.74   55.81
   1  -5  -1 4128.08   60.24
   1   5   0    9.01    4.47
  -1   5   0   12.82    1.44
   1   5   0   13.52    3.13
  -1   5   0   14.39    4.25
   1  -5   0    7.86    4.51
   1  -5   0   14.38    2.10
  -1  -5   0   18.74    3.44
   1   5   1  906.76   14.39
   1   5   1  891.43   12.85
  -1   5  -1  924.75   13.83
   1  -5   1  905.18   13.90
   1  -5   1  913.44    8.20
  -1  -5  -1  898.43   13.03
  -1   5  -2 1411.24   19.83
   1   5   2 1355.10   18.94
   1  -5   2 1367.87   19.45
   1   5   3  470.98    9.21
   1  -5   3  481.05    4.30
   1  -5   3  461.82    8.98
   1  -5   3  475.29    4.28
  -1  -5  -3  497.13    9.19
   1  -5   4  605.04   10.89
   1  -5   4  612.81    6.13
   1  -5   4  612.64    6.17
  -1  -5  -4  615.39   11.44
   1   5   5  787.15   14.60
   1  -5   5  765.41   15.94
   1  -5   5  811.80    9.10
  -1  -5  -5  815.88   17.78
   1   5   6  890.77   16.10
   1  -5   6  915.54   15.41
   1  -5   6  899.02   12.09
  -1  -5  -6  915.97   16.09
   1   5   7   40.17    6.48
   1  -5   7   40.74    5.37
   1  -5   7   41.86    4.29
  -1  -5  -7   43.25    6.21
   1   5   8  689.48   15.02
   1  -5   8  695.31   13.40
   1  -5   8  694.61   10.41
  -1  -5  -8  704.41   19.34
   1   5   9  134.21    9.19
   1  -5   9  126.36    7.30
   1  -5   9  127.18    5.11
  -1  -5  -9  119.36    8.96
   1   5  10  -11.74   12.42
   1  -5  10    0.59    6.38
  -1  -5 -10   -7.39    7.65
   1   5  11  144.73   16.40
   1  -5  11  153.53    6.58
  -1  -5 -11  144.76   10.36
   1   5  12   15.28   14.89
   1  -5  12   41.68    5.71
  -1  -5 -12   49.56   14.13
   1   5  13  162.49   18.12
   1  -5  13  171.78    7.53
  -1  -5 -13  164.31   11.47
   1   5  14   14.71   10.38
  -1  -5 -14   43.17   15.17
   1   5  15    7.10   10.56
   1  -5  15    3.80    6.59
  -1  -5 -15    0.20    9.95
   1   5  16   17.88   11.56
   1  -5  16   18.17    7.28
  -1  -5 -16    8.45   10.79
   1   5  17  140.52   14.78
   1  -5  17  136.04   10.21
   1  -5  17  130.74   14.18
  -1  -5 -17  139.98   13.79
   1   5  18   26.75   13.28
   1  -5  18    7.52    8.84
   1  -5  18   10.39    8.52
  -1  -5 -18    2.06   12.66
   1   5  19   30.97   14.78
   1  -5  19   41.23    9.89
  -1  -5 -19   53.39   14.26
  -1   6  20   56.75   16.48
   1  -6 -20   80.89   15.80
  -1  -6  20   80.84    9.91
  -1  -6  20   74.11    9.38
  -1  -6  20   68.57   10.56
  -1   6  19   43.93   15.23
   1  -6 -19   53.11   21.85
  -1  -6  19   42.06    8.75
  -1  -6  19   53.48    8.33
  -1  -6  19   49.71   14.43
  -1   6  18   57.63   21.80
   1  -6 -18   60.61   13.00
  -1  -6  18   29.03    7.60
  -1  -6  18   29.52    7.58
  -1   6  17    9.32   12.46
   1  -6 -17   19.99   12.00
  -1  -6  17   23.17    6.92
  -1  -6  17    9.75    6.77
  -1  -6  17   25.47   11.24
  -1   6  16  -15.03   11.09
   1  -6 -16    7.98   10.45
  -1  -6  16    5.79    5.95
  -1  -6  16    3.48    6.01
  -1  -6  16   -6.32    6.59
  -1   6  15  167.73   13.70
   1  -6 -15  183.50   12.84
  -1  -6  15  187.17    8.30
  -1  -6  15  182.59    8.48
  -1  -6  15  191.85   12.76
  -1   6  14  190.19   12.54
   1  -6 -14  175.36   11.81
  -1  -6  14  162.95    7.73
  -1  -6  14  174.55    8.05
  -1  -6  14  163.80    8.13
  -1   6  13  175.16   11.66
   1  -6 -13  142.80   10.75
  -1  -6  13  159.90    6.89
  -1  -6  13  163.65    7.39
  -1  -6  13  150.04    7.15
  -1   6  12   92.13   15.77
   1  -6 -12  112.28   14.58
  -1  -6  12  121.46    5.92
  -1  -6  12  117.73    6.68
  -1  -6  12  115.32    6.32
  -1   6  11    6.18    8.20
   1  -6 -11   -2.90    7.35
  -1  -6  11   -0.05    4.12
  -1  -6  11   18.78    7.91
  -1  -6  11    4.13    4.52
  -1   6  10   17.35    7.35
   1  -6 -10    0.45    6.86
  -1  -6  10    1.10    3.75
  -1  -6  10   10.70    4.94
  -1  -6  10    3.87    4.00
  -1   6   9   28.13    7.21
   1  -6  -9   38.25    6.90
  -1  -6   9   43.17    4.05
  -1  -6   9   48.90    5.19
  -1  -6   9   41.50    4.14
  -1   6   8   58.26    6.79
   1  -6  -8   50.31    6.42
  -1  -6   8   66.90    3.86
  -1  -6   8   60.55    5.08
  -1  -6   8   61.52    4.01
  -1   6   7 1422.58   22.91
  -1   6   7 1438.67   23.24
   1  -6  -7 1420.59   22.61
  -1  -6   7 1435.75   19.18
  -1  -6   7 1427.49   24.41
  -1  -6   7 1422.07   19.10
   1   6  -6  999.39   15.57
  -1   6   6  973.97   19.07
  -1   6   6  978.96   16.26
   1  -6  -6  988.51   15.99
  -1  -6   6  990.37   13.24
  -1  -6   6  983.02   15.42
   1   6  -5  110.71    5.36
  -1   6   5  103.63    5.90
  -1   6   5  103.62    5.57
   1  -6  -5   99.99    8.61
  -1  -6   5  120.28    5.62
   1   6  -4  595.59   10.88
   1   6  -4  602.45    9.71
  -1   6   4  604.46   10.49
  -1   6   4  612.18   14.79
   1  -6  -4  605.92   10.48
  -1  -6   4  594.12    8.64
  -1  -6   4  603.76   11.02
   1   6  -3  795.48   12.97
   1   6  -3  776.01   10.08
  -1   6   3  761.71   16.07
  -1   6   3  752.52   11.02
  -1  -6   3  783.08   12.93
  -1  -6   3  780.41   10.28
   1  -6  -3  755.27   10.91
   1   6  -2   80.16    3.55
  -1   6   2   78.11    5.61
   1  -6  -2   73.96    5.82
   1  -6  -2   70.76    6.51
  -1  -6   2   66.10    3.55
  -1   6   1 1502.19   22.64
   1   6  -1 1508.54   22.24
   1   6  -1 1473.66   21.18
  -1   6   1 1491.49   17.56
  -1  -6   1 1471.60   23.12
   1  -6  -1 1474.62   17.18
  -1  -6   1 1452.89   19.07
   1  -6  -1 1480.41   22.18
   1   6   0 2101.37   30.31
  -1   6   0 2064.96   23.34
   1   6   0 2015.47   27.18
  -1   6   0 2088.54   30.35
   1  -6   0 2100.16   34.59
   1  -6   0 2076.80   22.81
  -1  -6   0 2061.85   27.56
   1   6   1  148.96    9.53
  -1   6  -1  124.44    6.23
   1  -6   1  117.17    6.45
  -1  -6  -1  131.24    7.52
   1   6   2  340.66   12.28
   1   6   2  337.65    7.73
  -1   6  -2  343.97    8.22
   1  -6   2  336.18    8.39
   1  -6   2  343.94    3.02
  -1  -6  -2  340.88    7.55
   1   6   3  461.03   10.44
   1   6   3  443.13    9.58
  -1   6  -3  423.27    9.72
   1  -6   3  443.67    9.96
   1  -6   3  430.36    3.64
  -1  -6  -3  425.92    9.12
   1   6   4  106.63    6.46
   1  -6   4  117.96    2.18
  -1  -6  -4  118.17    6.28
   1   6   5   81.23    6.43
   1  -6   5   90.41    2.44
   1  -6   5   84.42    5.83
   1  -6   5   87.13    1.93
  -1  -6  -5   85.92    9.09
   1   6   6  149.89    7.68
   1  -6   6  144.91    2.80
   1  -6   6  150.83    6.53
   1  -6   6  142.74    2.97
  -1  -6  -6  132.25    7.30
   1   6   7   23.91   10.66
   1  -6   7   16.99    2.11
   1  -6   7   18.27    5.32
   1  -6   7   21.75    3.63
  -1  -6  -7   23.26    6.11
   1   6   8    7.38    6.98
   1  -6   8   -3.46    5.56
   1  -6   8    3.12    2.81
  -1  -6  -8   17.72   10.19
   1   6   9  290.13   11.84
   1  -6   9  268.75    9.42
   1  -6   9  263.07    6.22
  -1  -6  -9  294.09   10.98
   1   6  10  105.80   10.42
   1  -6  10  115.06    7.67
   1  -6  10  108.13    7.34
  -1  -6 -10   73.77   14.31
   1   6  11  515.57   16.71
   1  -6  11  493.34   17.51
   1  -6  11  494.25   10.20
  -1  -6 -11  537.57   15.50
   1   6  12   38.98   10.29
   1  -6  12   14.60    7.17
   1  -6  12   26.93    5.02
  -1  -6 -12   21.93   14.39
   1   6  13  181.94   13.18
   1  -6  13  170.85    9.89
   1  -6  13  180.03   10.76
  -1  -6 -13  200.90   12.79
   1   6  14  417.46   17.39
   1  -6  14  412.44   13.18
   1  -6  14  408.60   11.18
  -1  -6 -14  400.04   16.56
   1   6  15  187.90   14.08
   1  -6  15  184.94   10.42
   1  -6  15  163.59    8.66
  -1  -6 -15  154.87   13.32
   1   6  16   -2.99   12.16
   1  -6  16   -5.54   12.70
   1  -6  16    2.55    6.73
  -1  -6 -16   22.82   11.05
   1   6  17   68.79   14.37
   1  -6  17   51.42   14.73
   1  -6  17   79.81    8.62
  -1  -6 -17   78.43   20.08
   1   6  18  -15.85   21.05
   1  -6  18    2.20    9.02
   1  -6  18   -5.82    7.75
  -1  -6 -18  -26.19   12.61
   1   6  19  140.25   18.04
   1  -6  19  127.60   11.06
  -1  -6 -19  152.12   16.51
  -1   7  19    5.26   13.95
   1  -7 -19   31.02   20.56
  -1  -7  19    2.38    7.81
  -1  -7  19    5.74    7.89
  -1  -7  19   13.23   12.70
  -1   7  18   12.94   12.57
   1  -7 -18   -8.88   12.34
  -1  -7  18    5.15    7.12
  -1  -7  18   -0.80    7.51
  -1  -7  18    5.28    7.81
  -1   7  17   -1.54   12.09
   1  -7 -17    2.64   11.68
  -1  -7  17   12.98    6.47
  -1  -7  17   -0.53    7.00
  -1  -7  17   -5.99   10.78
  -1   7  16  -20.33   11.01
   1  -7 -16   -0.58   15.94
  -1  -7  16   -0.67    5.98
  -1  -7  16   -0.71    6.75
  -1  -7  16    5.49    6.28
  -1   7  15  -14.69   16.70
   1  -7 -15   -3.05    9.88
  -1  -7  15    7.40    5.75
  -1  -7  15   14.24    6.48
  -1  -7  15    9.71    9.31
  -1   7  14  224.28   13.54
   1  -7 -14  204.10   13.20
  -1  -7  14  224.84    8.22
  -1  -7  14  225.85    9.33
  -1  -7  14  212.61    8.37
  -1   7  13   87.98   10.99
   1  -7 -13  105.90   10.21
  -1  -7  13   89.95    5.96
  -1  -7  13   94.60    7.16
  -1  -7  13   91.77    6.25
  -1   7  12  175.20   11.34
  -1  -7  12  171.45    6.62
  -1  -7  12  176.49    7.95
  -1  -7  12  172.17    9.63
  -1   7  11   93.88    9.86
   1  -7 -11   98.99    9.24
  -1  -7  11   92.68    5.29
  -1  -7  11  101.91    6.76
  -1  -7  11  106.94    5.57
  -1   7  10   68.31    8.51
   1  -7 -10   68.89    8.02
  -1  -7  10   79.66    4.75
  -1  -7  10   70.05    6.46
  -1  -7  10   74.44    4.77
  -1   7   9  188.11    9.61
  -1   7   9  190.18    9.22
   1  -7  -9  228.97   13.30
  -1  -7   9  180.95    7.79
  -1  -7   9  187.83    7.55
  -1  -7   9  185.24    5.78
  -1   7   8 1190.98   22.14
  -1   7   8 1192.07   21.90
   1  -7  -8 1224.68   21.60
  -1  -7   8 1223.79   19.42
  -1  -7   8 1238.07   20.69
  -1  -7   8 1210.58   19.46
  -1   7   7   -0.89    5.60
  -1   7   7    4.15    5.80
   1  -7  -7   -5.07    5.25
  -1  -7   7    1.95    4.61
  -1  -7   7    0.20    7.48
   1   7  -6  527.67   10.63
  -1   7   6  501.57   11.04
  -1   7   6  501.21   11.33
   1  -7  -6  520.16   10.59
  -1  -7   6  524.37    8.00
  -1  -7   6  495.40   10.51
   1   7  -5  193.96    9.05
  -1   7   5  174.84    6.26
  -1   7   5  172.37    7.05
   1  -7  -5  179.27    6.06
  -1  -7   5  179.52    4.28
  -1  -7   5  180.34    6.76
   1   7  -4  116.57    5.91
   1   7  -4  119.21    3.39
  -1   7   4  115.93    4.99
  -1   7   4  126.15    6.22
   1  -7  -4  116.98    4.84
  -1  -7   4  118.42    3.67
  -1  -7   4  118.25    5.97
   1   7  -3  260.40    7.93
   1   7  -3  265.74    6.68
  -1   7   3  257.37    8.28
  -1   7   3  259.43    6.29
  -1  -7   3  265.20    7.97
  -1  -7   3  257.78    5.28
   1  -7  -3  268.57    6.27
  -1   7   2  407.69    9.72
   1   7  -2  405.94    9.68
   1   7  -2  405.88    6.76
  -1   7   2  410.37    7.21
  -1  -7   2  413.54   10.00
   1  -7  -2  412.82    8.66
  -1  -7   2  418.64    9.26
   1  -7  -2  408.93   10.22
  -1   7   1  884.84   15.61
   1   7  -1  912.17   19.26
   1   7  -1  924.95   14.67
  -1   7   1  916.06   11.55
  -1  -7   1  922.08   16.69
   1  -7  -1  924.53   11.42
  -1  -7   1  924.10   13.02
   1  -7  -1  910.65   15.95
   1   7   0  939.46   15.90
  -1   7   0  934.80   11.80
   1   7   0  936.83   15.62
  -1   7   0  925.58   16.03
   1  -7   0  925.76   15.95
   1  -7   0  927.84   10.43
  -1  -7   0  912.15   13.60
   1   7   1  255.58    8.45
  -1   7  -1  262.48    3.37
   1   7   1  251.95    6.57
  -1   7  -1  272.80    8.49
   1  -7   1  273.24    8.52
   1  -7   1  261.19    4.01
  -1  -7  -1  265.53    6.89
   1   7   2  522.28   12.02
   1   7   2  518.18   13.15
  -1   7  -2  521.84   10.88
   1  -7   2  516.91   11.55
   1  -7   2  516.55    5.05
  -1  -7  -2  525.34   10.07
   1   7   3   49.72   10.11
  -1   7  -3   69.07    5.76
   1   7   3   65.82    5.40
   1  -7   3   60.84    5.80
  -1  -7  -3   70.00    5.10
   1   7   4  754.83   15.25
   1   7   4  764.89   17.19
  -1   7  -4  785.45   14.36
   1  -7   4  769.73   17.77
   1  -7   4  762.83    6.74
  -1  -7  -4  785.31   13.87
   1   7   5   35.34    5.94
   1  -7   5   30.88    1.80
   1  -7   5   34.71    5.74
   1  -7   5   30.69    1.73
  -1  -7  -5   37.25    5.63
   1   7   6  279.11   14.01
   1  -7   6  293.05    4.03
   1  -7   6  294.51    9.28
   1  -7   6  297.05    4.08
  -1  -7  -6  271.77    9.40
   1   7   7   37.71    7.64
   1  -7   7   32.38    2.19
   1  -7   7   37.35    6.52
   1  -7   7   33.15    3.44
  -1  -7  -7   23.30    7.28
   1   7   8  102.83    9.14
   1  -7   8   90.86    4.41
   1  -7   8   85.92    7.08
  -1  -7  -8  112.06   12.80
   1   7   9    4.35    8.10
   1  -7   9    1.30    4.06
   1  -7   9   -5.21    6.14
   1  -7   9    2.88    2.84
  -1  -7  -9   -3.97    7.54
   1   7  10  454.54   20.67
   1  -7  10  446.68    7.97
   1  -7  10  436.31   12.24
   1  -7  10  449.24   10.28
  -1  -7 -10  473.14   19.51
   1   7  11   44.54   10.11
   1  -7  11   27.89   11.44
   1  -7  11   47.92    4.40
  -1  -7 -11   44.57    9.62
   1   7  12  180.73   12.39
   1  -7  12  180.51    9.45
   1  -7  12  159.47    6.26
  -1  -7 -12  175.05   11.84
   1   7  13  -17.21   10.32
   1  -7  13    6.98    7.04
   1  -7  13   -4.57    7.49
  -1  -7 -13   12.46    9.42
   1   7  14  -26.53   10.90
   1  -7  14   -2.40    7.73
   1  -7  14    9.01    5.36
  -1  -7 -14    6.15    9.85
   1   7  15   -7.63   17.85
   1  -7  15    2.67    7.72
   1  -7  15    3.73    5.72
  -1  -7 -15   10.36   10.06
   1   7  16  180.91   24.08
   1  -7  16  169.15   11.44
   1  -7  16  188.95   12.73
  -1  -7 -16  184.28   14.99
   1   7  17   -4.93   13.22
   1  -7  17    5.51    8.66
   1  -7  17    3.10    6.91
  -1  -7 -17    6.07   12.30
   1   7  18   40.28   15.81
   1  -7  18   48.41   15.39
   1  -7  18   62.74    8.77
  -1  -7 -18   53.73   14.43
  -1   8  19   36.77   22.56
   1  -8 -19   19.17   13.28
  -1  -8  19   -3.84    7.59
  -1  -8  19    7.25    8.40
  -1  -8  19    5.46    8.15
  -1   8  18   21.59   13.45
   1  -8 -18    1.53   12.48
  -1  -8  18   13.92    7.25
  -1  -8  18   13.64    8.19
  -1  -8  18    3.27    7.73
  -1   8  17    0.17   12.32
   1  -8 -17   12.83   11.81
  -1  -8  17    9.06    6.49
  -1  -8  17    3.77    7.30
  -1  -8  17   -1.72   10.30
  -1   8  16   29.34   12.28
   1  -8 -16    4.18   17.70
  -1  -8  16   14.21    6.21
  -1  -8  16   21.93    7.32
  -1  -8  16   23.67    6.48
  -1   8  15    7.97   11.03
   1  -8 -15   19.02   10.52
  -1  -8  15    7.93    5.55
  -1  -8  15    4.28    6.92
  -1  -8  15   16.39    8.90
  -1   8  14   33.76   10.97
   1  -8 -14   41.79   10.38
  -1  -8  14   31.72    5.56
  -1  -8  14   37.55    7.09
  -1  -8  14   39.16    5.61
  -1   8  13   63.86   10.33
  -1   8  13   69.82    8.67
   1  -8 -13   51.18   10.00
  -1  -8  13   51.11    5.45
  -1  -8  13   57.06    7.35
  -1  -8  13   65.01    5.80
  -1   8  12  118.24   10.66
  -1   8  12  118.02    9.18
   1  -8 -12  110.10   10.28
  -1  -8  12  110.76    5.78
  -1  -8  12  120.76    7.86
  -1  -8  12  115.22    8.54
  -1   8  11  109.80   10.09
  -1   8  11  108.27    8.95
   1  -8 -11  110.13    9.65
  -1  -8  11  104.08    5.33
  -1  -8  11  131.29   11.33
  -1  -8  11  103.06    7.96
  -1   8  10    5.21    7.82
  -1   8  10   -1.84    7.26
   1  -8 -10   22.96    7.17
  -1  -8  10   11.25    3.79
  -1  -8  10    7.71    5.95
  -1  -8  10   -2.61    3.85
  -1   8   9    5.36    7.45
  -1   8   9    9.99    6.75
   1  -8  -9  -13.28   10.97
  -1  -8   9    8.44    3.57
  -1  -8   9    4.25    5.93
  -1  -8   9   14.68    5.55
  -1   8   8  158.39    8.95
  -1   8   8  177.56    9.25
   1  -8  -8  166.45    8.67
  -1  -8   8  173.60    5.29
  -1  -8   8  184.12    8.06
  -1  -8   8  169.44    5.05
  -1   8   7 1309.43   23.17
  -1   8   7 1311.27   23.50
   1  -8  -7 1322.17   22.54
  -1  -8   7 1326.96   20.12
  -1  -8   7 1292.71   22.72
   1   8  -6  108.91    6.71
  -1   8   6  107.46    6.88
  -1   8   6  101.01    7.49
   1  -8  -6  108.36    6.37
  -1  -8   6  112.75    4.10
  -1  -8   6  107.87    6.87
   1   8  -5  162.29    6.94
   1   8  -5  168.38    4.04
  -1   8   5  159.48    7.79
  -1   8   5  171.07    6.73
  -1  -8   5  153.78    7.36
  -1  -8   5  170.54    4.46
   1  -8  -5  171.49    6.43
   1   8  -4   68.69    5.83
   1   8  -4   63.29    3.08
  -1   8   4   70.59    6.49
  -1   8   4   66.42    4.89
  -1  -8   4   64.69    6.07
  -1  -8   4   62.45    5.05
   1  -8  -4   66.82    4.43
   1   8  -3  263.17    8.10
   1   8  -3  260.60    5.10
  -1   8   3  260.61   11.87
  -1   8   3  269.48    6.39
  -1  -8   3  239.08    8.42
  -1  -8   3  257.90    5.52
   1  -8  -3  253.08    5.93
  -1   8   2  144.98    7.08
   1   8  -2  128.70    6.64
   1   8  -2  138.58    4.19
  -1   8   2  130.60    4.61
  -1  -8   2  127.78    7.22
   1  -8  -2  143.08    5.82
  -1  -8   2  146.63    4.53
   1  -8  -2  154.13   11.34
  -1   8   1  114.88    6.90
   1   8  -1  125.82    6.76
   1   8  -1  120.77    4.30
  -1   8   1  122.68    3.59
   1  -8  -1  119.95    3.35
   1  -8  -1  108.05   11.12
  -1  -8   1  117.98    7.32
  -1  -8   1  120.32    4.53
  -1   8   0  241.89    5.18
   1   8   0  246.53    8.40
   1   8   0  239.90    5.98
  -1   8   0  256.03    8.39
   1  -8   0  242.46    3.99
   1  -8   0  239.43    8.60
  -1  -8   0  243.47    8.56
   1   8   1   16.43    5.53
  -1   8  -1    8.53    2.24
   1   8   1    7.16    3.99
  -1   8  -1    7.42    5.57
   1  -8   1   12.06    5.61
   1  -8   1   10.36    2.09
  -1  -8  -1    6.56    6.27
   1   8   2  138.80    7.59
  -1   8  -2  140.19    2.15
   1   8   2  142.54    6.05
  -1   8  -2  140.42    7.16
   1  -8   2  153.92    7.62
   1  -8   2  145.81    1.98
  -1  -8  -2  148.70    8.60
   1   8   3   22.26    7.00
   1   8   3   35.59    5.15
  -1   8  -3   24.21    5.76
   1  -8   3   25.20    5.80
   1  -8   3   24.60    0.80
  -1  -8  -3   26.12    5.03
   1   8   4   36.64    7.43
  -1   8  -4   51.45    6.37
   1   8   4   49.27    5.97
   1  -8   4   47.86    6.55
  -1  -8  -4   45.07    5.80
   1   8   5  101.35    8.73
   1   8   5   89.17   11.36
   1  -8   5   87.25    1.42
   1  -8   5   79.62    7.39
   1  -8   5   84.30    1.35
  -1  -8  -5   79.12    7.20
   1   8   6   12.45    7.43
   1   8   6   12.85    6.65
   1  -8   6    0.47    6.41
  -1  -8  -6   10.04    6.37
   1   8   7    4.85    7.37
   1  -8   7    3.83    2.61
   1  -8   7   -1.55    6.48
   1  -8   7    5.75    1.73
  -1  -8  -7    9.87    6.70
   1   8   8   17.35    7.97
   1  -8   8    6.43    3.26
   1  -8   8   16.27    6.88
   1  -8   8   10.22    2.25
  -1  -8  -8   -4.91   11.67
   1   8   9  138.87   10.29
   1  -8   9  139.54    3.79
   1  -8   9  139.87    8.92
   1  -8   9  148.17    5.59
  -1  -8  -9  157.55    9.88
   1   8  10   43.50    9.91
   1  -8  10   51.22    3.43
   1  -8  10   57.69    8.00
   1  -8  10   56.10    3.62
  -1  -8 -10   53.45   13.89
   1   8  11  134.38   11.94
   1  -8  11  142.46    6.67
   1  -8  11  154.07   13.72
   1  -8  11  154.38    5.30
  -1  -8 -11  154.70   11.04
   1   8  12   11.79   10.29
   1  -8  12   13.24    3.67
   1  -8  12    4.87    7.70
   1  -8  12   12.79    6.26
  -1  -8 -12   21.27    9.52
   1   8  13   19.82   10.78
   1  -8  13    2.54    4.13
   1  -8  13    6.88    7.58
   1  -8  13    7.45    4.52
  -1  -8 -13  -16.49    9.60
   1   8  14   -5.96   11.41
   1  -8  14   18.85    7.05
   1  -8  14   12.13    8.02
   1  -8  14    9.40    4.98
  -1  -8 -14   11.47   10.80
   1   8  15  170.65   14.95
   1  -8  15  149.78   10.27
   1  -8  15  157.21   10.79
   1  -8  15  164.26   11.03
  -1  -8 -15  152.82   20.86
   1   8  16    5.29   12.36
   1  -8  16    8.78    8.29
   1  -8  16   -4.13    8.72
   1  -8  16   -3.05    5.97
  -1  -8 -16    6.24   11.67
   1   8  17   72.67   15.26
   1  -8  17   67.03   10.54
   1  -8  17   54.61   10.07
   1  -8  17   55.27    7.70
  -1  -8 -17   73.44   13.73
   1   8  18   12.78   14.88
   1  -8  18   -3.00    9.71
   1  -8  18   -3.79   10.92
  -1  -8 -18  -17.41   13.67
  -1   9  18   13.14   13.64
  -1   9  18    9.34   10.07
   1  -9 -18   22.23   12.85
  -1  -9  18   -2.44    6.76
  -1  -9  18  -15.43   12.49
  -1  -9  18    1.13    7.14
  -1   9  17    8.93   12.61
  -1   9  17   11.20    9.71
   1  -9 -17   17.41   12.04
  -1  -9  17    4.20    6.34
  -1  -9  17   17.56   12.39
  -1  -9  17    2.81    6.85
  -1   9  16   -1.18   18.50
  -1   9  16    7.47    9.02
  -1   9  16   12.16   18.47
  -1  -9  16   -0.90    5.74
  -1  -9  16   -3.62   11.74
   1  -9 -16   30.47   11.45
  -1  -9  16    3.90    5.98
  -1   9  15   17.37   11.55
  -1   9  15   15.11    8.77
   1  -9 -15    7.00   10.62
  -1  -9  15   -0.14    8.53
  -1  -9  15   21.01   11.37
  -1  -9  15   17.86    8.54
  -1   9  14  168.91   13.41
  -1   9  14  156.30   10.86
   1  -9 -14  161.08   12.41
  -1  -9  14  155.84    7.16
  -1  -9  14  159.67    9.59
  -1  -9  14  155.89    6.97
  -1   9  13   94.95   11.48
  -1   9  13   96.72    9.89
   1  -9 -13  116.32   16.10
  -1  -9  13   99.04    5.89
  -1  -9  13   99.55    8.41
  -1  -9  13   91.44    6.08
  -1   9  12   33.74    9.88
  -1   9  12   42.86   12.56
   1  -9 -12   41.93    8.77
  -1  -9  12   36.42    7.34
  -1  -9  12   32.71    7.31
  -1  -9  12   39.22    7.10
  -1   9  11   39.88    9.50
  -1   9  11   45.02    8.47
   1  -9 -11   64.67    8.89
  -1  -9  11   53.93    4.63
  -1  -9  11   56.14    7.32
  -1  -9  11   56.68    6.64
  -1   9  10   26.03    8.31
  -1   9  10   22.23    7.91
   1  -9 -10   14.96    7.38
  -1  -9  10   10.54    3.92
  -1  -9  10   15.13    6.54
  -1  -9  10   20.29    5.54
  -1   9   9  434.31   13.08
  -1   9   9  431.33   18.16
   1  -9  -9  425.27   16.98
  -1  -9   9  425.76    8.28
  -1  -9   9  433.38   12.54
  -1  -9   9  405.02   10.19
  -1   9   8   24.30   11.45
  -1   9   8   20.00    7.58
   1  -9  -8   16.30    6.71
  -1  -9   8   14.88    3.57
  -1  -9   8   27.37   10.48
  -1  -9   8   17.24    3.56
   1   9  -7   -9.68    6.08
  -1   9   7   -3.49    6.29
  -1   9   7    1.15    6.77
   1  -9  -7   -5.86    5.66
  -1  -9   7    1.40    4.93
  -1  -9   7    9.84    6.53
   1   9  -6  833.43   16.98
  -1   9   6  825.86   16.06
  -1   9   6  814.33   17.61
   1  -9  -6  827.76   15.67
  -1  -9   6  846.79   12.32
  -1  -9   6  821.17   17.11
   1   9  -5  134.86    7.62
   1   9  -5  135.80    3.91
  -1   9   5  139.40   10.00
  -1   9   5  145.53   12.77
   1  -9  -5  141.32    6.34
  -1  -9   5  153.72    6.33
  -1  -9   5  132.57    8.05
   1   9  -4  159.04    7.93
   1   9  -4  140.07    5.75
  -1   9   4  129.08    8.23
  -1   9   4  135.48    6.31
  -1  -9   4  131.98    8.24
  -1  -9   4  140.57    4.57
   1  -9  -4  151.49    5.75
   1   9  -3  550.90   12.95
   1   9  -3  560.88    8.85
  -1   9   3  549.95   13.29
  -1   9   3  542.17   10.03
  -1  -9   3  559.83   13.67
  -1  -9   3  565.60   11.19
   1  -9  -3  543.35    9.58
  -1   9   2  320.66   10.31
   1   9  -2  333.33   10.31
   1   9  -2  325.51    6.80
  -1   9   2  323.62    6.91
   1  -9  -2  320.22    8.49
   1  -9  -2  336.32   11.60
  -1  -9   2  326.20   10.96
  -1   9   1  106.55    7.80
   1   9  -1  113.86    7.81
   1   9  -1  115.97    4.59
  -1   9   1  114.17    3.97
   1  -9  -1  120.89    3.73
   1  -9  -1  101.87    8.22
  -1  -9   1  115.91    8.70
  -1  -9   1  115.13    5.09
  -1   9   0  332.32    6.73
   1   9   0  318.46   10.21
   1   9   0  315.23    7.43
  -1   9   0  323.07   10.43
   1  -9   0  331.97    5.20
   1  -9   0  334.18   10.88
  -1  -9   0  333.13    7.52
  -1   9  -1   62.05    2.21
   1   9   1   64.68   11.92
   1   9   1   70.66    5.11
  -1   9  -1   83.47    7.33
   1  -9   1   66.59    2.31
   1  -9   1   53.63    7.58
  -1  -9  -1   73.72    5.07
   1   9   2   30.71    7.19
  -1   9  -2   32.71    6.44
   1   9   2    8.76    8.07
   1  -9   2   39.27   10.55
  -1  -9  -2   27.13    4.95
   1   9   3    8.04    6.88
  -1   9  -3   13.92    6.55
   1   9   3   12.79    8.60
   1  -9   3   23.52    6.93
  -1  -9  -3   19.22    5.24
   1   9   4   33.71   12.46
  -1   9  -4   30.35    7.24
   1   9   4   35.12    6.32
   1  -9   4   35.33    7.12
  -1  -9  -4   27.37    5.95
   1   9   5   70.59    8.69
   1   9   5   67.96    7.41
   1  -9   5   71.82   11.99
  -1  -9  -5   60.92    7.23
   1   9   6    2.87    8.36
   1   9   6    6.04    7.02
   1  -9   6   10.65    1.22
   1  -9   6   12.24    6.96
   1  -9   6   11.20    1.17
  -1  -9  -6   11.90   10.33
   1   9   7   98.83    9.69
   1   9   7   77.35    8.88
   1  -9   7   82.19    2.68
   1  -9   7   90.80    8.51
   1  -9   7   81.23    2.63
  -1  -9  -7   87.13    8.22
   1   9   8    1.33    8.47
   1   9   8   -0.35    7.92
   1  -9   8   -0.79    1.72
   1  -9   8   -1.68    7.12
   1  -9   8    5.22    1.70
  -1  -9  -8    7.00   11.55
   1   9   9   18.17    8.58
   1  -9   9    9.95    2.20
   1  -9   9   11.30    7.73
  -1  -9  -9   -3.56    7.90
   1   9  10   41.22   14.97
   1  -9  10   28.65    4.31
   1  -9  10   35.77    7.86
   1  -9  10   32.13    4.54
  -1  -9 -10   33.64   13.46
   1   9  11   36.68   10.44
   1  -9  11   38.38    3.31
   1  -9  11   47.09    8.54
   1  -9  11   47.38    5.29
  -1  -9 -11   44.47    9.45
   1   9  12   53.41   11.33
   1  -9  12   53.81    3.97
   1  -9  12   54.12    8.97
   1  -9  12   56.23    4.12
  -1  -9 -12   55.61   10.73
   1   9  13    2.85   11.07
   1  -9  13   -4.91    5.72
   1  -9  13   -1.12    8.29
   1  -9  13   -1.26    4.02
  -1  -9 -13    4.72    9.92
   1   9  14   31.33   12.18
   1  -9  14   27.13    4.55
   1  -9  14   22.17    9.21
   1  -9  14   18.57    7.26
  -1  -9 -14   42.12   11.49
   1   9  15   21.91   12.75
   1  -9  15   12.12    4.97
   1  -9  15   12.83    9.34
   1  -9  15    7.09    5.46
  -1  -9 -15   38.97   17.81
   1   9  16  -12.43   13.24
   1  -9  16    7.35    5.15
   1  -9  16   -5.60    9.49
   1  -9  16    9.38    5.49
  -1  -9 -16   -9.34   11.91
   1   9  17   31.67   15.34
   1  -9  17   15.19    5.92
   1  -9  17   11.68   10.24
   1  -9  17   30.13    9.45
  -1  -9 -17    8.55   13.90
  -1  10  18   43.96   15.01
  -1  10  18   28.31   11.12
   1 -10 -18   19.63   14.47
  -1 -10  18   25.86    7.10
  -1 -10  18   37.55    9.61
  -1 -10  18   35.25   10.94
  -1  10  17   87.11   14.89
  -1  10  17  102.61   11.63
   1 -10 -17  115.14   15.03
  -1 -10  17   87.50    7.66
  -1 -10  17   99.86   10.35
  -1 -10  17   85.90    7.83
  -1  10  16    6.47    9.81
  -1  10  16   16.80   13.01
   1 -10 -16   15.98   12.11
  -1 -10  16   10.89    8.49
  -1 -10  16   14.66    8.95
  -1  10  15    2.71   11.49
  -1  10  15   -1.80    9.30
   1 -10 -15    0.70   10.92
  -1 -10  15    3.49    5.25
  -1 -10  15    7.62    7.84
  -1 -10  15    4.91    5.17
  -1  10  14  238.63   15.31
  -1  10  14  252.36   12.76
   1 -10 -14  243.85   14.39
  -1 -10  14  228.22    7.96
  -1 -10  14  234.72   16.21
  -1 -10  14  226.63    8.11
  -1  10  13   85.86   11.75
  -1  10  13   85.83   10.06
   1 -10 -13   72.58   16.26
  -1 -10  13   94.10    5.66
  -1 -10  13   97.92    8.94
  -1 -10  13   81.74    8.36
  -1  10  12   -9.31    9.47
  -1  10  12   -1.95    8.18
   1 -10 -12    1.29    8.62
  -1 -10  12   -0.62    4.25
  -1 -10  12  -17.56    7.30
  -1 -10  12   -2.60    6.30
  -1  10  11  190.06   12.21
  -1  10  11  178.05   15.76
   1 -10 -11  198.69   11.01
  -1 -10  11  188.77    6.15
  -1 -10  11  191.81    9.89
  -1 -10  11  179.44    6.01
  -1  10  10   70.28    9.40
  -1  10  10   40.78    8.89
   1 -10 -10   70.25    8.57
  -1 -10  10   63.81    4.49
  -1 -10  10   53.32   12.25
  -1 -10  10   58.20    4.29
  -1  10   9   88.62    9.31
  -1  10   9  105.87    9.04
   1 -10  -9  110.13   12.61
  -1 -10   9  109.89    4.73
  -1 -10   9  103.92    8.70
  -1 -10   9   90.03    6.28
  -1  10   8 1084.05   22.10
  -1  10   8 1124.72   29.31
   1 -10  -8 1111.56   21.72
  -1 -10   8 1097.95   16.32
  -1 -10   8 1084.47   22.47
  -1 -10   8 1061.66   15.70
   1  10  -7  147.75    9.08
  -1  10   7  136.54   13.31
  -1  10   7  159.64   10.03
   1 -10  -7  157.90    8.13
  -1 -10   7  166.59    4.96
  -1 -10   7  178.31    9.17
   1  10  -6    3.67    6.65
  -1  10   6    6.92    6.31
  -1  10   6    2.63   11.80
   1 -10  -6    9.23    5.69
  -1 -10   6    2.81    3.17
  -1 -10   6    3.64    6.90
   1  10  -5  291.78   10.35
   1  10  -5  286.35    7.17
  -1  10   5  281.51   11.33
  -1  10   5  279.18   12.56
  -1 -10   5  287.15   11.04
  -1 -10   5  288.93    6.28
   1 -10  -5  289.81   11.59
   1  10  -4   87.58    8.00
   1  10  -4   77.20    5.28
  -1  10   4   88.13    8.15
  -1  10   4   76.47    5.81
  -1 -10   4   78.67    8.13
  -1 -10   4   74.80    6.06
   1 -10  -4   84.06    5.35
   1  10  -3   18.63    7.14
   1  10  -3   22.70    3.34
  -1  10   3   25.05    7.67
  -1  10   3   10.21    4.51
   1 -10  -3   20.42    4.05
  -1 -10   3   16.48    7.68
  -1 -10   3   19.55    3.82
  -1  10   2  421.44   12.52
   1  10  -2  424.07   12.39
   1  10  -2  431.56    8.09
  -1  10   2  431.77    8.42
   1 -10  -2  435.31    8.13
   1 -10  -2  419.89   13.94
  -1 -10   2  447.92   13.36
  -1 -10   2  453.30    8.64
  -1  10   1   28.43    3.37
   1  10  -1   30.48    7.33
   1  10  -1   32.41    4.02
  -1  10   1   34.46    7.46
   1 -10  -1   30.79    4.76
   1 -10  -1   23.59    8.42
  -1 -10   1   32.61    4.33
  -1  10   0  172.94    4.04
   1  10   0  175.47    9.42
   1  10   0  162.98    6.18
  -1  10   0  174.98    9.25
   1 -10   0  176.63    5.38
   1 -10   0  173.00   15.01
  -1 -10   0  176.47    6.40
  -1  10  -1   20.26    3.06
   1  10   1    2.42    7.60
   1  10   1   20.42    4.90
  -1  10  -1   20.89    7.54
   1 -10   1   22.54    2.98
   1 -10   1   19.12    7.76
  -1 -10  -1   21.17    4.79
  -1  10  -2  316.52    4.00
   1  10   2  334.13   12.00
   1  10   2  323.27    9.09
  -1  10  -2  322.81   11.17
   1 -10   2  325.74    4.71
   1 -10   2  326.37   12.09
  -1 -10  -2  337.44    9.09
   1  10   3   21.31    8.18
   1  10   3   38.38    5.99
  -1  10  -3   21.12    7.49
   1 -10   3   25.44    7.69
   1 -10   3   25.17    1.03
  -1 -10  -3   13.61    5.64
   1  10   4  253.03   11.56
  -1  10  -4  269.48   10.85
   1  10   4  248.68    9.42
   1 -10   4  250.22   10.92
  -1 -10  -4  240.79    9.08
   1  10   5 1263.85   25.59
  -1  10  -5 1213.29   24.24
   1  10   5 1242.80   23.70
   1 -10   5 1244.11   25.37
  -1 -10  -5 1256.86   23.32
   1  10   6  312.50   13.27
   1  10   6  294.58   11.55
   1 -10   6  299.32   12.31
  -1 -10  -6  320.85   11.07
   1  10   7  240.60   12.73
   1  10   7  252.06   11.29
   1 -10   7  251.66   11.36
  -1 -10  -7  256.59   10.70
   1  10   8  115.12   10.65
   1  10   8  104.05   10.08
   1 -10   8  104.64    2.09
   1 -10   8  107.58    9.30
   1 -10   8  102.90    2.68
  -1 -10  -8  117.23    9.13
   1  10   9  124.10   10.87
   1  10   9  106.06   10.62
   1 -10   9  125.76    9.59
  -1 -10  -9  110.12    9.93
   1  10  10   23.75    9.74
   1  10  10   32.27    9.46
   1 -10  10   13.77    3.38
   1 -10  10   27.06   12.28
   1 -10  10   13.42    2.34
  -1 -10 -10    5.92    8.99
   1  10  11    4.66    9.42
   1  10  11   17.39   10.09
   1 -10  11    5.33    4.08
   1 -10  11    2.08    8.19
   1 -10  11    6.89    4.27
  -1 -10 -11   18.42    9.16
   1  10  12   12.34   10.81
   1 -10  12   16.07    5.01
   1 -10  12   19.12    9.05
   1 -10  12   19.27    4.98
  -1 -10 -12   16.43    9.97
   1  10  13    7.82   10.79
   1 -10  13    2.31    5.17
   1 -10  13   -5.87    8.61
   1 -10  13   -0.20    3.56
  -1 -10 -13    7.98    9.72
   1  10  14   39.86   12.63
   1 -10  14   40.05    4.32
   1 -10  14   58.74   10.27
   1 -10  14   41.99    4.43
  -1 -10 -14   42.35   12.43
   1  10  15   47.57   13.78
   1 -10  15   48.20   10.38
  -1 -10 -15    1.65   19.75
   1  10  16   -8.14   13.96
   1 -10  16   17.26   10.10
  -1 -10 -16   10.46   12.48
   1  10  17    6.26   14.70
   1 -10  17   25.81   10.46
  -1 -10 -17    1.65   13.68
  -1  11  17   -2.07   10.51
  -1  11  17    7.18   21.74
   1 -11 -17   19.21   12.81
  -1 -11  17   11.93    9.36
  -1  11  16   20.53   20.86
  -1  11  16    6.63   10.56
   1 -11 -16   14.04   19.48
  -1 -11  16   11.73    5.63
  -1 -11  16   20.74    9.48
  -1 -11  16   21.84    5.61
  -1  11  15   45.60   20.11
  -1  11  15   40.20   15.88
   1 -11 -15   36.40   12.12
  -1 -11  15   40.54    5.78
  -1 -11  15   44.14    9.67
  -1 -11  15   36.54    5.62
  -1  11  14   23.51   11.28
  -1  11  14   39.12   14.64
   1 -11 -14   30.22   10.65
  -1 -11  14   19.53    5.02
  -1 -11  14   15.55    8.86
  -1 -11  14   13.60    7.53
  -1  11  13   35.11   10.46
  -1  11  13   27.17    9.31
   1 -11 -13   24.02    9.95
  -1 -11  13   18.10    4.71
  -1 -11  13   16.89    8.53
  -1 -11  13   14.84    4.52
  -1  11  12  200.65   13.16
  -1  11  12  210.61   11.79
   1 -11 -12  212.72   12.01
  -1 -11  12  187.40    6.56
  -1 -11  12  211.43   16.70
  -1 -11  12  195.44    6.37
  -1  11  11   -2.36   13.70
  -1  11  11   -3.74    8.32
   1 -11 -11   -8.97    8.07
  -1 -11  11    5.57    3.87
  -1 -11  11  -11.83    7.80
  -1 -11  11    0.99    3.58
  -1  11  10  297.90   12.61
  -1  11  10  284.69   18.44
   1 -11 -10  301.91   11.80
  -1 -11  10  274.16    6.98
  -1 -11  10  299.88   12.37
  -1 -11  10  270.68    6.57
  -1  11   9   12.51    8.33
  -1  11   9   35.94    8.65
   1 -11  -9   12.29   11.52
  -1 -11   9   20.09    3.71
  -1 -11   9   15.50   12.51
  -1 -11   9   23.47    5.06
  -1  11   8   21.02    7.70
  -1  11   8   14.81    8.70
   1 -11  -8   16.47    7.01
  -1 -11   8   15.98    3.50
  -1 -11   8   38.03    7.99
  -1 -11   8   21.13    3.21
   1  11  -7  835.40   19.28
  -1  11   7  816.38   26.05
  -1  11   7  838.90   18.16
  -1 -11   7  805.68   19.28
  -1 -11   7  831.07   12.78
   1 -11  -7  883.30   17.85
   1  11  -6  243.43   10.91
  -1  11   6  244.52   11.68
  -1  11   6  232.36    9.58
  -1 -11   6  243.82   11.42
  -1 -11   6  236.25    7.76
   1 -11  -6  242.57    8.83
   1  11  -5   13.66    7.45
   1  11  -5   12.27    4.32
  -1  11   5    3.68   12.76
  -1  11   5    8.63    5.70
  -1 -11   5    5.09    8.02
  -1 -11   5   17.02    5.32
   1 -11  -5   13.81    5.06
   1  11  -4  302.08   11.72
   1  11  -4  301.41    7.90
  -1  11   4  305.92   12.36
  -1  11   4  303.27    8.74
   1 -11  -4  307.39   11.52
  -1 -11   4  298.23   12.29
  -1 -11   4  294.80    6.63
   1  11  -3  336.74   17.46
   1  11  -3  358.13    9.03
  -1  11   3  331.18   12.64
  -1  11   3  350.68    8.72
   1 -11  -3  348.38    8.19
  -1 -11   3  352.18   13.22
  -1 -11   3  352.82    7.58
  -1  11   2  303.29   12.20
   1  11  -2  304.42   11.68
   1  11  -2  323.69    9.47
  -1  11   2  313.23    7.43
   1 -11  -2  313.02    7.06
   1 -11  -2  326.58   14.00
  -1 -11   2  333.80   12.96
  -1 -11   2  315.35    7.31
  -1  11   1  262.51    6.02
   1  11  -1  270.64   11.46
   1  11  -1  267.43    6.94
  -1  11   1  274.64   11.92
   1 -11  -1  271.48    5.97
   1 -11  -1  264.78   12.53
  -1 -11   1  283.05    7.27
  -1  11   0  319.79    5.98
   1  11   0  315.33   12.53
   1  11   0  329.83    8.21
  -1  11   0  337.64   12.46
   1 -11   0  336.47    5.92
   1 -11   0  317.53   13.82
  -1 -11   0  329.01   11.29
   1  11   1   18.40    5.00
   1  11   1   31.85   12.66
  -1  11  -1   14.41    2.09
  -1  11  -1   23.44    7.88
   1 -11   1   13.45    8.71
  -1 -11  -1    9.41    5.03
  -1  11  -2  143.15    2.54
   1  11   2  144.26   10.52
   1  11   2  153.24    7.11
  -1  11  -2  150.02    9.97
   1 -11   2  147.55    3.31
   1 -11   2  160.04   10.60
  -1 -11  -2  132.28    7.08
   1  11   3  203.39   11.52
  -1  11  -3  197.47   10.59
   1  11   3  194.85    8.31
   1 -11   3  208.06   11.05
  -1 -11  -3  208.30   11.65
   1  11   4   38.88    8.61
  -1  11  -4   27.97   12.72
   1  11   4   40.79    6.71
   1 -11   4   -3.76   13.11
  -1 -11  -4   20.71    6.40
   1  11   5   33.54    9.49
  -1  11  -5   26.48    8.58
   1  11   5   27.12    7.49
   1 -11   5   24.78    8.72
  -1 -11  -5   30.06   10.70
   1  11   6   10.37    9.00
   1  11   6    7.06    7.53
   1 -11   6   13.02   13.33
  -1 -11  -6   15.91    7.11
   1  11   7  107.85   15.99
   1  11   7   73.97    9.13
   1 -11   7   67.55    9.83
  -1 -11  -7   70.34   12.81
   1  11   8   10.17    9.07
   1  11   8   -1.46    8.18
   1 -11   8    2.24    8.47
  -1 -11  -8   -8.68    7.55
   1  11   9   62.26   10.74
   1  11   9   67.57    9.87
   1 -11   9   75.44   14.53
  -1 -11  -9   69.64    9.13
   1  11  10    7.50   15.21
   1  11  10    3.79   15.20
   1 -11  10    7.09    2.07
   1 -11  10   14.09    8.90
   1 -11  10    7.56    1.40
  -1 -11 -10   15.19    8.80
   1  11  11   -6.82    9.90
   1  11  11    6.36    9.83
   1 -11  11    8.67    8.46
  -1 -11 -11   -9.07    9.41
   1  11  12   27.10   10.47
   1  11  12   36.81   11.14
   1 -11  12   13.70    9.38
  -1 -11 -12    9.78   16.06
   1  11  13   -4.33   10.75
   1  11  13    2.88   11.32
   1 -11  13   -0.46    9.39
  -1 -11 -13   12.21   10.30
   1  11  14   28.77   12.02
   1  11  14   31.90   12.96
   1 -11  14   37.88   16.25
  -1 -11 -14   37.26   11.63
   1  11  15   55.22   13.38
   1  11  15   44.60   14.87
   1 -11  15   64.49   17.27
  -1 -11 -15   58.39   13.41
   1  11  16   16.81   12.56
   1  11  16   13.27   14.14
   1 -11  16   41.84   16.72
  -1 -11 -16   -7.35   13.61
  -1  12  16    8.59   10.23
  -1  12  16  -22.52   13.73
   1 -12 -16   -7.58   18.70
  -1 -12  16    8.60    9.51
  -1  12  15   56.24   11.35
  -1  12  15   64.06   13.94
   1 -12 -15   56.26   12.59
  -1 -12  15   53.41   10.61
  -1  12  14  112.31   12.15
  -1  12  14  128.12   14.20
   1 -12 -14  130.57   13.19
  -1 -12  14  129.18   11.50
  -1  12  13   28.04   11.23
  -1  12  13   22.47    9.76
   1 -12 -13    5.91   10.26
  -1 -12  13   15.82    4.25
  -1 -12  13    8.07    9.38
  -1 -12  13   14.16    4.06
  -1  12  12    9.93   10.58
  -1  12  12   26.77   14.76
   1 -12 -12   15.54   14.21
  -1 -12  12   16.05    4.04
  -1 -12  12   14.40    8.95
  -1 -12  12    7.58    3.83
  -1  12  11  124.17   11.50
  -1  12  11  137.53   11.48
   1 -12 -11  117.53   10.40
  -1 -12  11  113.18    5.11
  -1 -12  11  128.76   15.90
  -1  12  10  183.82   12.17
  -1  12  10  201.84   11.80
  -1 -12  10  197.98   11.79
  -1 -12  10  181.35    7.70
   1 -12 -10  195.34   10.94
  -1 -12  10  186.23    5.25
  -1  12   9  218.93   16.65
  -1  12   9  204.34   12.17
   1 -12  -9  200.63   10.35
  -1 -12   9  188.36    5.52
  -1 -12   9  206.42   11.58
  -1  12   8  206.72   12.66
  -1  12   8  219.44   10.57
  -1 -12   8  211.69   11.68
  -1 -12   8  209.68    5.82
   1 -12  -8  221.61   14.30
  -1 -12   8  197.68    6.93
   1  12  -7  537.98   16.30
  -1  12   7  537.93   16.82
  -1  12   7  582.38   14.78
  -1 -12   7  542.30   16.81
  -1 -12   7  541.86    9.37
   1 -12  -7  562.36   13.94
   1  12  -6  178.83   10.81
  -1  12   6  186.51   17.29
  -1  12   6  179.64   12.86
   1 -12  -6  175.54    8.35
  -1 -12   6  181.54   11.36
  -1 -12   6  187.63    5.29
   1  12  -5  500.21   14.89
   1  12  -5  461.77    7.99
  -1  12   5  490.30   15.41
  -1  12   5  482.26   11.80
   1 -12  -5  485.61   11.51
  -1 -12   5  498.96   15.82
  -1 -12   5  489.87    8.94
   1  12  -4  157.88   14.93
   1  12  -4  152.80    4.71
  -1  12   4  187.09   16.17
  -1  12   4  150.45    7.01
   1 -12  -4  143.24    6.56
  -1 -12   4  152.04   10.83
  -1 -12   4  145.44    5.24
   1  12  -3   16.80    8.05
   1  12  -3   13.73    3.47
  -1  12   3    8.25    8.47
  -1  12   3   16.21    4.75
   1 -12  -3    9.07    6.66
  -1 -12   3   16.32    8.82
  -1 -12   3   15.45    3.76
   1  12  -2    1.82    7.77
   1  12  -2    5.36    3.75
  -1  12   2   13.81   13.34
  -1  12   2    1.09    3.96
   1 -12  -2   -5.38    5.59
  -1 -12   2    4.80    9.00
  -1 -12   2   -0.13    3.93
  -1  12   1  331.02    7.00
   1  12  -1  340.48   12.91
   1  12  -1  316.81    7.90
  -1  12   1  327.06   12.93
   1 -12  -1  322.45    8.40
   1 -12  -1  334.52   14.81
  -1 -12   1  332.81   10.82
  -1  12   0    9.65    2.86
   1  12   0    9.85    8.56
   1  12   0   16.43    4.50
  -1  12   0   18.00    8.45
   1 -12   0   11.25    4.23
   1 -12   0    8.80    9.36
  -1 -12   0    6.32    4.80
  -1  12  -1  239.12    4.47
   1  12   1  225.91   12.14
   1  12   1  241.10   11.25
  -1  12  -1  246.51   17.62
   1 -12   1  239.95    5.67
   1 -12   1  248.00   13.14
  -1 -12  -1  232.18    7.88
  -1  12  -2   -0.24    1.92
   1  12   2  -15.86    8.63
   1  12   2   -6.31    5.35
  -1  12  -2   -1.60    7.89
   1 -12   2    1.34    2.04
   1 -12   2   -6.06    8.58
  -1 -12  -2    1.49    5.21
   1  12   3   56.61    6.73
   1  12   3   67.34    9.48
  -1  12  -3   57.73    8.87
   1 -12   3   55.46   15.52
  -1 -12  -3   76.23    6.67
   1  12   4    6.97    9.95
   1  12   4   13.18    9.58
  -1  12  -4   -2.38   13.17
   1 -12   4    5.30    8.82
  -1 -12  -4    1.65    6.14
   1  12   5  136.49   11.35
  -1  12  -5  146.78   10.56
   1  12   5  146.63    8.95
   1 -12   5  136.61   11.17
  -1 -12  -5  139.92    8.64
   1  12   6    6.09   14.68
   1  12   6   21.60    7.79
   1 -12   6   21.88    9.74
  -1 -12  -6   10.20    7.17
   1  12   7 1140.89   27.03
   1  12   7 1128.59   24.85
   1 -12   7 1169.49   27.31
  -1 -12  -7 1124.82   24.37
   1  12   8    8.25    9.78
   1  12   8   19.32   13.25
   1 -12   8  -13.01   14.33
  -1 -12  -8    7.43    8.08
   1  12   9    7.36   15.43
   1  12   9   17.56    8.88
   1 -12   9   -9.01    9.15
  -1 -12  -9    6.76   13.00
   1  12  10   20.10   10.59
   1  12  10   10.35    9.91
   1 -12  10   22.12    9.67
  -1 -12 -10   -2.49    9.40
   1  12  11   40.49   10.99
   1  12  11   18.90   10.58
   1 -12  11    6.52   10.22
  -1 -12 -11   27.99   10.10
   1  12  12    5.83   10.92
   1  12  12   18.45   11.72
   1 -12  12    9.31   15.76
  -1 -12 -12   10.55   10.47
   1  12  13   13.85   11.81
   1  12  13   -0.53   12.43
   1 -12  13   33.93   10.00
  -1 -12 -13    5.33   11.39
   1  12  14   46.14   12.79
   1  12  14   56.24   21.56
   1 -12  14   62.14   11.74
  -1 -12 -14   55.58   13.22
   1  12  15   21.07   12.49
   1  12  15    3.41   22.06
   1 -12  15   24.27   11.47
  -1 -12 -15   19.46   13.25
  -1  13  15    8.80   10.81
  -1  13  15   -6.51   20.56
   1 -13 -15   15.35   11.85
  -1 -13  15    0.85   10.23
  -1  13  14   23.19   11.27
  -1  13  14   26.65   19.79
   1 -13 -14   22.53   11.32
  -1 -13  14   32.02   16.38
  -1  13  13    2.15   10.18
  -1  13  13   -4.14   17.60
   1 -13 -13   11.51   10.09
  -1 -13  13   -6.84    9.83
  -1  13  12   34.73   10.66
  -1  13  12   19.99   10.97
   1 -13 -12   35.22    9.86
  -1 -13  12   29.88   10.37
  -1  13  11   31.95   10.40
  -1  13  11   22.45   10.59
   1 -13 -11   19.53    9.14
  -1 -13  11   30.91    9.47
  -1  13  10  103.75   17.56
  -1  13  10  104.54   10.86
  -1 -13  10  100.67   10.66
  -1 -13  10   92.37    4.18
   1 -13 -10   84.80    9.79
  -1 -13  10   87.17    5.59
  -1  13   9  182.05   12.33
  -1  13   9  156.29   10.91
  -1 -13   9  158.28   11.90
  -1 -13   9  154.98    4.93
   1 -13  -9  165.56   10.09
  -1  13   8   11.60   10.22
  -1  13   8   20.85   12.21
   1 -13  -8   15.14    7.25
  -1 -13   8   30.76    9.23
  -1 -13   8   16.76    3.39
  -1 -13   8   18.80    2.98
   1  13  -7    9.18    8.62
  -1  13   7  -15.99   14.27
  -1  13   7    1.83    6.85
   1 -13  -7   -4.24    9.81
  -1 -13   7    7.76    8.95
  -1 -13   7    0.21    3.34
   1  13  -6   91.20   10.03
  -1  13   6   82.99   10.25
  -1  13   6   85.17   11.34
   1 -13  -6   95.30    7.11
  -1 -13   6  108.42   10.84
  -1 -13   6   86.74    6.19
   1  13  -5   99.32    9.61
   1  13  -5   90.07    3.84
  -1  13   5  100.65   10.74
  -1  13   5   87.07    7.19
   1 -13  -5  105.54    6.71
  -1 -13   5   98.81   11.25
  -1 -13   5   78.01    6.18
   1  13  -4   11.31    8.43
   1  13  -4   10.87    3.17
  -1  13   4   -4.37    9.02
  -1  13   4   10.52    5.38
   1 -13  -4    9.62    5.20
  -1 -13   4   12.39    9.65
  -1 -13   4   13.09    3.64
   1  13  -3   62.31    9.23
   1  13  -3   62.38    4.22
  -1  13   3   51.08   10.19
  -1  13   3   61.28    5.56
   1 -13  -3   62.84    5.13
  -1 -13   3   74.13   10.78
  -1 -13   3   60.11    4.57
   1  13  -2    2.05    8.39
   1  13  -2   10.07    3.80
  -1  13   2    7.75    4.07
  -1  13   2   16.17    8.76
   1 -13  -2    8.31    3.88
  -1 -13   2    4.65    4.24
  -1  13   1    5.28    3.55
   1  13  -1    6.76    8.34
   1  13  -1    5.39    4.27
  -1  13   1   17.40    9.20
   1 -13  -1    5.82    3.33
   1 -13  -1    3.17   10.37
  -1 -13   1    5.93    4.37
  -1  13   0   49.52    3.48
   1  13   0   48.47    9.50
   1  13   0   48.20    5.34
  -1  13   0   54.84    9.30
   1 -13   0   52.71    3.40
   1 -13   0   48.40   11.40
  -1 -13   0   51.23    5.17
  -1  13  -1   41.30    3.83
   1  13   1   45.06   10.15
   1  13   1   33.21    5.69
  -1  13  -1   51.19    9.27
   1 -13   1   43.30    3.78
   1 -13   1   45.44   10.21
  -1 -13  -1   44.14    8.61
  -1  13  -2    3.58    1.90
   1  13   2   -1.15    9.17
   1  13   2   -3.08    5.57
  -1  13  -2    1.01    8.73
   1 -13   2    2.82    2.02
   1 -13   2   15.55    9.99
  -1 -13  -2   11.71    5.24
   1  13   3   39.30    6.67
   1  13   3   33.56   10.79
  -1  13  -3   46.30    9.63
   1 -13   3   30.59   10.17
  -1 -13  -3   30.95    6.37
   1  13   4   35.06    7.15
   1  13   4   30.00   10.33
  -1  13  -4   53.22   14.70
   1 -13   4   55.67   10.44
  -1 -13  -4   45.33    6.88
   1  13   5    2.59   10.59
   1  13   5    3.71   14.49
  -1  13  -5   -6.99    8.86
   1 -13   5    0.81    9.41
  -1 -13  -5   -1.58    6.59
   1  13   6   -4.59    7.42
   1  13   6   10.42    9.90
   1 -13   6   12.67    9.50
  -1 -13  -6    3.93    7.14
   1  13   7  127.23   12.55
   1  13   7  131.45   15.13
   1 -13   7  149.23   18.07
  -1 -13  -7  126.51    9.72
   1  13   8   16.08   11.01
   1  13   8   21.60    9.06
   1 -13   8   25.37    9.99
  -1 -13  -8   17.89    8.58
   1  13   9   47.19   11.55
   1  13   9   51.62   10.11
   1 -13   9   46.73   10.73
  -1 -13  -9   54.05    9.75
   1  13  10   28.93   10.96
   1  13  10   31.98   15.92
   1 -13  10   51.11   17.00
  -1 -13 -10   17.85    9.98
   1  13  11   -9.54   10.86
   1  13  11    7.94   10.94
   1 -13  11   -4.00   10.05
  -1 -13 -11   28.01   15.50
   1  13  12   30.60   17.71
   1  13  12   35.67   12.01
   1 -13  12   28.14   11.29
  -1 -13 -12   23.35   11.22
   1  13  13   62.53   13.09
   1  13  13   65.37   13.74
   1 -13  13   45.86   12.42
  -1 -13 -13   53.31   12.91
   1  13  14   -2.23   12.47
   1  13  14  -18.65   13.52
   1 -13  14   -6.07   11.40
  -1 -13 -14   10.18   18.86
  -1  14  13   33.59   17.74
  -1  14  13   30.51   12.07
   1 -14 -13   28.13   11.08
  -1 -14  13   31.35   11.07
  -1  14  12   -6.35   10.62
  -1  14  12    1.61   10.72
   1 -14 -12   -7.90    9.73
  -1 -14  12    1.38   10.22
  -1  14  11   10.14   10.60
  -1  14  11   26.47   15.46
   1 -14 -11    5.76   14.25
  -1 -14  11   -0.36   10.32
  -1  14  10   61.64   12.04
  -1  14  10   69.85   10.55
   1 -14 -10   74.93   10.07
  -1 -14  10   84.73   11.78
  -1  14   9   52.31   10.84
  -1  14   9   27.51    9.22
   1 -14  -9   31.86    8.51
  -1 -14   9   46.10   10.61
  -1  14   8   25.19   10.29
  -1  14   8    6.83    7.73
   1 -14  -8    3.79    7.29
  -1 -14   8   -6.18   15.37
  -1 -14   8    9.62    2.83
  -1 -14   8    6.11    2.57
   1  14  -7   39.66   10.30
  -1  14   7   55.48   11.19
  -1  14   7   44.46    7.99
   1 -14  -7   56.58    7.30
  -1 -14   7   40.76   11.22
  -1 -14   7   40.28    5.10
   1  14  -6    9.92    9.69
  -1  14   6   25.31    9.87
  -1  14   6   12.71    6.64
   1 -14  -6    6.95    6.12
  -1 -14   6   17.73   10.18
  -1 -14   6   12.09    3.09
   1  14  -5  123.54   16.39
  -1  14   5  112.17   11.95
  -1  14   5  119.98    7.67
   1 -14  -5  132.76   10.65
  -1 -14   5  109.40   12.36
  -1 -14   5  109.61    4.64
   1  14  -4  148.26   11.40
   1  14  -4  137.44    6.53
  -1  14   4  154.00   12.25
  -1  14   4  141.90    7.37
   1 -14  -4  143.03    9.91
  -1 -14   4  152.57   13.09
  -1 -14   4  126.20    7.39
   1  14  -3   -4.51    9.22
   1  14  -3    0.10    5.38
  -1  14   3   -2.50    4.98
  -1  14   3    2.60    9.26
   1 -14  -3   14.61    6.87
  -1 -14   3    1.51    3.61
   1  14  -2  126.58   17.19
   1  14  -2  125.43    5.56
  -1  14   2  116.82    5.70
  -1  14   2  118.23   11.70
   1 -14  -2  125.73    7.76
  -1 -14   2  124.14    8.09
   1  14  -1  138.41   11.70
   1  14  -1  121.73    5.91
  -1  14   1  116.50    4.93
  -1  14   1  102.68   12.25
   1 -14  -1  120.81    6.75
  -1 -14   1  115.51    5.83
  -1  14   0  201.92    5.12
   1  14   0  201.87   12.89
   1  14   0  207.30    7.48
  -1  14   0  227.59   13.43
   1 -14   0  200.83    5.25
   1 -14   0  229.64   15.35
  -1 -14   0  201.56   10.56
  -1  14  -1   25.90    3.48
   1  14   1   25.42   10.01
   1  14   1   23.05    8.78
  -1  14  -1   47.55    9.61
   1 -14   1   21.32    3.43
   1 -14   1   29.42   17.72
  -1 -14  -1   24.23    5.66
   1  14   2  103.65   10.60
   1  14   2   97.26   12.10
  -1  14  -2  119.03   11.78
   1 -14   2  103.48   12.58
  -1 -14  -2  110.50   10.64
  -1  14  -3   49.86   10.21
   1  14   3    8.97   10.86
   1 -14   3   52.41   17.15
   1  14   4    6.11    6.69
   1  14   4    7.53   10.18
  -1  14  -4   22.95    9.74
   1 -14   4   -8.55   10.01
  -1 -14  -4    9.62    6.47
   1  14   5   62.33    8.17
   1  14   5   58.98   11.90
  -1  14  -5   71.51   11.01
   1 -14   5   61.14   11.63
  -1 -14  -5   68.57   11.94
   1  14   6   65.35   13.40
   1  14   6   63.47   11.82
   1 -14   6   67.84   11.39
  -1 -14  -6   61.81    8.57
   1  14   7   10.37   10.70
   1  14   7   -4.61    8.38
   1 -14   7    6.77   10.06
  -1 -14  -7    4.57    7.73
   1  14   8   -5.14   10.70
   1  14   8    2.29    8.84
   1 -14   8   -9.67   10.55
  -1 -14  -8    8.87    8.37
   1  14   9   -1.29   11.33
   1  14   9   -9.42    9.54
   1 -14   9  -14.04   15.96
  -1 -14  -9    9.83    9.01
   1  14  10   11.63   18.21
   1  14  10   15.24   10.47
   1 -14  10   14.81   11.09
  -1 -14 -10    8.88    9.90
   1  14  11   28.57   11.37
   1  14  11   -9.14   11.32
   1 -14  11    7.61   11.32
  -1 -14 -11    3.59   10.28
   1  14  12  110.98   14.16
   1  14  12   90.69   14.19
   1 -14  12  113.02   13.92
  -1 -14 -12   95.53   13.42
   1  14  13    9.33   13.12
   1  14  13    8.45   13.64
   1 -14  13   -4.63   12.32
  -1 -14 -13   40.85   12.35
  -1  15  12   36.86   12.54
  -1  15  12   40.31   11.93
   1 -15 -12   39.17   10.98
  -1 -15  12   37.92   11.72
  -1  15  11   50.26   12.18
  -1  15  11   29.58   11.00
   1 -15 -11   32.17   10.13
  -1 -15  11   16.84   11.97
  -1  15  10   70.85   13.10
  -1  15  10   69.45   11.21
   1 -15 -10   88.88   10.16
  -1 -15  10   57.29   12.51
  -1  15   9   56.96   11.72
  -1  15   9   70.80    9.63
   1 -15  -9   41.24   13.72
  -1 -15   9   45.07   12.41
  -1  15   8    7.03   11.17
  -1  15   8    1.40    7.95
   1 -15  -8   -5.06    7.58
  -1 -15   8   11.68   10.95
   1  15  -7   24.66   10.36
  -1  15   7   34.23   17.60
  -1  15   7    5.36   11.52
   1 -15  -7   12.44    7.19
  -1 -15   7   26.90   11.20
   1  15  -6  137.41   12.32
  -1  15   6  134.16   13.18
  -1  15   6  122.01    8.44
   1 -15  -6  124.37    8.36
  -1 -15   6  111.91   13.70
   1  15  -5   67.87   11.42
  -1  15   5   97.38   12.28
  -1  15   5   73.87    7.46
   1 -15  -5   82.22    7.02
  -1 -15   5   87.25   12.99
  -1 -15   5   70.17    5.71
   1  15  -4   14.01    9.94
   1  15  -4   11.22    3.36
  -1  15   4   -8.11   10.77
  -1  15   4    5.91    8.91
   1 -15  -4   11.65    5.31
  -1 -15   4   26.14   11.59
  -1 -15   4   18.33    3.64
   1  15  -3   20.97   16.04
   1  15  -3   10.66    3.79
  -1  15   3   17.46    5.13
  -1  15   3   25.99   10.67
   1 -15  -3   10.84    4.83
  -1 -15   3    8.06    4.11
   1  15  -2   72.69   10.78
   1  15  -2   61.20    7.06
  -1  15   2   51.58    5.15
  -1  15   2   55.27   17.84
   1 -15  -2   62.92    5.11
  -1 -15   2   60.35    7.58
   1  15  -1   27.67   10.11
   1  15  -1   14.19    4.83
  -1  15   1   13.11    5.74
  -1  15   1   18.51   10.46
   1 -15  -1   13.08    3.60
  -1 -15   1   20.81    4.83
   1  15   0    7.23   10.55
   1  15   0   17.98    7.84
  -1  15   0    8.78    3.01
  -1  15   0   21.74   16.45
   1 -15   0   17.49    4.35
  -1 -15   0    7.58    5.16
  -1  15  -1   13.77    3.06
   1  15   1   15.93   10.75
   1  15   1   15.33    5.66
  -1  15  -1   21.75   10.65
   1 -15   1   12.38    3.08
   1 -15   1   14.02   12.46
  -1 -15  -1   26.17    5.65
   1  15   2   -2.57    6.12
   1  15   2   23.54   10.68
  -1  15  -2   10.63   15.32
   1 -15   2  -13.03   17.56
  -1 -15  -2   -6.79    5.76
   1  15   3   12.90    6.61
   1  15   3   14.87   11.01
  -1  15  -3   14.07   10.25
   1 -15   3   -1.91   11.63
  -1 -15  -3   10.42    6.29
   1  15   4   35.67   11.59
   1  15   4   59.45   11.89
  -1  15  -4   26.49   11.26
   1 -15   4   38.07   12.50
  -1 -15  -4   36.84    7.23
  -1  15  -5   39.77   11.00
   1  15   5   31.86    8.15
   1 -15   5   42.60   11.67
  -1 -15  -5   36.47    7.65
   1  15   6    6.24    8.22
   1  15   6    9.98   11.53
   1 -15   6   20.44   11.53
  -1 -15  -6    8.84    7.98
   1  15   7   12.40    9.03
   1  15   7   31.94   11.81
   1 -15   7   21.70   11.57
  -1 -15  -7   12.03    8.73
   1  15   8    1.48    9.42
   1  15   8   15.87   18.07
   1 -15   8   18.36   11.52
  -1 -15  -8    3.53    8.97
   1  15   9   46.12   10.84
   1  15   9   28.74   12.98
   1 -15   9   16.23   12.18
  -1 -15  -9   23.93   10.00
   1  15  10   -4.09   10.84
   1  15  10   10.55   12.02
   1 -15  10   18.35   11.98
  -1 -15 -10   -5.55    9.98
   1  15  11    9.90   12.53
   1  15  11   -3.33   17.80
   1 -15  11   -6.93   11.98
  -1 -15 -11    0.31   10.55
  -1  16  10   23.88   12.54
  -1  16  10    4.72   10.30
   1 -16 -10   17.45    9.67
  -1 -16  10   32.33   12.85
  -1  16   9   36.45   12.18
  -1  16   9   31.30   15.08
   1 -16  -9   10.11    8.97
  -1 -16   9   17.02   12.53
  -1  16   8   21.04   11.47
  -1  16   8    2.07    8.27
   1 -16  -8   -0.30    8.01
  -1 -16   8  -10.42   18.26
   1  16  -7  106.11   12.79
  -1  16   7  117.87   14.27
  -1  16   7   92.13    9.53
   1 -16  -7   87.99   13.12
  -1 -16   7   81.68   14.68
   1  16  -6  109.42   18.66
  -1  16   6   94.99   13.36
  -1 -16   6   79.34   13.87
   1 -16  -6   64.30   11.64
   1  16  -5   45.62   11.06
  -1  16   5   34.47   12.05
  -1  16   5   34.13    7.03
   1 -16  -5   34.76    9.90
  -1 -16   5   23.80   12.80
   1  16  -4   95.55   12.56
  -1  16   4   84.30   10.48
  -1  16   4   74.95   13.29
   1 -16  -4   77.75    9.80
   1  16  -3    4.00   10.74
   1  16  -3    3.48    3.46
  -1  16   3   11.20    7.85
  -1  16   3   17.24   11.31
   1 -16  -3    6.84    7.18
  -1 -16   3   -1.58    3.78
   1  16  -2  -10.17   10.73
   1  16  -2    2.16    4.06
  -1  16   2   -1.72    4.41
  -1  16   2    8.05   11.02
   1 -16  -2    4.98    6.22
  -1 -16   2    4.92    6.44
   1  16  -1  131.42   13.01
   1  16  -1  110.12    8.80
  -1  16   1  119.12   13.59
  -1  16   1   92.10    6.48
  -1 -16   1   91.33    6.33
   1  16   0   43.95   12.27
   1  16   0   45.47    5.88
  -1  16   0   71.87   11.91
  -1 -16   0   59.55    6.07
   1  16   1   -3.12    5.73
   1  16   1    8.86   11.21
  -1  16  -1    3.67   10.52
   1 -16   1   17.86   12.27
  -1 -16  -1   -2.69    5.61
   1  16   2  115.41    7.83
   1  16   2  114.51   13.65
  -1  16  -2  136.55   13.44
   1 -16   2  129.61   15.50
  -1 -16  -2  119.48    7.93
   1  16   3   -3.15    6.87
   1  16   3    8.69   11.61
  -1  16  -3   -3.12   11.14
   1 -16   3  -36.02   19.11
  -1 -16  -3    1.73    6.44
   1  16   4   16.68    7.49
   1  16   4   10.09   11.91
  -1  16  -4    4.19   11.16
   1 -16   4  -27.03   12.60
  -1 -16  -4    3.36    7.02
   1  16   5    5.52   12.90
   1  16   5   37.36   12.50
  -1  16  -5   10.97   11.69
   1 -16   5   15.79   12.99
  -1 -16  -5    5.96   11.89
   1  16   6   -7.96    8.45
   1  16   6   25.95   12.07
   1 -16   6    4.21   19.87
  -1 -16  -6    7.27    7.87
   1  16   7   -8.20    8.97
   1  16   7   10.79   12.58
   1 -16   7  -10.71   12.47
  -1 -16  -7   -8.18    8.56
   1  16   8   62.54   10.90
   1  16   8   48.52   14.03
   1 -16   8   66.96   14.10
  -1 -16  -8   54.79   10.30
   1  16   9   24.12   16.07
   1  16   9    7.79   12.64
   1 -16   9    6.61   12.49
  -1 -16  -9   -3.68    9.76
  -1  17   8   19.62   13.49
  -1  17   8   32.54   14.20
   1 -17  -8   21.07    8.60
  -1 -17   8   24.77   14.22
   1  17  -7   58.49   12.80
  -1  17   7   63.31   14.07
  -1  17   7   45.44    9.08
   1 -17  -7   55.62    8.65
  -1 -17   7   68.27   14.61
   1  17  -6  -16.07   11.98
  -1  17   6   10.58    7.30
  -1  17   6    3.74   12.34
   1 -17  -6    5.91    7.01
   1  17  -5    3.49   11.75
  -1  17   5   24.57   10.63
  -1  17   5    7.46   12.93
   1 -17  -5   15.87    6.43
   1  17  -4   14.10   19.12
  -1  17   4   18.11    9.60
  -1  17   4   27.24   12.77
   1 -17  -4   24.88    5.71
   1  17  -3    2.00   11.84
  -1  17   3    7.26   12.02
   1  17  -2   17.35   18.36
  -1  17   2  -10.08   12.26
   1  17  -1   48.17   12.92
  -1  17   1   49.65   19.98
   1  17   0    1.10   18.15
   1  17   0   -1.04    5.04
  -1  17   0   -0.57   11.57
  -1 -17   0    1.28    5.08
   1  17   1   17.95   12.06
   1  17   1    6.44    5.76
  -1  17  -1   18.34   18.53
  -1 -17  -1    5.76    5.89
   1  17   2   20.52   10.36
   1  17   2   27.02   13.46
  -1  17  -2   45.43   12.73
   1 -17   2   27.82   14.17
  -1 -17  -2   24.05    6.81
   1  17   3    4.27    6.73
   1  17   3  -23.21   13.03
  -1  17  -3    9.41   18.18
   1 -17   3  -14.18   13.36
  -1 -17  -3   19.97   10.17
   1  17   4    7.31    7.97
   1  17   4   22.42   12.73
  -1  17  -4   23.09   12.77
   1 -17   4   -3.24   14.38
  -1 -17  -4   10.29    7.47
   1  17   5   23.86    8.63
   1  17   5   -2.88   21.40
   1 -17   5    1.89   14.32
  -1 -17  -5   19.37    8.26
   1  17   6   -3.88   13.50
   1  17   6   -7.47   13.26
   1 -17   6    6.21   14.13
  -1 -17  -6   11.17    8.43
   1  17   7    9.17    9.62
   1  17   7   16.22   13.89
   1 -17   7    5.75   14.08
  -1 -17  -7    8.66   14.23
   1  18  -4   25.54   13.22
  -1  18   4    6.03   13.81
   1  18  -3    2.34   12.69
  -1  18   3   28.72   13.61
   1  18  -2   39.08   13.47
  -1  18   2   14.07   21.69
   1  18  -1   43.62   14.29
  -1  18   1   61.37   14.24
   1  18   0   24.33   13.45
  -1  18   0    9.09   13.56
   1  18   1   47.18   14.46
  -1  18  -1   36.01   13.85
   1  18   2   -1.21   13.98
  -1  18  -2    2.80   13.25
  -1 -18  -2   12.28    6.36
   1  18   3   -9.69   11.54
   1  18   3    1.47   13.66
  -1  18  -3   20.40   13.35
   1 -18   3   24.99   15.14
  -1 -18  -3   17.21    7.07
  -2   0  21  -24.08   12.41
  -2   0  20  196.22   14.81
  -2   0  19   -1.75   10.47
  -2   0  18   94.94   11.27
  -2   0  17    5.48    9.23
  -2   0  16   72.93   10.24
  -2   0  15    1.97    8.26
  -2   0  14  541.68   15.61
  -2   0  13  -14.79    7.26
  -2   0  12  414.38   11.76
  -2   0  11   13.44    6.23
  -2   0  10   35.55    5.88
  -2   0   8  363.46   12.30
  -2   0   7   -7.34    4.05
  -2   0   6   71.98    4.84
  -2   0   4 1084.98    8.18
   2   0  -3    0.00    0.10
  -2   0   3   -0.26    2.62
   2   0  -2  278.43    4.68
  -2   0   2  279.93    6.12
   2   0  -1   -0.62    2.10
  -2   0   1    1.56    2.04
   2   0   0 4614.27   60.08
  -2   0   0 4562.09   61.33
   2   0   1    7.31    2.70
  -2   0  -1    4.60    2.81
   2   0   2  463.30   10.88
  -2   0  -2  448.08    7.95
   2   0   3   -2.24    3.45
  -2   0  -3   -2.65    3.58
   2   0   4  128.66    7.51
  -2   0  -4  128.11    5.05
   2   0   5    5.28    3.75
  -2   0  -5    2.27    3.56
   2   0   6  489.97    9.40
  -2   0  -6  488.04    9.39
   2   0   7    8.86    5.05
  -2   0  -7   29.55    4.81
   2   0   8  150.92    6.74
  -2   0  -8  148.18    6.40
   2   0   9    5.71    9.01
  -2   0  -9  -16.40    8.60
   2   0  10   10.05    6.33
  -2   0 -10    6.70    6.11
   2   0  11   -4.71    6.64
  -2   0 -11   -1.43    6.40
   2   0  12 2405.24   49.27
  -2   0 -12 2406.89   42.58
   2   0  13   -6.81   12.21
  -2   0 -13   -0.93    7.30
   2   0  14  119.20    9.94
  -2   0 -14  114.18    9.46
   2   0  15   11.28    8.60
  -2   0 -15   -5.14    7.98
   2   0  16   20.00    9.66
  -2   0 -16   35.82    9.11
   2   0  17   -4.50    9.70
  -2   0 -17   21.48   14.95
   2   0  18   79.71   12.27
  -2   0 -18  101.68   11.87
   2   0  19   23.93   18.14
  -2   0 -19   10.28   10.96
  -2   1  21   52.29   13.74
  -2  -1  21   59.15   19.67
  -2   1  20   26.52   12.28
  -2  -1  20   23.75   11.63
  -2   1  19   58.36   12.60
  -2  -1  19   55.65   11.28
  -2   1  18   29.36   10.66
  -2  -1  18   36.95   10.20
  -2   1  17  119.18   17.60
  -2  -1  17  111.62   10.76
  -2   1  16  400.50   15.23
  -2  -1  16  419.17   19.30
  -2   1  15  159.07   11.11
  -2  -1  15  149.81   10.33
  -2   1  14  316.18   12.65
  -2  -1  14  315.75   16.90
  -2   1  13    5.94    7.45
  -2  -1  13    2.61    6.83
  -2   1  12  218.47    9.99
  -2  -1  12  221.75   13.72
  -2   1  11  435.18   12.24
  -2  -1  11  417.18   11.00
  -2   1  10  463.99   14.71
  -2  -1  10  448.04   10.27
  -2   1   9  109.01    6.49
  -2  -1   9  114.83    9.17
  -2   1   8   22.33    5.19
  -2  -1   8   13.89    4.96
  -2   1   7   -4.88    4.16
  -2  -1   7    0.71    4.10
  -2   1   6  211.58    6.31
  -2   1   5 1108.54   15.33
  -2  -1   5 1115.88   14.97
  -2  -1   5 1090.23   10.29
  -2   1   4   44.76    2.37
  -2  -1   4   49.30    1.51
   2   1  -3  349.48    6.03
   2   1  -3  353.09    3.36
  -2   1   3  359.06    3.80
   2  -1  -3  355.94    4.61
  -2  -1   3  355.48    6.35
  -2   1   212823.99  237.52
   2   1  -213188.07  242.99
   2  -1  -213556.60  238.83
  -2  -1   213277.05  244.65
  -2   1   1 2260.10   25.66
   2   1  -1 2303.80   27.49
   2  -1  -1 2277.00   25.76
  -2  -1   1 2260.49   28.79
  -2   1   0  781.78    8.84
   2   1   0  839.84   10.47
   2  -1   0  778.21    8.72
  -2  -1   0  814.04   10.55
  -2   1  -1 1932.17   22.09
   2   1   1 1934.31   24.19
   2  -1   1 1922.32   21.86
  -2  -1  -1 1953.75   24.55
   2   1   2 5020.71   72.85
  -2   1  -2 5025.65   69.64
   2  -1   2 5031.92   69.25
  -2  -1  -2 5090.69   74.06
   2   1   3 1144.97   15.99
  -2   1  -3 1121.79   14.21
   2  -1   3 1113.48   14.17
  -2  -1  -3 1146.79   15.97
   2   1   4  834.05   13.24
  -2   1  -4  766.35   10.96
  -2  -1  -4  825.26   15.87
   2  -1   4  779.80   13.60
   2   1   5   21.78    4.42
  -2   1  -5   25.61    3.39
   2  -1   5   15.99    5.55
  -2  -1  -5   21.91    4.40
   2   1   6   -8.09    7.66
  -2   1  -6    2.08    3.74
   2   1   7  637.28   12.56
  -2   1  -7  625.00   11.38
   2  -1   7  598.66   11.25
  -2  -1  -7  646.94   12.41
   2   1   8  448.70   10.55
  -2   1  -8  453.31   12.10
  -2  -1  -8  460.34   10.35
   2  -1   8  425.31    9.47
   2   1   9   11.25    6.36
  -2   1  -9    3.72    5.24
  -2  -1  -9   13.00    5.85
   2  -1   9   27.15    5.45
   2   1  10   21.22    6.79
  -2   1 -10   20.62    5.63
  -2  -1 -10   11.19    6.28
   2  -1  10   16.97    5.95
   2   1  11  117.64    8.89
  -2   1 -11  119.91    7.45
  -2  -1 -11  131.04    8.58
   2  -1  11  124.02    7.73
   2   1  12   37.90    8.07
  -2   1 -12   14.90    6.76
  -2  -1 -12   13.99    7.74
   2  -1  12   14.49    7.36
   2   1  13  210.49   11.53
  -2   1 -13  237.74   10.24
  -2  -1 -13  252.00   11.40
   2  -1  13  214.92   10.54
   2   1  14  161.62   11.05
  -2   1 -14  178.47    9.75
  -2  -1 -14  180.17   10.56
   2  -1  14  179.86   15.05
   2   1  15   -0.43    8.84
  -2   1 -15    2.75    7.68
   2  -1  15    5.02    8.03
  -2  -1 -15    0.43    8.53
   2   1  16   -4.99    9.80
  -2   1 -16    2.10   12.56
   2  -1  16    7.88    8.79
  -2  -1 -16    8.69    9.10
   2   1  17   -2.87   10.19
  -2   1 -17    4.12    9.17
   2  -1  17    7.39    9.33
  -2  -1 -17    9.28    9.81
   2   1  18   -5.32   17.07
  -2   1 -18    6.95   10.32
   2  -1  18   18.40   10.31
  -2  -1 -18   14.95   17.00
   2   1  19  139.18   14.91
  -2   1 -19  144.38   13.29
  -2  -1 -19  140.52   14.29
   2  -1  19  127.92   20.01
  -2   2  21   37.10   14.76
  -2  -2  21   82.02   19.26
  -2   2  20   30.24   12.25
  -2  -2  20   18.30   11.16
  -2   2  19   -4.70   17.73
  -2  -2  19   -5.46   15.32
  -2   2  18  139.96   13.76
  -2  -2  18  159.19   11.76
  -2   2  17  748.53   21.16
  -2  -2  17  720.80   19.23
  -2   2  16   50.55   16.06
  -2  -2  16   52.98    8.70
  -2   2  15  186.60   11.82
  -2  -2  15  188.91   10.49
  -2   2  14  329.81   13.56
   2  -2 -14  347.05   13.50
  -2  -2  14  332.20   11.73
  -2   2  13   50.77    9.04
   2  -2 -13   66.53    8.77
  -2  -2  13   51.39    7.62
  -2   2  12  641.49   15.70
   2  -2 -12  617.55   15.33
  -2  -2  12  637.32   14.18
  -2   2  11   19.41   10.57
   2  -2 -11   12.42    6.62
  -2  -2  11    6.46    5.85
  -2   2  10  173.92    8.34
   2  -2 -10  185.91    8.16
  -2  -2  10  191.50    7.09
  -2   2   9  217.83    7.86
   2  -2  -9  213.20    8.13
  -2  -2   9  231.74    7.03
  -2   2   8  825.00   14.84
   2  -2  -8  807.27   15.27
  -2  -2   8  799.68   13.85
  -2   2   7 1217.76   22.54
   2  -2  -7 1170.37   18.42
  -2  -2   7 1150.40   17.17
  -2   2   6  255.23    6.62
   2  -2  -6  275.19    6.88
  -2  -2   6  264.59    5.93
  -2  -2   6  254.20    3.78
  -2   2   5  108.59    3.00
  -2   2   5  103.10    4.60
  -2  -2   5  105.95    4.13
  -2  -2   5  101.51    2.30
   2   2  -4 1243.58   13.93
   2   2  -4 1260.20   16.16
  -2   2   4 1236.80   13.81
  -2   2   4 1231.00   16.53
  -2  -2   4 1257.87   14.17
  -2  -2   4 1276.22   16.49
  -2   2   3 4284.18   59.30
   2   2  -3 4254.64   54.60
   2   2  -3 4362.49   60.07
  -2   2   3 4318.29   55.43
  -2  -2   3 4421.44   60.60
   2  -2  -3 4299.97   55.52
  -2   2   217527.64  359.95
   2   2  -217488.13  365.03
   2  -2  -217321.66  359.74
  -2  -2   217539.14  366.92
  -2   2   111467.44  195.70
   2   2  -111332.69  200.22
   2  -2  -111339.90  199.17
  -2  -2   111261.72  199.41
  -2   2   0 2749.48   31.07
   2   2   0 2720.12   35.28
   2  -2   0 2763.13   30.95
  -2  -2   0 2716.07   35.35
   2   2   1   45.02    5.39
  -2   2  -1   61.02    3.71
  -2  -2  -1   48.02    5.17
   2   2   2  361.07    8.08
  -2   2  -2  357.74    5.12
   2  -2   2  352.00    4.92
  -2  -2  -2  347.67    8.16
   2   2   3 1073.97   16.10
  -2   2  -3 1070.57   12.59
   2  -2   3 1083.43   12.74
  -2  -2  -3 1098.15   16.31
   2   2   4 2464.88   35.18
  -2   2  -4 2469.86   30.95
  -2  -2  -4 2480.44   35.32
   2  -2   4 2497.15   33.43
   2   2   5  207.83    7.43
  -2   2  -5  206.25    4.77
  -2  -2  -5  213.16    7.24
   2  -2   5  194.51    6.90
   2   2   6  249.50    9.09
  -2   2  -6  271.66    6.28
  -2  -2  -6  247.62    8.35
   2  -2   6  264.65    6.31
   2   2   7 1416.48   22.78
  -2   2  -7 1365.20   19.55
  -2  -2  -7 1430.12   22.78
   2  -2   7 1386.58   22.68
   2   2   8  257.89    8.85
  -2   2  -8  249.14    9.10
  -2  -2  -8  268.52    8.59
   2  -2   8  256.37    7.00
   2   2   9  714.99   15.57
  -2   2  -9  699.86   12.76
  -2  -2  -9  720.95   15.27
   2  -2   9  702.60   13.15
   2   2  10   20.11    7.36
  -2   2 -10   20.09    8.06
  -2  -2 -10   13.81    6.94
   2  -2  10    6.91    5.66
   2   2  11    6.32    7.55
  -2   2 -11    5.12    5.26
  -2  -2 -11   11.80    7.21
   2  -2  11   -1.24    6.10
   2   2  12   38.34    8.80
  -2   2 -12   38.91    9.95
  -2  -2 -12   55.81    8.72
   2  -2  12   58.27    7.07
   2   2  13    2.49    8.53
  -2   2 -13    4.13    6.26
  -2  -2 -13   -3.42    8.00
   2  -2  13  -12.95    7.17
   2   2  14   72.82   10.33
  -2   2 -14   89.63    8.11
  -2  -2 -14   73.20    9.82
   2  -2  14   81.66   13.17
   2   2  15   20.71   10.15
  -2   2 -15   17.71    7.90
   2  -2  15   20.83   12.49
  -2  -2 -15   12.89    9.33
   2   2  16   52.86   11.06
  -2   2 -16   44.53    8.55
   2  -2  16   56.83    9.15
  -2  -2 -16   47.21   10.24
   2   2  17    8.29   10.77
  -2   2 -17    3.52   13.41
  -2  -2 -17    3.33   10.44
   2  -2  17    0.93    8.79
   2   2  18   33.89   18.88
  -2   2 -18    2.29   10.04
  -2  -2 -18   35.47   11.47
   2  -2  18   25.18   10.20
   2   2  19  109.73   15.37
  -2   2 -19  138.43   12.89
  -2  -2 -19  113.79   22.22
   2  -2  19   96.84   19.12
  -2   3  21  -15.69   21.72
  -2  -3  21    0.20   11.21
  -2   3  20   -3.64   12.53
  -2  -3  20  -13.27   10.37
  -2   3  19  137.67   14.28
  -2  -3  19  116.51    7.79
  -2  -3  19  130.60   11.48
  -2   3  18  147.25   20.03
  -2  -3  18  115.41    7.09
  -2  -3  18  108.01   10.81
  -2   3  17   55.32   11.18
  -2  -3  17   32.25    5.70
  -2  -3  17   28.56   13.77
  -2   3  16   12.09    9.97
  -2  -3  16   12.17    4.99
   2  -3 -16   18.11    9.76
  -2  -3  16   15.02    7.78
  -2   3  15   42.20   14.39
   2  -3 -15    7.48    9.12
  -2  -3  15    7.34    7.51
  -2   3  14  796.05   20.12
   2  -3 -14  828.39   20.39
  -2  -3  14  776.08   17.49
  -2   3  13 1065.37   22.90
  -2  -3  13 1035.91   16.51
   2  -3 -13 1066.82   22.87
  -2  -3  13 1035.88   20.50
  -2   3  12  -18.42   11.56
  -2  -3  12    1.93    3.53
   2  -3 -12   -9.10    7.68
  -2  -3  12    6.32    5.83
  -2   3  11   19.64    7.40
  -2  -3  11   30.31    3.53
   2  -3 -11   27.29   11.31
  -2  -3  11   32.31    5.84
  -2   3  10    5.04    6.18
  -2  -3  10   -1.11    4.56
   2  -3 -10   13.02    5.88
  -2  -3  10   11.26    4.63
  -2   3   9   77.14    6.53
  -2  -3   9   90.43    3.45
   2  -3  -9   91.27    6.26
  -2  -3   9   88.59    5.19
  -2   3   8  188.90    7.53
   2  -3  -8  201.07    7.80
  -2  -3   8  173.34    5.75
  -2  -3   8  185.25    4.25
  -2  -3   8  201.28    6.64
  -2   3   7 2705.30   44.44
   2  -3  -7 2772.76   41.47
  -2  -3   7 2813.28   41.93
  -2  -3   7 2790.72   35.35
  -2   3   6  113.89    5.46
  -2   3   6  119.53    5.43
   2  -3  -6  119.39    5.32
  -2  -3   6  125.13    6.30
  -2  -3   6  130.46    3.21
   2   3  -5  512.70    6.76
  -2   3   5  495.77   11.47
  -2   3   5  502.98    7.26
   2  -3  -5  517.27    9.25
  -2  -3   5  509.25    8.34
  -2  -3   5  503.78    8.19
  -2   3   4   54.90    2.93
   2   3  -4   56.08    2.57
   2   3  -4   44.81    3.41
  -2   3   4   41.31    3.66
  -2  -3   4   52.98    2.76
   2  -3  -4   56.81    3.68
  -2  -3   4   48.47    5.34
   2  -3  -4   53.32    3.43
   2   3  -3  119.30    5.68
   2   3  -3  107.54    3.30
  -2   3   3  109.64    3.52
  -2   3   3  114.39    3.74
  -2  -3   3  113.21    3.66
  -2  -3   3  107.95    4.17
   2  -3  -3  109.02    5.60
   2   3  -2  481.03    7.75
  -2   3   2  457.41    7.42
   2   3  -2  494.51    8.19
  -2   3   2  458.93    6.69
  -2  -3   2  477.44    8.30
   2  -3  -2  458.55    7.35
  -2   3   1   35.42    3.74
   2   3  -1   39.58    4.34
  -2   3   1   30.46    2.87
   2  -3  -1   33.64    3.84
  -2   3   0 2461.92   26.31
   2   3   0 2421.63   32.05
   2  -3   0 2391.09   31.16
  -2  -3   0 2473.01   36.30
   2   3   1 4177.74   59.84
  -2   3  -1 4351.85   51.62
   2  -3   1 4230.97   59.83
   2  -3   1 4325.37   51.28
  -2  -3  -1 4261.22   64.53
   2   3   2 1327.27   22.44
  -2   3  -2 1374.16   14.56
   2  -3   2 1336.55   13.43
  -2  -3  -2 1340.35   19.46
   2   3   3  233.61    7.23
  -2  -3  -3  212.96    6.99
   2   3   4  299.61    7.92
  -2   3  -4  288.23    5.54
   2  -3   4  298.29    4.69
  -2  -3  -4  301.87    7.73
   2   3   5 1177.39   19.04
  -2   3  -5 1217.85   16.35
  -2  -3  -5 1215.99   19.11
   2  -3   5 1207.52   16.76
   2   3   6  564.25   12.28
  -2   3  -6  515.91    8.15
  -2  -3  -6  545.41   12.12
   2  -3   6  514.13    8.23
   2   3   7   73.72    6.95
  -2   3  -7   73.17    3.80
  -2  -3  -7   61.09    6.64
   2  -3   7   70.24    4.08
   2   3   8   24.75   10.39
  -2   3  -8    8.83    5.52
  -2  -3  -8    7.47    6.14
   2  -3   8    9.14    4.07
   2   3   9   57.53    7.85
  -2   3  -9   69.45    4.83
  -2  -3  -9   80.63    7.96
   2  -3   9   67.34    5.38
   2   3  10    0.53    7.90
  -2   3 -10   29.10    7.74
  -2  -3 -10   33.21    7.60
   2  -3  10    8.30    5.32
  -2   3 -11   11.14    5.04
  -2  -3 -11   13.52   12.33
   2  -3  11    5.48    5.80
   2   3  12   10.49    8.82
  -2   3 -12    5.78    5.54
  -2  -3 -12    3.97    8.17
   2  -3  12    3.26    6.00
   2   3  13   19.30    9.17
  -2   3 -13    3.95    6.34
  -2  -3 -13   32.32    8.44
   2  -3  13   12.82    6.74
   2   3  14  152.19   12.05
  -2   3 -14  160.49    8.84
  -2  -3 -14  167.99   12.00
   2  -3  14  159.92    9.26
   2   3  15   52.86   11.06
  -2   3 -15   60.01    8.02
  -2  -3 -15   62.10   16.26
   2  -3  15   44.53   12.61
   2   3  16  -12.93   16.53
  -2   3 -16   11.03    7.46
  -2  -3 -16  -13.39   10.15
   2  -3  16   -1.35    7.86
   2   3  17  -27.93   17.99
  -2   3 -17   17.44    8.28
  -2  -3 -17   -0.11   10.59
   2  -3  17   -1.14    8.74
   2   3  18  128.60   14.99
   2  -3  18  105.92   11.11
  -2  -3 -18  126.09   14.28
   2   3  19   -5.16   13.40
   2  -3  19    6.11   15.53
  -2  -3 -19   -5.58   12.54
  -2   4  21  115.49   17.36
  -2  -4  21  115.88   13.07
  -2   4  20   32.97   20.43
  -2  -4  20    1.69    6.48
  -2  -4  20   -4.21   10.00
  -2   4  19   21.73   12.52
  -2  -4  19   12.30    6.32
  -2  -4  19   16.55    9.42
  -2   4  18  130.41   13.98
  -2  -4  18  106.51    7.51
  -2  -4  18  129.40   10.79
  -2   4  17  106.18   19.52
  -2  -4  17  108.01    6.75
   2  -4 -17  110.16   12.73
  -2  -4  17   92.43    9.78
  -2   4  16   14.80   10.17
  -2  -4  16    9.79    5.29
   2  -4 -16    2.07   10.16
  -2  -4  16   14.41    7.50
  -2   4  15  726.76   20.80
  -2  -4  15  710.77   13.57
   2  -4 -15  709.12   20.23
  -2  -4  15  695.22   17.06
   2  -4 -14  130.49   10.63
  -2  -4  14  119.26    5.87
  -2  -4  14  112.16   12.27
  -2   4  13  533.55   15.98
  -2  -4  13  565.37   10.81
   2  -4 -13  552.46   15.65
  -2  -4  13  555.53   13.31
  -2   4  12   77.04    9.17
  -2  -4  12   85.20    4.68
   2  -4 -12   84.88    9.08
  -2  -4  12   90.36    6.64
  -2   4  11  402.38   12.47
   2  -4 -11  368.20   12.33
  -2  -4  11  406.49    9.74
  -2  -4  11  394.70    7.81
  -2  -4  11  386.72   13.18
  -2   4  10  199.73   13.17
   2  -4 -10  186.96    8.63
  -2  -4  10  192.95    6.62
  -2  -4  10  178.25    5.20
  -2  -4  10  185.12    7.26
  -2   4   9    8.62    5.51
   2  -4  -9    2.89    5.57
  -2  -4   9    1.29    5.89
  -2  -4   9    1.42    3.00
  -2  -4   9    9.65    4.15
  -2   4   8  295.45    8.44
   2  -4  -8  300.23    8.63
  -2  -4   8  297.59    6.86
  -2  -4   8  296.61    5.73
  -2   4   7   13.64    5.11
  -2   4   7   15.34    5.91
   2  -4  -7   27.98    5.32
  -2  -4   7   16.38    3.86
  -2  -4   7   19.10    3.11
   2   4  -6    2.53    2.53
  -2   4   6   -1.07    4.94
  -2   4   6    6.53    4.05
   2  -4  -6    6.99    4.49
  -2  -4   6   -4.67    3.26
   2   4  -5  151.25    3.94
   2   4  -5  148.16    4.19
  -2   4   5  141.45    5.00
  -2   4   5  151.09    4.54
   2  -4  -5  147.07    4.96
  -2  -4   5  143.48    6.35
  -2  -4   5  146.87    5.59
  -2   4   4  339.70    6.36
   2   4  -4  334.62    7.43
   2   4  -4  329.36    6.21
  -2   4   4  345.50    8.49
  -2  -4   4  346.09    6.07
   2  -4  -4  363.86    8.66
  -2  -4   4  337.93    6.35
   2  -4  -4  336.76    6.67
  -2   4   3  229.09    5.38
   2   4  -3  203.69    4.87
   2   4  -3  206.77    5.05
   2  -4  -3  217.64    4.87
  -2  -4   3  219.24    5.46
   2  -4  -3  206.05    5.39
  -2  -4   3  215.74    5.27
   2   4  -2  221.58    5.42
  -2   4   2  237.29    7.46
   2   4  -2  211.88    5.23
  -2   4   2  214.39    4.01
  -2  -4   2  224.66    5.43
   2  -4  -2  226.28    5.58
   2   4  -1  859.35   12.64
  -2   4   1  864.04   12.23
   2   4  -1  857.73   12.22
  -2   4   1  873.19    9.34
  -2  -4   1  855.81   12.39
   2  -4  -1  867.76   12.45
  -2   4   0   10.86    5.79
   2   4   0   16.87    3.77
  -2   4   0    6.82    1.43
   2  -4   0    7.07    3.73
  -2  -4   0    8.24    4.02
  -2   4  -1  371.45    3.39
   2   4   1  377.01    7.99
   2  -4   1  377.25    7.45
  -2  -4  -1  373.25    8.13
   2   4   2  272.89    7.33
  -2   4  -2  276.25    2.51
   2  -4   2  264.99    2.67
  -2  -4  -2  275.69    7.40
   2  -4   2  275.49    6.87
   2   4   3 2941.97   46.53
  -2   4  -3 3035.53   33.91
   2  -4   3 3084.83   33.91
  -2  -4  -3 3000.44   43.71
   2  -4   3 3005.40   43.11
   2   4   4 2112.32   31.85
  -2   4  -4 2175.39   24.28
  -2  -4  -4 2168.31   32.47
   2  -4   4 2168.78   25.29
   2   4   5  613.89   12.58
  -2   4  -5  624.27    7.84
  -2  -4  -5  619.85   12.63
   2  -4   5  624.48    8.06
   2   4   6  752.90   18.36
  -2   4  -6  747.25    9.82
  -2  -4  -6  726.49   14.33
   2  -4   6  748.81   10.03
   2   4   7  466.94   11.88
  -2   4  -7  493.32    9.35
  -2  -4  -7  477.36   11.72
   2  -4   7  482.56    9.68
   2   4   8  528.75   13.73
  -2   4  -8  555.06    9.29
  -2  -4  -8  551.65   18.20
   2  -4   8  548.72    9.47
   2   4   9  107.10    9.01
  -2   4  -9   99.92    4.95
  -2  -4  -9  110.55    8.42
   2  -4   9   94.65    5.22
   2   4  10   90.08   14.56
  -2   4 -10   89.83    8.08
  -2  -4 -10   95.18    9.05
   2  -4  10   85.37    5.63
   2   4  11  251.82   17.76
  -2   4 -11  243.46    7.75
  -2  -4 -11  225.34   11.86
   2  -4  11  240.09    8.03
   2   4  12   53.37   15.81
  -2   4 -12   62.96    6.00
  -2  -4 -12   61.26    9.60
   2  -4  12   64.21    6.48
   2   4  13   21.46   15.38
  -2   4 -13   29.67    9.52
  -2  -4 -13   22.25    9.10
   2  -4  13   14.28    6.27
   2   4  14  133.21   18.17
  -2   4 -14  138.22    8.19
  -2  -4 -14  113.18   11.85
   2  -4  14  135.88   12.51
   2   4  15   48.91   17.98
  -2   4 -15   30.35    7.47
  -2  -4 -15   53.14   10.43
   2  -4  15   33.34    7.31
   2   4  16  -11.71   10.88
   2  -4  16    2.11    7.25
  -2  -4 -16    6.66   10.19
   2   4  17  114.59   14.42
   2  -4  17  122.76   10.09
  -2  -4 -17  110.89   13.76
   2   4  18   -4.70   12.98
   2  -4  18   19.59    9.19
  -2  -4 -18   16.50   12.13
   2   4  19   66.08   15.66
   2  -4  19   76.34   16.61
  -2  -4 -19   68.72   14.43
  -2   5  20   33.25   14.00
  -2  -5  20   32.12    9.15
  -2  -5  20   13.00    7.07
  -2  -5  20   20.79   10.34
  -2   5  19   29.58   20.98
  -2  -5  19   39.05    9.06
  -2  -5  19   40.44    7.16
  -2  -5  19   40.35    9.67
  -2   5  18   25.96   12.16
   2  -5 -18   -3.40   11.93
  -2  -5  18   16.68    8.05
  -2  -5  18   22.56    5.94
  -2  -5  18   25.87    8.64
  -2   5  17   19.25   11.47
   2  -5 -17   21.08   11.02
  -2  -5  17   23.18    7.65
  -2  -5  17   11.78    5.82
  -2  -5  17   17.28    8.09
  -2   5  16  231.45   14.52
   2  -5 -16  263.60   14.93
  -2  -5  16  256.75   10.30
  -2  -5  16  239.23    8.47
  -2  -5  16  233.07   15.01
  -2   5  15  265.23   20.98
   2  -5 -15  266.74   20.42
  -2  -5  15  257.30   10.04
  -2  -5  15  255.07    8.15
  -2  -5  15  273.90   10.46
  -2   5  14   17.34    9.23
   2  -5 -14    2.50    9.32
  -2  -5  14   15.14    6.09
  -2  -5  14   18.30    4.83
  -2  -5  14   12.01    6.54
  -2   5  13  369.02   14.10
   2  -5 -13  362.29   13.92
  -2  -5  13  378.03   10.23
  -2  -5  13  345.76    8.69
  -2  -5  13  359.77   10.56
  -2   5  12   25.87    8.73
   2  -5 -12   48.22    8.38
  -2  -5  12   45.24    8.39
  -2  -5  12   39.62    4.84
  -2  -5  12   39.32    6.14
  -2   5  11   28.46   12.29
   2  -5 -11   28.87    7.71
  -2  -5  11   46.00    5.12
  -2  -5  11   33.81    4.47
  -2  -5  11   36.20    5.51
  -2   5  10   33.90    7.16
   2  -5 -10   34.52    6.95
  -2  -5  10   30.77    4.48
  -2  -5  10   30.03    6.42
  -2  -5  10   31.16    4.98
  -2   5   9  220.07    9.22
  -2   5   9  243.83    7.31
   2  -5  -9  222.93   12.33
  -2  -5   9  242.77    6.71
  -2  -5   9  233.95    6.21
  -2  -5   9  224.15    6.86
  -2   5   8   38.40    5.64
  -2   5   8   41.96    7.06
   2  -5  -8   43.09    8.22
  -2  -5   8   33.34    6.02
  -2  -5   8   36.01    3.82
  -2   5   7 1705.04   26.20
  -2   5   7 1773.34   25.36
   2  -5  -7 1776.72   26.36
  -2  -5   7 1776.87   26.95
  -2  -5   7 1735.07   23.95
   2   5  -6    5.60    3.13
  -2   5   6   -0.29    4.42
  -2   5   6    2.56    3.85
   2  -5  -6   17.82    7.50
  -2  -5   6    8.52    3.73
  -2  -5   6    4.94    3.37
   2   5  -5  226.25    5.81
   2   5  -5  232.46    5.35
  -2   5   5  241.82    6.57
  -2   5   5  218.67    6.33
   2  -5  -5  230.86    9.73
  -2  -5   5  225.43    5.81
   2   5  -4   47.81    4.28
   2  -5  -4   35.72    3.74
  -2  -5   4   40.40    4.34
  -2   5   3    5.32    3.45
   2   5  -3    0.36    5.09
   2   5  -3    2.47    2.91
  -2   5   3    5.11    2.57
  -2  -5   3   10.03    3.59
   2  -5  -3    0.63    2.51
  -2  -5   3   -0.35    4.92
   2  -5  -3   -0.16    3.69
   2   5  -2  693.40   10.81
  -2   5   2  679.50    8.51
   2   5  -2  697.72   10.20
  -2   5   2  683.88   10.90
   2  -5  -2  694.63    8.65
  -2  -5   2  718.78   12.67
   2  -5  -2  696.33   13.51
   2   5  -1 4524.32   67.28
  -2   5   1 4656.27   71.35
   2   5  -1 4411.15   65.05
  -2   5   1 4533.95   57.67
  -2  -5   1 4473.05   65.18
   2  -5  -1 4525.17   67.27
   2   5   0  101.94    5.57
  -2   5   0  109.38    1.68
   2   5   0  109.23    4.74
  -2   5   0  110.57    4.93
  -2   5   0  110.44    2.00
  -2  -5   0  122.89    4.99
   2  -5   0  109.47    4.99
  -2   5  -1 1105.23   16.41
   2   5   1 1073.21   15.99
   2  -5   1 1094.72   18.93
  -2  -5  -1 1098.01   18.92
   2   5   2  564.14   10.82
   2  -5   2  585.60   14.00
  -2  -5  -2  578.22   10.96
   2   5   3  570.85   11.62
   2  -5   3  555.28   10.82
  -2  -5  -3  597.94   11.86
   2   5   4 1297.00   21.14
   2  -5   4 1342.67   13.27
   2  -5   4 1306.55   20.72
  -2  -5  -4 1320.94   21.29
   2   5   5  675.23   13.66
  -2   5  -5  693.20    7.94
   2  -5   5  688.81    8.68
  -2  -5  -5  665.11   13.22
   2  -5   5  679.80   12.90
  -2   5  -6  266.17    5.55
   2   5   6  267.62    9.49
   2  -5   6  280.97    8.37
  -2  -5  -6  269.60    8.89
   2  -5   6  282.11    5.83
   2   5   7  193.56   13.50
  -2   5  -7  186.04    5.54
  -2  -5  -7  179.96    8.79
   2  -5   7  177.31    4.39
   2   5   8   65.56    8.84
  -2   5  -8   68.04    5.57
  -2  -5  -8   65.64    8.37
   2  -5   8   66.00    3.93
   2   5   9  638.34   17.05
  -2   5  -9  655.18   10.96
  -2  -5  -9  630.28   16.53
   2  -5   9  641.10   11.11
   2   5  10  111.83   11.12
  -2   5 -10  128.05    5.46
  -2  -5 -10   95.67   10.24
   2  -5  10  127.77    5.76
   2   5  11  229.43   13.52
  -2   5 -11  267.11    7.79
  -2  -5 -11  257.23   11.99
   2  -5  11  272.72    7.90
   2   5  12  401.64   15.73
  -2   5 -12  388.16    9.74
  -2  -5 -12  380.45   14.37
   2  -5  12  382.27    9.83
   2   5  13   18.23   10.14
   2  -5  13    8.58    6.01
  -2  -5 -13   23.17    9.45
   2   5  14  147.73   13.45
   2  -5  14  151.42   11.74
  -2  -5 -14  152.43   12.30
   2   5  15   87.19   12.80
   2  -5  15   85.06    8.23
  -2  -5 -15  116.79   12.15
   2   5  16    6.63   11.69
   2  -5  16   -7.72    7.22
  -2  -5 -16  -23.00   10.99
   2   5  17   30.68   13.66
   2  -5  17   19.49    8.27
  -2  -5 -17   31.18   12.12
   2   5  18   84.89   15.74
   2  -5  18   82.63    9.96
  -2  -5 -18   94.77   22.30
   2   5  19  -13.93   14.31
   2  -5  19    3.66    9.30
  -2  -5 -19   13.25   13.04
  -2   6  20   18.34   15.04
  -2  -6  20   20.93    8.97
  -2  -6  20   13.91    7.53
  -2  -6  20   18.44    9.97
  -2   6  19   38.18   13.16
   2  -6 -19   26.77   13.05
  -2  -6  19   -2.85    8.39
  -2  -6  19   10.28    6.89
  -2  -6  19    7.35    8.73
  -2   6  18   26.06   12.24
   2  -6 -18   -2.19   11.92
  -2  -6  18    7.94    7.92
  -2  -6  18   -1.15    6.22
  -2  -6  18   26.96    8.18
  -2   6  17   22.30   11.99
   2  -6 -17   28.88   12.05
  -2  -6  17   22.16    7.66
  -2  -6  17   25.51    6.40
  -2  -6  17   37.40    7.81
  -2   6  16   22.14   10.58
   2  -6 -16   30.62   10.74
  -2  -6  16   17.56    6.82
  -2  -6  16   17.97    6.02
  -2  -6  16   23.63   11.12
  -2   6  15   13.61   10.28
   2  -6 -15   16.63    9.59
  -2  -6  15    0.03    6.10
  -2  -6  15    7.54    5.36
  -2  -6  15    9.84    6.39
  -2   6  14  113.37   11.13
   2  -6 -14  105.05   10.58
  -2  -6  14  103.68    7.06
  -2  -6  14   92.58    6.42
  -2  -6  14   98.41    7.57
  -2   6  13   25.82   13.97
   2  -6 -13   16.78    8.66
  -2  -6  13   17.24    5.40
  -2  -6  13   11.38    7.64
  -2  -6  13   11.93    8.70
  -2   6  12   82.44    9.46
   2  -6 -12   96.39    9.27
  -2  -6  12   87.73    8.85
  -2  -6  12   90.31    5.83
  -2  -6  12   82.28    6.26
  -2   6  11    1.90    7.80
  -2   6  11    5.53    5.64
   2  -6 -11    3.54   11.40
  -2  -6  11    1.94    4.61
  -2  -6  11   -2.17    4.46
  -2  -6  11   10.72    4.96
  -2   6  10   49.97    7.70
  -2   6  10   33.90    5.92
   2  -6 -10   18.30    7.00
  -2  -6  10   28.93    7.01
  -2  -6  10   21.55    4.66
  -2  -6  10   28.86    5.04
  -2   6   9  126.36    7.90
  -2   6   9  132.88    6.71
   2  -6  -9  128.40    7.49
  -2  -6   9  122.30    5.42
  -2  -6   9  131.94    5.72
  -2  -6   9  132.32    5.86
  -2   6   8 1507.79   25.25
  -2   6   8 1515.12   23.80
   2  -6  -8 1528.64   24.87
  -2  -6   8 1530.84   22.44
  -2  -6   8 1527.38   22.65
   2   6  -7  267.51    6.75
  -2   6   7  286.88   11.38
  -2   6   7  280.87    7.48
   2  -6  -7  269.46    8.06
  -2  -6   7  291.98    6.55
  -2  -6   7  290.88    7.03
   2   6  -6  769.40   14.34
  -2   6   6  783.73   13.19
  -2   6   6  782.18   16.19
  -2  -6   6  793.29   12.66
  -2  -6   6  786.30   11.96
   2  -6  -6  787.58   13.04
   2   6  -5   84.30    4.91
   2   6  -5   76.41    3.93
  -2   6   5   83.64    5.33
  -2   6   5   85.68    7.80
  -2  -6   5   74.47    4.91
  -2  -6   5   85.00    4.43
   2  -6  -5   82.03    4.80
  -2   6   4  338.30    7.96
   2   6  -4  319.83    7.49
   2   6  -4  335.40    6.53
  -2   6   4  322.31    6.97
  -2  -6   4  340.85    8.17
   2  -6  -4  320.98    6.69
  -2  -6   4  335.49    6.91
   2  -6  -4  337.34    8.34
  -2   6   3  481.26    9.79
   2   6  -3  473.64    9.31
   2   6  -3  471.61    8.33
  -2   6   3  452.29    7.61
  -2  -6   3  459.12    9.65
   2  -6  -3  492.73    7.85
  -2  -6   3  468.83    8.45
   2  -6  -3  482.34   13.45
   2   6  -2  721.77   12.53
   2   6  -2  732.06   11.29
  -2   6   2  752.07   13.01
   2  -6  -2  763.04   13.63
   2  -6  -2  771.27    9.91
  -2  -6   2  735.72   14.29
   2   6  -1 1020.38   16.32
  -2   6   1 1072.04   16.81
   2   6  -1 1001.04   14.78
  -2   6   1 1049.97   12.50
  -2  -6   1 1002.41   15.14
   2  -6  -1 1038.08   16.56
   2   6   0    8.30    5.02
  -2   6   0    7.09    4.58
   2   6   0    5.17    4.08
  -2   6   0    8.59    1.74
  -2  -6   0    0.69    4.48
   2  -6   0   -0.60    4.84
   2   6   1  247.68    8.66
  -2   6  -1  231.77    7.55
   2   6   1  239.69    9.90
   2  -6   1  227.57    7.52
  -2  -6  -1  219.16    7.23
   2   6   2   30.01    5.43
   2  -6   2   38.19    5.63
  -2  -6  -2   34.87    5.46
   2   6   3   23.07    5.81
   2  -6   3   29.55    5.59
  -2  -6  -3   46.21    5.81
   2   6   4   10.69    9.03
   2  -6   4   24.19    5.18
  -2  -6  -4   23.40    5.49
   2   6   5  110.32    7.15
   2  -6   5  102.04    1.69
   2  -6   5  100.30    6.42
   2  -6   5  108.48    1.88
  -2  -6  -5  104.81    7.14
   2   6   6   -2.11    6.44
   2  -6   6   -3.88    5.52
   2  -6   6   -0.60    1.72
  -2  -6  -6   -9.28    6.33
   2   6   7  126.21    9.00
   2  -6   7  138.90    7.72
   2  -6   7  129.68    3.46
  -2  -6  -7  134.13    8.69
   2   6   8   59.60    8.72
   2  -6   8   70.80   11.21
   2  -6   8   65.30    3.49
  -2  -6  -8   57.23    8.48
   2   6   9   50.91    9.79
   2  -6   9   52.83    7.61
   2  -6   9   61.33    6.02
  -2  -6  -9   51.05    8.70
   2   6  10  266.51   13.46
   2  -6  10  284.40   11.06
   2  -6  10  266.85    9.24
  -2  -6 -10  254.01   17.95
   2   6  11   82.42   11.25
   2  -6  11   93.52    8.73
   2  -6  11   92.30    7.89
  -2  -6 -11   86.62   10.39
   2   6  12   21.10   10.12
   2  -6  12    2.15    7.79
   2  -6  12    9.46    7.24
  -2  -6 -12   -1.06    9.72
   2   6  13   81.93   12.42
   2  -6  13   87.08    9.37
   2  -6  13   88.91    9.56
  -2  -6 -13  117.19   11.66
   2   6  14   98.40   13.26
   2  -6  14   99.15   10.32
   2  -6  14  104.68    7.08
  -2  -6 -14   88.52   18.56
   2   6  15   -2.20   12.31
   2  -6  15    8.41    8.84
   2  -6  15   18.55    6.29
  -2  -6 -15   17.13   10.97
   2   6  16  125.76   15.20
   2  -6  16  111.69   11.31
   2  -6  16  111.38    8.77
  -2  -6 -16  149.23   20.53
   2   6  17   95.12   15.37
   2  -6  17   69.59   10.93
   2  -6  17   79.63    8.72
  -2  -6 -17  105.42   14.08
   2   6  18   13.16   22.37
   2  -6  18   26.69   12.88
  -2  -6 -18   14.50   13.21
  -2   7  20   17.83    8.81
  -2   7  20   29.24   23.99
  -2  -7  20   31.62   13.64
  -2  -7  20   16.90    7.68
  -2  -7  20    2.18    9.45
  -2   7  19   34.04   14.47
  -2   7  19   34.55    8.95
   2  -7 -19   16.79   14.04
  -2  -7  19   23.70   13.13
  -2  -7  19   34.06    7.51
  -2  -7  19   27.68    9.12
  -2   7  18   -9.94   12.75
  -2   7  18   19.47    8.07
   2  -7 -18    8.08   12.52
  -2  -7  18   19.25   11.79
  -2  -7  18   13.55    6.72
  -2  -7  18   12.11   12.22
  -2   7  17   17.52   11.48
  -2   7  17    3.94    7.58
   2  -7 -17   16.50   11.13
  -2  -7  17    1.77    6.89
  -2  -7  17    1.61    6.21
  -2  -7  17    7.60    7.30
  -2   7  16   22.56   11.05
  -2   7  16   17.77    7.38
   2  -7 -16   41.73   16.86
  -2  -7  16   21.34    6.78
  -2  -7  16   15.50    6.18
  -2  -7  16   29.51    6.99
  -2   7  15   62.06   16.74
  -2   7  15   49.26    7.76
   2  -7 -15   69.44   10.74
  -2  -7  15   53.82    6.94
  -2  -7  15   50.62    6.49
  -2  -7  15   39.01    6.98
  -2   7  14   10.42    9.30
  -2   7  14   -7.19    6.62
   2  -7 -14   -3.77    9.10
  -2  -7  14    3.32    5.58
  -2  -7  14   -3.85    5.34
  -2  -7  14    7.50    5.80
  -2   7  13   18.98    8.51
  -2   7  13   -3.68    6.43
   2  -7 -13   18.62    8.41
  -2  -7  13    3.41    5.00
  -2  -7  13   -6.14    8.06
  -2  -7  13   10.48    5.29
  -2   7  12    7.67    8.46
  -2   7  12    1.15    6.37
   2  -7 -12   16.15   12.46
  -2  -7  12    8.31    4.79
  -2  -7  12    3.33    5.22
  -2  -7  12   -7.71    7.75
  -2   7  11    1.29    7.97
  -2   7  11    5.47    6.10
   2  -7 -11    2.34    7.30
  -2  -7  11   11.15    4.54
  -2  -7  11    1.33    5.03
  -2  -7  11   -0.63    4.80
  -2   7  10   87.48    8.47
  -2   7  10   78.79    7.23
   2  -7 -10  100.37    8.07
  -2  -7  10   78.83    5.40
  -2  -7  10   97.71    8.85
  -2  -7  10   85.97    8.38
  -2   7   9   39.79    7.46
  -2   7   9   45.22    9.70
   2  -7  -9   47.62    6.99
  -2  -7   9   51.23    7.02
  -2  -7   9   40.91    5.40
  -2   7   8   74.98   11.24
  -2   7   8  100.87    6.66
   2  -7  -8   91.96    6.94
  -2  -7   8   78.67    7.48
  -2  -7   8   80.35    5.89
   2   7  -7  103.62    8.35
  -2   7   7   83.71    9.91
  -2   7   7   85.85    6.31
   2  -7  -7  108.76    6.55
  -2  -7   7  102.81    7.11
  -2  -7   7   86.01    8.47
   2   7  -6  199.32    6.48
   2   7  -6  198.31    5.23
  -2   7   6  208.85   10.38
  -2   7   6  202.82    6.98
  -2  -7   6  190.38    6.49
  -2  -7   6  204.58    5.61
   2  -7  -6  202.50    6.58
   2   7  -5   38.38    4.83
   2   7  -5   42.18    3.54
  -2   7   5   39.26    5.30
  -2   7   5   35.57    4.44
  -2  -7   5   38.99    4.83
  -2  -7   5   41.77    3.77
   2  -7  -5   47.70    4.22
  -2   7   4   16.11    4.85
   2   7  -4   20.43    7.00
   2   7  -4   18.69    3.35
  -2   7   4   24.62    3.61
  -2  -7   4   16.60    4.78
   2  -7  -4   22.13    3.42
  -2  -7   4   20.93    3.66
   2  -7  -4   11.92    5.53
   2   7  -3  213.29    7.29
   2   7  -3  218.32    6.88
  -2   7   3  222.47    7.18
  -2   7   3  229.60    6.85
  -2  -7   3  217.47    7.28
  -2  -7   3  224.01    5.84
   2  -7  -3  224.99    7.63
   2   7  -2 1394.70   22.64
   2   7  -2 1394.49   21.81
  -2   7   2 1418.06   22.30
  -2   7   2 1415.67   18.92
   2  -7  -2 1452.61   17.75
  -2  -7   2 1395.53   20.08
   2  -7  -2 1407.93   22.51
   2   7  -1  149.17    6.84
  -2   7   1  152.00    3.21
   2   7  -1  149.29    5.64
  -2   7   1  151.60    6.92
   2  -7  -1  145.46    4.20
  -2  -7   1  156.49    5.99
   2  -7  -1  146.05   10.70
   2   7   0 1125.63   18.70
  -2   7   0 1122.10   18.61
   2   7   0 1095.25   17.09
  -2   7   0 1132.89   11.44
  -2  -7   0 1106.31   21.19
   2  -7   0 1163.59   23.58
   2   7   1  321.04    9.19
  -2   7  -1  296.83    8.30
   2   7   1  299.01    7.73
   2  -7   1  301.09   12.29
  -2  -7  -1  298.45    7.94
   2   7   2   -3.39    5.86
  -2   7  -2   -4.27    5.11
   2   7   2   -0.27    4.67
   2  -7   2   -0.79    5.15
  -2  -7  -2   -6.62    4.73
   2   7   3   28.06    5.54
   2  -7   3   30.75    5.78
  -2  -7  -3   46.16    5.47
   2   7   4  310.09    9.75
   2  -7   4  321.94    9.35
  -2  -7  -4  325.06    9.33
   2   7   5    4.53    6.27
   2  -7   5   -1.37    6.07
  -2  -7  -5    7.75    6.39
   2   7   6   13.01    7.14
   2  -7   6   17.72    6.07
  -2  -7  -6    7.74    6.78
   2   7   7   19.88    8.06
   2  -7   7   27.40    2.53
   2  -7   7   23.36    6.53
  -2  -7  -7   21.14    7.64
   2   7   8  121.38    9.92
   2  -7   8   99.61   12.05
   2  -7   8  121.67    4.83
  -2  -7  -8  125.63    9.84
   2   7   9    2.55    8.73
   2  -7   9    5.79    7.02
   2  -7   9   -0.59    2.80
  -2  -7  -9    4.31    8.02
   2   7  10    9.21    9.50
   2  -7  10   21.13    7.36
   2  -7  10   14.16    3.73
  -2  -7 -10   25.52   14.01
   2   7  11  106.04   17.37
   2  -7  11  121.02    9.18
   2  -7  11   97.69    5.17
  -2  -7 -11  122.95   10.85
   2   7  12  -12.96   15.79
   2  -7  12   -9.67    8.22
   2  -7  12    7.97    4.21
  -2  -7 -12    7.80   14.72
   2   7  13   56.44   11.71
   2  -7  13   46.23    9.00
   2  -7  13   45.03    5.48
  -2  -7 -13   51.14   10.92
   2   7  14   19.72   11.91
   2  -7  14   35.93    9.53
   2  -7  14   29.64    5.91
  -2  -7 -14   50.06   17.16
   2   7  15   14.80   18.28
   2  -7  15    5.92    9.18
   2  -7  15   -3.12    5.77
  -2  -7 -15   -2.15   11.36
   2   7  16  -22.03   19.94
   2  -7  16   17.86    9.29
   2  -7  16   15.30    9.97
  -2  -7 -16    9.12   12.49
   2   7  17   16.25   14.16
   2  -7  17   17.64   10.25
   2  -7  17    7.06   11.36
  -2  -7 -17   11.98   13.37
   2   7  18    4.81   14.72
   2  -7  18    7.93   10.27
   2  -7  18    3.29    7.65
  -2  -7 -18   -2.44   13.33
  -2   8  19   50.46   15.78
  -2   8  19   72.06   10.38
   2  -8 -19   57.21   15.54
  -2  -8  19   81.54   14.07
  -2  -8  19   70.12    8.49
  -2  -8  19   73.75    9.28
  -2   8  18    8.74   20.42
  -2   8  18    6.13    8.65
   2  -8 -18   33.24   12.97
  -2  -8  18   12.37   11.36
  -2  -8  18   14.46    7.25
  -2  -8  18    4.99    7.83
  -2   8  17   19.20   11.72
  -2   8  17   -1.70    8.16
   2  -8 -17   -2.25   11.55
  -2  -8  17   -8.44   10.37
  -2  -8  17    4.76    6.39
  -2  -8  17    4.67    6.93
  -2   8  16  -21.07   11.06
  -2   8  16   -5.34    7.62
   2  -8 -16    6.56   10.84
  -2  -8  16   11.31    6.41
  -2  -8  16   -1.83    6.21
  -2  -8  16    7.96    6.45
  -2   8  15  244.18   14.03
  -2   8  15  239.82   15.34
   2  -8 -15  234.38   13.89
  -2  -8  15  232.83    9.39
  -2  -8  15  227.93    9.39
  -2  -8  15  221.87    9.25
  -2   8  14  154.96   12.74
  -2   8  14  131.32    9.28
   2  -8 -14  151.99   11.86
  -2  -8  14  144.18    7.53
  -2  -8  14  145.99    7.92
  -2  -8  14  143.68    7.86
  -2   8  13    8.89    9.66
  -2   8  13   13.47    7.16
   2  -8 -13   15.62    9.27
  -2  -8  13   30.92    8.26
  -2  -8  13   18.39    6.00
  -2  -8  13   16.70    5.47
  -2   8  12   43.66   13.74
  -2   8  12   28.28    7.40
   2  -8 -12   34.68   13.27
  -2  -8  12   47.27    5.24
  -2  -8  12   32.92    9.46
  -2  -8  12   45.05    5.50
  -2   8  11  123.07   14.96
  -2   8  11  142.77   12.37
   2  -8 -11  123.64    9.24
  -2  -8  11  131.20    8.86
  -2  -8  11  135.40    7.43
  -2  -8  11  128.98    8.92
  -2   8  10   11.91    7.59
  -2   8  10   19.80    6.60
   2  -8 -10   30.79    7.26
  -2  -8  10   15.81    4.53
  -2  -8  10   14.73    5.62
  -2  -8  10   19.23    7.01
  -2   8   9  548.32   14.02
  -2   8   9  555.31   13.47
   2  -8  -9  570.04   13.96
  -2  -8   9  579.10   10.91
  -2  -8   9  584.11   12.80
   2   8  -8  329.16    9.19
  -2   8   8  334.74   10.51
  -2   8   8  324.90   10.28
   2  -8  -8  324.43    9.79
  -2  -8   8  329.96    7.86
  -2  -8   8  306.34   12.79
   2   8  -7   75.58    5.95
  -2   8   7   61.63    6.87
  -2   8   7   89.26   10.15
  -2  -8   7   71.44    6.35
  -2  -8   7   68.43    4.75
   2  -8  -7   70.83    6.04
   2   8  -6   14.86    5.10
   2   8  -6   20.20    3.53
  -2   8   6   13.35    5.98
  -2   8   6   15.02    5.21
  -2  -8   6   15.96    5.60
  -2  -8   6   22.89    3.94
   2  -8  -6   19.30    4.79
  -2   8   5   -1.20    5.54
  -2   8   5    6.93    4.48
  -2  -8   5   -4.07    8.07
  -2  -8   5   -1.23    6.01
   2  -8  -5    6.62    4.28
  -2   8   4   69.61    6.55
   2   8  -4   64.09    5.64
   2   8  -4   71.75    4.01
  -2   8   4   70.82    6.70
  -2  -8   4   60.87    6.37
   2  -8  -4   67.18    4.19
  -2  -8   4   69.81    4.45
   2  -8  -4   66.46    7.02
  -2   8   3  159.49    7.23
   2   8  -3  139.76   10.08
   2   8  -3  150.26    5.14
  -2   8   3  155.44    4.70
  -2  -8   3  149.91    7.60
   2  -8  -3  152.26    4.33
  -2  -8   3  154.86    5.38
   2  -8  -3  169.40    7.66
   2   8  -2  416.33   10.63
   2   8  -2  423.17   10.24
  -2   8   2  400.92   10.29
  -2   8   2  424.75    6.79
   2  -8  -2  433.20    7.69
  -2  -8   2  416.51    8.59
   2  -8  -2  401.95   10.61
   2   8  -1   54.15    4.43
   2   8  -1   52.48    5.97
  -2   8   1   59.58    5.98
  -2   8   1   54.20    2.50
   2  -8  -1   55.15    2.22
  -2  -8   1   52.17    4.88
   2  -8  -1   62.52    6.69
   2   8   0   63.48    6.65
  -2   8   0   68.73    6.09
   2   8   0   73.56    5.12
  -2   8   0   69.81    2.50
   2  -8   0   70.29    6.56
  -2  -8   0   58.55    5.49
   2   8   1  158.95   11.40
  -2   8  -1  137.20    7.33
   2   8   1  135.08    6.23
   2  -8   1  140.12    7.74
  -2  -8  -1  135.36    6.38
   2   8   2   61.58    7.23
  -2   8  -2   56.38    6.78
   2   8   2   63.69    6.09
   2  -8   2   62.52   10.38
  -2  -8  -2   68.82    6.11
   2   8   3   36.46    7.59
   2   8   3   29.60    5.99
   2  -8   3   24.23    6.89
  -2  -8  -3   19.35    6.13
   2   8   4  485.82   12.52
   2  -8   4  485.74   12.82
  -2  -8  -4  498.97   12.28
   2   8   5    1.10    6.97
   2  -8   5   -1.52    6.57
  -2  -8  -5   11.45    6.56
   2   8   6  240.86   10.61
   2  -8   6  253.89   10.07
  -2  -8  -6  236.05   10.13
   2   8   7   -4.47    7.97
   2  -8   7    5.33    7.06
   2  -8   7    0.61    1.67
   2  -8   7    1.94    1.47
  -2  -8  -7    4.51    7.55
   2   8   8   80.02   15.28
   2  -8   8   93.70   13.08
   2  -8   8  100.49    3.77
   2  -8   8   92.54    2.44
  -2  -8  -8  112.34   14.26
   2   8   9   32.51    9.33
   2  -8   9   23.92    3.38
   2  -8   9   16.73    7.78
   2  -8   9   25.11    2.76
  -2  -8  -9   49.55    8.98
   2   8  10   83.36   10.88
   2  -8  10   80.39    3.37
   2  -8  10   88.59    8.76
   2  -8  10   83.47    5.56
  -2  -8 -10   77.64   15.19
   2   8  11   -5.58    9.79
   2  -8  11   -3.56    2.88
   2  -8  11    1.51    7.68
   2  -8  11   -4.54    3.44
  -2  -8 -11   16.35    9.35
   2   8  12  133.06   13.25
   2  -8  12  139.64    5.02
   2  -8  12  153.56   10.44
   2  -8  12  141.77    5.60
  -2  -8 -12  128.46   18.71
   2   8  13  419.58   18.85
   2  -8  13  401.08    9.16
   2  -8  13  442.41   14.74
   2  -8  13  425.17    9.66
  -2  -8 -13  445.47   17.83
   2   8  14   20.28   12.61
   2  -8  14   24.26    4.75
   2  -8  14   28.13    9.33
   2  -8  14   24.38    8.00
  -2  -8 -14   26.48   17.82
   2   8  15  -16.05   12.61
   2  -8  15   -0.03    4.88
   2  -8  15   -8.68    9.01
   2  -8  15    4.00    8.33
  -2  -8 -15    0.44   11.65
   2   8  16    6.06   13.17
   2  -8  16   -1.04    5.43
   2  -8  16   11.63    9.79
   2  -8  16  -11.27    6.03
  -2  -8 -16    1.40   12.08
   2   8  17  118.78   17.43
   2  -8  17   97.97   12.22
  -2  -8 -17  123.86   15.00
  -2   9  18    7.65   13.20
  -2   9  18    7.72    9.03
   2  -9 -18    2.84   13.16
  -2  -9  18    6.87   11.27
  -2  -9  18   16.86   11.77
  -2  -9  18   12.43    7.57
  -2   9  17   -1.76   11.93
  -2   9  17   -2.87    8.41
   2  -9 -17   -7.89   17.21
  -2  -9  17    2.20    6.68
  -2  -9  17   -2.39   11.30
  -2  -9  17    2.46    6.69
  -2   9  16   44.52   11.99
  -2   9  16   22.09    8.56
   2  -9 -16   26.13   11.46
  -2  -9  16   27.32    6.73
  -2  -9  16   14.19   10.99
  -2  -9  16   22.06   10.33
  -2   9  15  -14.42   17.26
  -2   9  15    0.74    8.13
   2  -9 -15    9.21   10.17
  -2  -9  15    9.18    5.91
  -2  -9  15    6.84    6.76
  -2  -9  15   18.76    5.95
  -2   9  14   11.62   10.23
  -2   9  14    3.24    7.74
   2  -9 -14   22.66    9.88
  -2  -9  14    2.15    8.53
  -2  -9  14    4.60    6.51
  -2  -9  14    4.83    5.49
  -2   9  13   65.42   10.33
  -2   9  13   56.69   12.37
   2  -9 -13   53.56   10.05
  -2  -9  13   51.78    5.97
  -2  -9  13   55.21    7.27
  -2  -9  13   60.03    5.85
  -2   9  12  113.78   10.85
  -2   9  12  107.09    8.75
   2  -9 -12  109.55    9.89
  -2  -9  12   97.82    6.17
  -2  -9  12  110.85    7.57
  -2  -9  12   99.21    6.05
  -2   9  11   43.65    8.81
  -2   9  11   31.08    7.44
   2  -9 -11   28.43    8.07
  -2  -9  11   28.17    5.00
  -2  -9  11   26.02    6.60
  -2  -9  11   36.47    4.89
  -2   9  10   -6.38    7.34
  -2   9  10   10.16   10.37
   2  -9 -10   -7.71    6.90
  -2  -9  10    5.02    4.34
  -2  -9  10   -2.56    5.87
  -2  -9  10   -1.70    4.17
  -2   9   9   13.11    7.14
  -2   9   9    4.54    6.86
   2  -9  -9    4.04    6.40
  -2  -9   9   12.05    6.78
  -2  -9   9    5.23    9.48
   2   9  -8  743.73   15.70
  -2   9   8  720.87   16.62
  -2   9   8  715.87   16.08
  -2  -9   8  741.41   15.87
  -2  -9   8  725.32   15.70
   2  -9  -8  768.76   16.05
   2   9  -7  728.83   15.10
  -2   9   7  713.40   15.97
  -2   9   7  699.60   18.90
  -2  -9   7  712.10   15.54
  -2  -9   7  729.65   15.03
   2  -9  -7  731.12   14.53
   2   9  -6  184.29    8.05
   2   9  -6  195.91    7.71
  -2   9   6  187.35    9.08
  -2   9   6  185.99    7.72
  -2  -9   6  198.87    8.58
  -2  -9   6  199.15    6.34
   2  -9  -6  178.02    7.22
   2   9  -5    9.88    5.70
   2   9  -5   24.13    3.69
  -2   9   5   10.46    6.61
  -2   9   5   18.87    4.88
  -2  -9   5   24.28    6.52
  -2  -9   5   14.31    4.25
   2  -9  -5   15.12    7.03
  -2   9   4  706.80   15.14
   2   9  -4  699.89   14.86
   2   9  -4  707.76   11.65
  -2   9   4  708.89   12.19
  -2  -9   4  721.39   20.55
   2  -9  -4  711.57   11.87
  -2  -9   4  715.74   12.24
   2  -9  -4  668.74   15.75
  -2   9   3  313.34   14.07
   2   9  -3  296.16    9.54
   2   9  -3  298.05    7.18
  -2   9   3  282.47    8.73
  -2  -9   3  301.31   10.69
   2  -9  -3  299.03    6.17
  -2  -9   3  305.04   10.15
   2  -9  -3  293.69   10.67
   2   9  -2   64.78    4.75
   2   9  -2   54.56    6.98
  -2   9   2   61.33    7.18
  -2   9   2   55.51    3.61
   2  -9  -2   60.32    3.20
  -2  -9   2   68.95    5.20
   2  -9  -2   58.95   11.76
  -2   9   1  210.29    5.53
   2   9  -1  212.92    8.94
   2   9  -1  204.18    6.76
  -2   9   1  201.73    8.91
   2  -9  -1  203.90    3.95
   2  -9  -1  178.31    9.21
  -2  -9   1  205.97    7.23
   2   9   0   10.31    4.79
   2   9   0    8.75    6.62
  -2   9   0    5.08    1.55
  -2   9   0    8.07    6.22
   2  -9   0   12.32    6.96
  -2  -9   0    5.40    5.24
   2   9   1   11.86    7.06
  -2   9  -1    1.93    6.51
   2   9   1    5.33    8.06
   2  -9   1   -1.89    6.78
  -2  -9  -1    9.12    5.36
   2   9   2  179.21   14.39
  -2   9  -2  199.11    9.26
   2   9   2  193.44   11.74
   2  -9   2  203.58    9.69
  -2  -9  -2  184.45    7.95
   2   9   3  497.04   14.64
  -2   9  -3  506.94   13.08
   2   9   3  483.31   16.35
   2  -9   3  516.07   13.62
  -2  -9  -3  500.66   12.19
   2   9   4   30.27    8.50
   2   9   4   16.39    6.78
   2  -9   4   19.88    7.06
  -2  -9  -4   14.89    6.79
   2   9   5   38.11    9.23
   2   9   5   28.67    7.66
   2  -9   5   -0.14   12.16
  -2  -9  -5   27.05    7.23
   2   9   6  418.94   13.34
   2  -9   6  434.23   13.32
  -2  -9  -6  439.38   18.43
   2   9   7   21.21    8.98
   2  -9   7   24.28    8.19
  -2  -9  -7   50.80    8.28
   2   9   8  140.24   11.07
   2  -9   8  151.54    9.80
  -2  -9  -8  127.96   10.26
   2   9   9   71.50   10.50
   2  -9   9   79.33    2.99
   2  -9   9   69.88    9.45
   2  -9   9   77.95    3.25
  -2  -9  -9   67.68    9.90
   2   9  10  285.59   21.01
   2  -9  10  326.66   12.84
   2  -9  10  302.97    6.71
   2  -9  10  291.25    5.04
  -2  -9 -10  305.18   13.62
   2   9  11   40.73   11.32
   2  -9  11   44.51    3.17
   2  -9  11   55.51    9.42
   2  -9  11   58.33    3.50
  -2  -9 -11   53.61   10.58
   2   9  12   35.38   11.14
   2  -9  12   17.27    3.28
   2  -9  12   22.14   14.10
   2  -9  12   16.29    3.53
  -2  -9 -12   31.37   10.37
   2   9  13    7.51   11.75
   2  -9  13    6.65    3.62
   2  -9  13   -1.55   13.98
   2  -9  13    9.16    4.08
  -2  -9 -13   -1.94   10.81
   2   9  14   13.45   12.21
   2  -9  14   -7.18    6.09
   2  -9  14   -0.57    9.08
   2  -9  14    2.01    4.17
  -2  -9 -14  -11.56   16.99
   2   9  15    5.55   12.91
   2  -9  15    4.13    4.30
   2  -9  15   -0.63    9.75
   2  -9  15   -0.56    4.63
  -2  -9 -15   -9.29   12.31
   2   9  16   36.49   14.27
   2  -9  16   29.75   10.87
  -2  -9 -16   37.26   13.66
   2   9  17    8.85   15.20
   2  -9  17   -7.15   16.36
  -2  -9 -17    7.65   13.71
  -2  10  18   49.12   21.91
  -2  10  18   11.99    9.51
   2 -10 -18    5.07   13.87
  -2 -10  18   25.03    7.46
  -2 -10  18   14.78    8.27
  -2 -10  18    1.90    7.39
  -2  10  17   13.75   13.08
  -2  10  17   -0.66    9.09
   2 -10 -17   39.69   19.50
  -2 -10  17   15.99    6.87
  -2 -10  17    7.39    8.05
  -2 -10  17   16.29    6.82
  -2  10  16   -1.14   12.23
  -2  10  16    6.06    8.33
   2 -10 -16    8.89   11.60
  -2 -10  16   -1.08    6.27
  -2 -10  16    9.66    7.69
  -2 -10  16   18.91    9.49
  -2  10  15  239.30   15.44
  -2  10  15  220.87   11.81
   2 -10 -15  229.81   14.97
  -2 -10  15  223.44    8.99
  -2 -10  15  217.93   15.51
  -2 -10  15  218.68    8.95
  -2  10  14   89.58   12.47
  -2  10  14   87.17    9.55
   2 -10 -14   81.29   11.26
  -2 -10  14   89.13    6.68
  -2 -10  14   98.89   12.68
  -2 -10  14   80.92    6.52
  -2  10  13   44.42   10.15
  -2  10  13   17.94    8.34
   2 -10 -13   42.74    9.94
  -2 -10  13   38.34    5.52
  -2 -10  13   41.38    7.53
  -2 -10  13   34.47    5.53
  -2  10  12   94.61   10.80
  -2  10  12   81.61    8.80
   2 -10 -12  102.53    9.61
  -2 -10  12   85.85    5.95
  -2 -10  12   84.98    8.21
  -2 -10  12   85.40    5.86
  -2  10  11  283.44   12.81
  -2  10  11  290.63   11.69
   2 -10 -11  303.68   12.27
  -2 -10  11  299.35   10.93
  -2 -10  11  274.97   10.65
  -2 -10  11  271.64    7.95
  -2  10  10   18.69    7.68
  -2  10  10   26.54    7.94
  -2 -10  10   20.90    6.83
  -2 -10  10   16.06    4.59
   2 -10 -10   14.37    7.43
  -2 -10  10   13.10    4.43
  -2  10   9   33.41    7.70
  -2  10   9   26.65    8.13
   2 -10  -9   38.83    7.15
  -2 -10   9   38.77    4.75
  -2 -10   9   49.81    7.11
   2  10  -8  155.72    8.84
  -2  10   8  149.73    9.58
  -2  10   8  160.57    8.86
  -2 -10   8  175.66    9.18
  -2 -10   8  162.50    6.08
   2 -10  -8  153.91    8.37
   2  10  -7   21.21    6.49
  -2  10   7   11.12    7.38
  -2  10   7   21.94    6.23
  -2 -10   7   20.51    6.99
  -2 -10   7   18.69    4.44
   2 -10  -7    9.88    5.91
   2  10  -6   89.73    7.89
   2  10  -6   99.11    6.74
  -2  10   6   97.30    8.91
  -2  10   6   92.59    6.89
  -2 -10   6   98.73    8.53
  -2 -10   6   96.92    5.30
   2 -10  -6  101.43    6.08
   2  10  -5  157.65    8.56
   2  10  -5  163.28    5.59
  -2  10   5  165.69    9.27
  -2  10   5  166.82    6.80
  -2 -10   5  161.77    9.32
  -2 -10   5  161.79    5.93
   2 -10  -5  164.70    6.41
   2  10  -4    8.24    6.59
   2  10  -4    9.01    3.82
  -2  10   4    2.98    6.75
  -2  10   4    1.23    4.31
  -2 -10   4   -4.87    7.46
  -2 -10   4    6.96    6.61
   2 -10  -4    8.69    3.89
   2  10  -3    9.27    6.56
   2  10  -3   11.55    6.76
  -2  10   3   22.04    7.26
  -2  10   3   20.38    3.89
   2 -10  -3   22.08    3.43
  -2 -10   3    3.25    7.19
   2 -10  -3   16.38    8.19
  -2  10   2  144.62    4.68
   2  10  -2  147.96    9.01
   2  10  -2  147.40    5.97
  -2  10   2  151.27    9.10
   2 -10  -2  150.44    4.21
   2 -10  -2  155.80    9.78
  -2 -10   2  157.78    9.48
  -2  10   1   22.57    2.58
   2  10  -1   26.14    7.71
   2  10  -1   30.76    5.03
  -2  10   1   21.28    7.45
   2 -10  -1   20.53    2.32
   2 -10  -1   10.86    7.86
  -2 -10   1   27.02    8.36
   2  10   0    6.72    5.10
   2  10   0    8.04    7.31
  -2  10   0    3.22    2.60
  -2  10   0    1.72    7.06
   2 -10   0   10.05    7.66
  -2 -10   0   15.70    8.27
   2  10   1   52.04    8.23
  -2  10  -1   81.55   11.65
   2  10   1   69.20    6.21
   2 -10   1   69.03    8.53
  -2 -10  -1   59.41    6.43
   2  10   2  -13.43    7.99
  -2  10  -2    5.89    7.20
   2  10   2    2.84    5.65
   2 -10   2  -10.39    7.52
  -2 -10  -2   12.95    5.70
   2  10   3   14.48    8.00
  -2  10  -3   10.42    7.45
   2  10   3   13.16    6.26
   2 -10   3   11.78    7.92
  -2 -10  -3   27.10    6.42
   2  10   4   68.30   10.37
   2  10   4   72.15    8.07
   2 -10   4   76.43    8.90
  -2 -10  -4   73.90   12.08
   2  10   5  668.58   18.81
   2  10   5  690.05   16.62
   2 -10   5  705.59   17.72
  -2 -10  -5  698.49   16.56
   2  10   6  127.35   11.39
   2  10   6  109.05    9.85
   2 -10   6  125.65   10.24
  -2 -10  -6  142.02    9.61
   2  10   7  213.37   12.75
   2  10   7  202.71   11.42
   2 -10   7  218.21   16.77
  -2 -10  -7  192.00   10.88
   2  10   8   45.68    9.48
   2 -10   8   35.62    9.12
  -2 -10  -8   49.77    9.11
   2  10   9  176.68   12.02
   2 -10   9  168.96   11.38
  -2 -10  -9  190.14   11.62
   2  10  10   -3.32   10.34
   2 -10  10   34.90    9.11
   2 -10  10   13.93    1.25
   2 -10  10   11.98    1.78
  -2 -10 -10   -0.98    9.13
   2  10  11  155.87   13.29
   2 -10  11  173.44   17.26
  -2 -10 -11  154.42   12.16
   2  10  12    6.13   11.28
   2 -10  12   11.55    2.43
   2 -10  12    9.13    9.32
   2 -10  12    7.36    4.05
  -2 -10 -12   17.89   10.38
   2  10  13   24.32   18.54
   2 -10  13    3.06    9.89
  -2 -10 -13   19.53   11.24
   2  10  14   19.69   20.45
   2 -10  14   31.43   10.65
  -2 -10 -14   23.49   19.18
   2  10  15   50.14   23.41
   2 -10  15   74.29   12.02
  -2 -10 -15   60.16   13.89
   2  10  16  137.77   25.69
   2 -10  16  111.44   13.68
  -2 -10 -16  117.63   15.91
  -2  11  17   31.78   14.16
  -2  11  17   52.94   10.39
   2 -11 -17   43.28   20.66
  -2 -11  17   39.89    7.37
  -2 -11  17   48.55    9.56
  -2 -11  17   26.61   10.61
  -2  11  16    8.55   13.03
  -2  11  16   21.66    9.58
   2 -11 -16   11.75   11.88
  -2 -11  16   22.54    6.58
  -2 -11  16   26.00    8.79
  -2 -11  16   30.14    6.35
  -2  11  15  209.69   15.14
  -2  11  15  193.07   17.48
   2 -11 -15  201.23   14.83
  -2 -11  15  181.54    8.80
  -2 -11  15  171.94   10.93
  -2 -11  15  176.30    8.53
  -2  11  14   40.34   17.73
  -2  11  14   43.33   14.45
   2 -11 -14   57.71   11.01
  -2 -11  14   41.69    6.05
  -2 -11  14   42.38    8.73
  -2 -11  14   43.00    5.88
  -2  11  13  151.44   18.10
  -2  11  13  145.70   10.58
   2 -11 -13  139.00   11.48
  -2 -11  13  117.80    9.62
  -2 -11  13  126.57   14.09
  -2 -11  13  115.78    9.31
  -2  11  12   11.56    8.78
  -2  11  12   40.01   14.38
  -2 -11  12   17.94    7.69
  -2 -11  12   21.15    5.07
   2 -11 -12   15.38   13.67
  -2 -11  12   32.02    7.28
  -2  11  11   13.90   13.90
  -2  11  11   26.77    8.65
   2 -11 -11   19.01    8.35
  -2 -11  11   24.51    4.89
  -2 -11  11   15.98    7.43
  -2 -11  11   27.79    6.99
  -2  11  10  154.53   15.03
  -2  11  10  139.13   10.27
  -2 -11  10  146.14    9.66
  -2 -11  10  137.47    6.29
   2 -11 -10  143.05    9.18
  -2 -11  10  132.99    5.96
  -2  11   9   80.77    8.95
  -2  11   9   61.79    8.75
  -2 -11   9   67.37    8.52
  -2 -11   9   86.88    7.94
   2 -11  -9   87.04    7.95
   2  11  -8   79.82    8.24
  -2  11   8   73.36    8.83
  -2  11   8   57.45    7.86
  -2 -11   8   66.29    8.37
  -2 -11   8   67.25    7.71
   2 -11  -8   80.54    7.19
   2  11  -7  702.80   16.95
  -2  11   7  698.63   17.78
  -2  11   7  719.62   15.57
  -2 -11   7  703.78   23.00
  -2 -11   7  713.33   15.48
   2 -11  -7  738.89   15.33
   2  11  -6   38.12    7.53
   2  11  -6   45.69    6.29
  -2  11   6   62.35    8.51
  -2  11   6   44.69    6.47
  -2 -11   6   41.44    8.61
  -2 -11   6   49.85    7.39
   2 -11  -6   50.62    5.89
   2  11  -5  566.09   14.62
   2  11  -5  541.62   10.27
  -2  11   5  560.85   15.44
  -2  11   5  546.97   11.73
   2 -11  -5  552.55   11.29
  -2 -11   5  543.06   15.44
   2  11  -4  107.66    9.01
   2  11  -4  114.04    5.60
  -2  11   4  129.92    9.79
  -2  11   4  118.93    6.00
  -2 -11   4  130.23    9.98
  -2 -11   4  135.66    8.75
   2 -11  -4  128.54    5.51
  -2  11   3    7.63    4.01
   2  11  -3    6.91    7.14
   2  11  -3   10.26    4.23
  -2  11   3   -4.78    7.56
   2 -11  -3    4.77    3.46
   2 -11  -3    4.73    8.62
  -2 -11   3    4.68    7.28
  -2  11   2   50.31    5.83
   2  11  -2   57.46    7.98
   2  11  -2   48.16    5.25
  -2  11   2   47.07   13.27
   2 -11  -2   53.73    5.24
   2 -11  -2   54.22    9.31
  -2 -11   2   51.24    8.58
  -2  11   1  733.71   11.65
   2  11  -1  724.13   18.06
   2  11  -1  726.36   13.74
  -2  11   1  734.73   17.78
   2 -11  -1  752.74   10.10
   2 -11  -1  762.94   26.03
  -2 -11   1  721.13   14.45
   2  11   0    4.02    8.18
   2  11   0   -2.35    7.96
  -2  11   0    2.60    2.58
  -2  11   0   -6.52    7.60
   2 -11   0    0.17    8.11
  -2 -11   0    6.10    5.44
   2  11   1  545.45   21.15
  -2  11  -1  598.44   21.11
   2  11   1  552.67   12.63
   2 -11   1  555.77   16.69
  -2 -11  -1  555.04   12.94
   2  11   2  130.74   10.38
  -2  11  -2  110.31    9.57
   2  11   2  120.45    7.70
   2 -11   2  129.68   10.61
  -2 -11  -2  121.23   11.46
   2  11   3   -2.39    9.24
  -2  11  -3   25.29    8.39
   2  11   3   19.58   10.51
   2 -11   3   11.57    8.54
  -2 -11  -3   13.44    6.61
   2  11   4   68.08   10.07
   2  11   4   37.86    7.83
   2 -11   4   52.48   15.06
  -2 -11  -4   42.73    7.63
   2  11   5 1682.87   35.08
   2  11   5 1655.03   32.04
   2 -11   5 1719.94   34.80
  -2 -11  -5 1662.83   31.80
   2  11   6   17.13    9.78
   2  11   6  -11.56    8.04
   2 -11   6   11.41    8.77
  -2 -11  -6  -10.64    7.74
   2  11   7   83.08   11.26
   2  11   7   75.48    9.97
   2 -11   7   88.59    9.95
  -2 -11  -7   73.93   14.36
   2  11   8  270.88   14.18
   2  11   8  238.06   13.10
   2 -11   8  232.50   12.86
  -2 -11  -8  242.14   12.53
   2  11   9   16.01   10.99
   2  11   9   19.94   10.21
   2 -11   9   31.28    9.58
  -2 -11  -9   21.55   14.26
   2  11  10   10.21   11.00
   2  11  10   27.30   10.52
   2 -11  10   13.86   14.80
  -2 -11 -10   20.13    9.83
   2  11  11  125.30   12.92
   2  11  11  119.25   12.80
   2 -11  11  113.80   11.86
  -2 -11 -11  104.42   12.17
   2  11  12   36.87   12.18
   2 -11  12   41.09   10.52
  -2 -11 -12   50.55   11.21
   2  11  13    6.64   11.94
   2 -11  13    3.19    9.98
  -2 -11 -13   -5.32   11.43
   2  11  14   18.42   13.31
   2 -11  14   20.50   11.25
  -2 -11 -14   20.06   12.74
   2  11  15   25.77   14.14
   2 -11  15  -14.29   11.42
  -2 -11 -15   -2.94   12.55
  -2  12  16   32.35   10.66
  -2  12  16   61.01   13.76
   2 -12 -16   38.85   12.98
  -2 -12  16   38.25   15.10
  -2  12  15   27.78    9.82
  -2  12  15    1.20   12.13
  -2 -12  15    9.79    8.97
  -2 -12  15   13.63    5.75
   2 -12 -15   21.64   11.73
  -2 -12  15   12.94    5.48
  -2  12  14  113.11   12.95
  -2  12  14  119.99   11.23
   2 -12 -14   97.81   12.59
  -2 -12  14  104.10    9.92
  -2 -12  14  101.56   10.32
  -2 -12  14   95.82    9.34
  -2  12  13   25.54    9.30
  -2  12  13   19.88   10.83
  -2 -12  13   44.65    8.83
  -2 -12  13   23.30    5.44
   2 -12 -13   10.02   10.09
  -2 -12  13   16.44    7.76
  -2  12  12  166.88   16.71
  -2  12  12  159.48   12.20
  -2 -12  12  154.84   10.65
  -2 -12  12  142.10    6.68
   2 -12 -12  153.75   16.85
  -2  12  11   87.83    9.95
  -2  12  11   83.47   10.15
  -2 -12  11   75.35   14.03
  -2 -12  11   64.55    8.28
   2 -12 -11   77.29    9.27
  -2 -12  11   63.73    7.56
  -2  12  10    0.61    8.46
  -2  12  10    8.95    8.24
  -2 -12  10   11.27    8.07
  -2 -12  10    2.08    4.38
   2 -12 -10    6.57    7.41
  -2 -12  10   -4.07    6.28
  -2  12   9  293.91   13.19
  -2  12   9  321.86   17.23
  -2 -12   9  297.72   12.43
  -2 -12   9  286.35    8.01
   2 -12  -9  296.05   11.19
   2  12  -8  615.07   16.84
  -2  12   8  608.96   17.28
  -2  12   8  600.42   15.58
  -2 -12   8  597.56   17.03
  -2 -12   8  596.17   11.75
   2 -12  -8  618.50   15.00
   2  12  -7   42.76    8.47
  -2  12   7   44.73    9.29
  -2  12   7   46.64    7.17
  -2 -12   7   39.69    9.28
  -2 -12   7   54.79    4.82
   2 -12  -7   40.66    6.59
   2  12  -6  309.56   11.80
   2  12  -6  274.03    7.07
  -2  12   6  280.02   12.65
  -2  12   6  283.59    9.65
  -2 -12   6  294.44   18.47
  -2 -12   6  288.00    7.87
   2 -12  -6  286.97    9.06
   2  12  -5  245.03   11.08
   2  12  -5  236.40    6.68
  -2  12   5  257.25   12.20
  -2  12   5  238.21    8.00
  -2 -12   5  238.63   12.30
  -2 -12   5  237.32    7.29
   2 -12  -5  232.86    7.70
   2  12  -4  176.68   15.49
   2  12  -4  176.75    8.63
  -2  12   4  184.63    6.75
  -2  12   4  169.92   11.05
   2 -12  -4  194.22    6.42
  -2 -12   4  172.43    9.58
  -2  12   3  420.98    8.77
   2  12  -3  385.59   13.46
   2  12  -3  384.48    9.23
  -2  12   3  392.43   14.02
   2 -12  -3  407.51    8.31
   2 -12  -3  394.32   15.47
  -2 -12   3  414.84   13.09
  -2  12   2  259.96    8.14
   2  12  -2  235.74   11.71
   2  12  -2  262.00   10.75
  -2  12   2  244.50   12.28
   2 -12  -2  263.61    7.59
   2 -12  -2  272.92   13.31
  -2 -12   2  270.02    8.44
   2  12  -1   73.76    5.83
   2  12  -1   83.62    9.48
  -2  12   1   84.17    9.57
   2 -12  -1   73.91    3.22
   2 -12  -1   83.23   10.31
  -2 -12   1   74.60    6.38
   2  12   0    1.34    5.26
   2  12   0   -1.55    8.25
  -2  12   0    0.13    1.60
  -2  12   0   -3.39    8.05
   2 -12   0  -13.24    8.83
  -2 -12   0   -5.21    5.41
   2  12   1  576.66   13.44
   2  12   1  599.51   17.73
  -2  12  -1  615.20   16.97
   2 -12   1  584.95   17.65
  -2 -12  -1  595.92   17.30
   2  12   2  104.84    7.49
   2  12   2   96.89   16.09
  -2  12  -2  113.07   10.40
   2 -12   2  110.43   11.30
  -2 -12  -2  101.02    7.89
   2  12   3  104.78   10.50
  -2  12  -3   91.15    9.94
   2  12   3  100.44    7.98
   2 -12   3   97.10   10.68
  -2 -12  -3   94.45    7.88
   2  12   4  122.99   16.90
   2  12   4  113.15    8.92
   2 -12   4  138.39   11.60
  -2 -12  -4  103.11    8.39
   2  12   5  122.77   11.85
   2  12   5  124.58    9.35
   2 -12   5  122.64   10.95
  -2 -12  -5  102.72    9.06
   2  12   6   12.90   10.05
   2  12   6    2.57    8.32
   2 -12   6   15.80    9.66
  -2 -12  -6   12.75    7.92
   2  12   7  473.79   17.85
   2  12   7  455.80   15.81
   2 -12   7  496.88   17.35
  -2 -12  -7  465.39   15.17
   2  12   8   67.49   11.93
   2  12   8   66.99   10.46
   2 -12   8   67.60   11.15
  -2 -12  -8   80.87   10.07
   2  12   9   15.97   10.64
   2  12   9    6.98    9.69
   2 -12   9    2.68   15.12
  -2 -12  -9   -4.87    9.14
   2  12  10   79.40   20.11
   2  12  10   92.68   11.90
   2 -12  10   96.08   11.91
  -2 -12 -10   92.36   11.12
   2  12  11   33.07   12.36
   2  12  11   27.77   11.41
   2 -12  11   31.79   10.90
  -2 -12 -11   39.05   17.08
   2  12  12   21.92   12.12
   2  12  12   52.05   18.94
   2 -12  12    8.90   10.81
  -2 -12 -12    2.86   11.38
   2  12  13   26.37   13.46
   2  12  13   37.37   20.52
   2 -12  13   16.79   11.89
  -2 -12 -13   33.85   12.43
   2  12  14   67.04   14.17
   2  12  14   61.64   14.89
   2 -12  14   40.11   12.81
  -2 -12 -14   32.07   13.70
  -2  13  15    3.22   15.55
  -2  13  15  -14.98   12.57
   2 -13 -15   -9.75   11.24
  -2 -13  15    1.98    9.48
  -2  13  14  101.92   12.20
  -2  13  14  105.40   14.18
   2 -13 -14  124.45   13.15
  -2 -13  14  104.20   16.83
  -2  13  13   31.46   10.49
  -2  13  13   38.89   11.75
  -2 -13  13   30.73    9.80
  -2 -13  13   19.69    5.32
   2 -13 -13   46.86   10.61
  -2  13  12    6.47    9.63
  -2  13  12    7.19   10.20
  -2 -13  12   10.60    8.77
  -2 -13  12    3.49    4.54
   2 -13 -12    3.37    9.23
  -2 -13  12    0.26    4.24
  -2  13  11   -8.68    9.71
  -2  13  11   -2.15    9.18
  -2 -13  11   16.70    8.73
  -2 -13  11    0.02    4.48
   2 -13 -11    9.69   13.11
  -2 -13  11    5.93    4.18
  -2  13  10  743.69   28.25
  -2  13  10  776.34   20.58
  -2 -13  10  750.63   20.75
  -2 -13  10  755.71   14.49
   2 -13 -10  793.98   19.64
  -2 -13  10  721.71   13.61
  -2  13   9   37.79    9.72
  -2  13   9   21.86    8.42
  -2 -13   9   12.19    9.28
  -2 -13   9   15.30    7.09
   2 -13  -9   31.74    7.35
   2  13  -8   11.01    8.65
  -2  13   8   15.37    9.19
  -2  13   8   13.36    7.22
  -2 -13   8    0.65    9.06
  -2 -13   8    5.51    6.76
   2 -13  -8    1.99    6.62
   2  13  -7    6.36    8.23
  -2  13   7   -6.27    8.74
  -2  13   7    8.31    6.51
  -2 -13   7   11.38   14.08
  -2 -13   7    1.85    4.31
   2 -13  -7    1.81    5.74
   2  13  -6   10.62    8.28
   2  13  -6    8.74    3.82
  -2  13   6    0.26    9.13
  -2  13   6    3.30    9.22
  -2 -13   6    5.83    9.27
  -2 -13   6   10.99    4.54
   2 -13  -6   10.94    5.47
   2  13  -5   10.61   12.34
   2  13  -5    2.56    4.09
  -2  13   5   13.42   13.82
  -2  13   5   -4.74    5.26
   2 -13  -5    9.46    4.83
  -2 -13   5   16.73    9.14
  -2 -13   5    1.98    4.67
   2  13  -4  235.54   11.87
   2  13  -4  218.13    6.83
  -2  13   4  230.77    7.67
  -2  13   4  244.31   12.52
   2 -13  -4  225.00    7.09
  -2 -13   4  220.89    7.61
   2  13  -3    1.83    8.48
   2  13  -3    6.58    4.49
  -2  13   3    5.64    4.17
  -2  13   3  -12.50   13.77
   2 -13  -3    1.86    5.79
  -2 -13   3    4.94    7.76
  -2  13   2   58.11    3.97
   2  13  -2   68.42    9.42
   2  13  -2   65.55    5.51
  -2  13   2   65.62    9.89
   2 -13  -2   61.78    3.96
   2 -13  -2   61.20   10.84
  -2 -13   2   58.04    5.92
  -2  13   1    2.53    2.48
   2  13  -1    6.73    8.36
   2  13  -1   -3.97    7.88
  -2  13   1   -0.62   13.46
   2 -13  -1    2.33    2.49
   2 -13  -1    5.24    9.71
  -2 -13   1    2.05    5.16
   2  13   0  429.64   11.00
   2  13   0  421.85   15.72
  -2  13   0  461.30   15.85
   2 -13   0  430.32   17.26
  -2 -13   0  444.80   14.83
  -2  13  -1   21.85    9.12
   2  13   1   20.81    6.27
   2 -13   1   29.36   10.03
  -2 -13  -1   13.36    6.23
   2  13   2  109.88    8.12
   2  13   2  119.75   11.51
  -2  13  -2   87.85   11.46
   2 -13   2  115.07   11.52
  -2 -13  -2  122.03    7.85
   2  13   3    3.15   14.90
  -2  13  -3   14.95    9.39
   2  13   3    9.39   10.50
   2 -13   3   -0.13    9.83
  -2 -13  -3    4.97    6.71
   2  13   4   64.24   11.68
   2  13   4   80.01    8.50
   2 -13   4   85.93   11.47
  -2 -13  -4   75.51    8.43
   2  13   5   72.00   11.40
   2  13   5   51.05    8.85
   2 -13   5   41.71   10.86
  -2 -13  -5   61.73    8.54
   2  13   6  143.44   12.84
   2  13   6  149.72   10.55
   2 -13   6  126.52   12.31
  -2 -13  -6  140.77   10.20
   2  13   7    9.21   10.57
   2  13   7   12.65    9.06
   2 -13   7    4.31   10.50
  -2 -13  -7    5.77    8.38
   2  13   8   -0.30   10.88
   2  13   8  -10.93    9.08
   2 -13   8    5.14   10.32
  -2 -13  -8   16.52   13.48
   2  13   9   13.87   17.89
   2  13   9    8.50   10.38
   2 -13   9   12.49   10.90
  -2 -13  -9   27.00   10.05
   2  13  10    3.56   11.90
   2  13  10    4.57   10.99
   2 -13  10    3.68   10.98
  -2 -13 -10   27.61   10.20
   2  13  11   -1.47   12.42
   2  13  11   12.12   11.35
   2 -13  11   18.07   11.60
  -2 -13 -11    8.65   11.15
   2  13  12   14.82   12.74
   2  13  12   10.71   12.14
   2 -13  12   -9.71   17.63
  -2 -13 -12    1.93   11.77
   2  13  13   32.44   14.10
   2  13  13   30.27   13.94
   2 -13  13   45.37   19.47
  -2 -13 -13   25.93   20.64
  -2  14  14   19.21   11.20
  -2  14  14   15.96   12.27
   2 -14 -14   10.55   11.38
  -2 -14  14   24.15   10.55
  -2  14  13   24.93   11.17
  -2  14  13   38.38   17.91
   2 -14 -13   37.81   11.03
  -2 -14  13   23.49   10.51
  -2  14  12   -5.29   16.81
  -2  14  12   26.01   16.32
   2 -14 -12   11.23    9.92
  -2 -14  12   20.96   10.03
  -2  14  11   20.80   10.48
  -2  14  11   29.22    9.67
   2 -14 -11   14.64    9.07
  -2 -14  11   16.40   10.48
  -2  14  10   29.93   10.84
  -2  14  10   16.60    8.97
  -2 -14  10   17.27   10.37
  -2 -14  10   13.77    6.65
   2 -14 -10   30.45   13.01
  -2 -14  10   13.63    4.04
  -2  14   9  160.40   12.89
  -2  14   9  154.49   10.70
  -2 -14   9  169.68   12.68
  -2 -14   9  149.37    6.30
   2 -14  -9  163.81   14.24
   2  14  -8   40.87    9.82
  -2  14   8   45.61   10.44
  -2  14   8   34.12   12.12
  -2 -14   8   14.01   16.53
  -2 -14   8   33.82    4.63
   2 -14  -8   43.44   11.14
   2  14  -7   27.79    9.76
  -2  14   7   39.15   10.30
  -2  14   7   36.30    7.18
   2 -14  -7   43.05   10.48
  -2 -14   7   53.94   10.64
  -2 -14   7   38.24    7.46
   2  14  -6   13.35    9.13
   2  14  -6   24.51    4.03
  -2  14   6   36.45   10.09
  -2  14   6   36.95    9.76
   2 -14  -6   27.98    9.25
  -2 -14   6   12.41   10.56
  -2 -14   6   35.52    7.61
   2  14  -5   37.55    9.06
   2  14  -5   27.57    6.73
  -2  14   5   40.53    5.97
  -2  14   5   54.83    9.89
   2 -14  -5   39.20    8.40
  -2 -14   5   36.32    5.18
   2  14  -4   77.72   10.13
   2  14  -4   61.30    5.11
  -2  14   4   62.31    5.64
  -2  14   4   66.62   10.60
   2 -14  -4   68.27    5.34
  -2 -14   4   66.89    5.54
   2  14  -3   -1.70    9.13
   2  14  -3   12.55    7.25
  -2  14   3    9.32    6.31
  -2  14   3    8.99    9.65
   2 -14  -3    2.32    3.87
  -2 -14   3    6.70    7.69
  -2  14   2   28.08    3.76
   2  14  -2   24.50   10.17
   2  14  -2   24.59    5.48
  -2  14   2   50.43   10.29
   2 -14  -2   39.88    5.54
   2 -14  -2   35.59   11.43
  -2 -14   2   33.25    5.77
   2  14  -1   13.26    5.18
   2  14  -1   32.63    9.43
  -2  14   1    7.36    2.65
  -2  14   1    5.46    9.68
   2 -14  -1   16.33   11.01
  -2 -14   1   -0.13    8.66
   2  14   0   41.89    6.27
   2  14   0   53.16   16.10
  -2  14   0   40.56   10.43
   2 -14   0   49.26   11.60
  -2 -14   0   44.03    6.48
   2  14   1  144.21    7.88
   2  14   1  136.95   12.40
  -2  14  -1  142.89   12.30
   2 -14   1  143.35   13.31
  -2 -14  -1  138.52    8.08
   2  14   2   86.02    7.80
   2  14   2   72.18   17.57
  -2  14  -2   82.88   11.13
   2 -14   2   84.78   11.77
  -2 -14  -2   78.41    7.74
   2  14   3   11.16    7.35
   2  14   3   10.49   10.77
  -2  14  -3   11.89   10.40
   2 -14   3   31.66   10.84
  -2 -14  -3   26.38    7.25
   2  14   4   15.14    7.79
   2  14   4   12.84   11.29
   2 -14   4   36.10   11.25
  -2 -14  -4   33.37    7.53
   2  14   5  -14.48   10.43
   2  14   5   -4.07    7.86
   2 -14   5   -4.02   10.81
  -2 -14  -5  -13.88   12.09
   2  14   6   19.54    9.03
   2  14   6   23.41   11.41
   2 -14   6   19.96   11.17
  -2 -14  -6   35.14    8.57
   2  14   7   40.08   18.92
   2  14   7   63.81   10.10
   2 -14   7   40.38   12.30
   2  14   8   11.93   11.70
   2  14   8    8.85   15.04
   2 -14   8    5.16   11.51
  -2 -14  -8    6.80    9.29
   2  14   9   -3.60   11.72
   2  14   9    3.82   10.20
   2 -14   9    3.94   10.98
  -2 -14  -9   -3.59    9.47
   2  14  10   42.46   12.61
   2  14  10   21.63   11.21
   2 -14  10   72.73   18.89
  -2 -14 -10   43.16   17.60
   2  14  11   43.09   13.30
   2  14  11   28.96   12.71
   2 -14  11   43.31   12.97
  -2 -14 -11   32.29   12.45
   2  14  12  171.01   24.35
   2  14  12  142.57   23.78
   2 -14  12  113.79   15.55
  -2 -14 -12  129.07   15.11
  -2  15  12   21.23   11.72
  -2  15  12   10.33   10.76
   2 -15 -12   28.19   10.05
  -2 -15  12   -4.63   11.23
  -2  15  11   30.20   11.81
  -2  15  11   27.79   16.13
   2 -15 -11   32.12    9.85
  -2 -15  11   23.46   11.52
  -2  15  10    6.14   17.08
  -2  15  10    2.98    8.90
   2 -15 -10   10.14    8.56
  -2 -15  10   -5.22   10.75
  -2  15   9   40.44   11.71
  -2  15   9   20.72    8.71
   2 -15  -9   40.75    8.34
  -2 -15   9   28.51   11.45
   2  15  -8   -6.60    9.82
  -2  15   8    0.80   10.49
  -2  15   8   15.10    7.45
   2 -15  -8    0.59    7.26
  -2 -15   8   10.81   10.84
   2  15  -7   -3.61    9.86
  -2  15   7  -14.30   10.51
  -2  15   7    0.89    6.68
   2 -15  -7    4.92    6.32
  -2 -15   7    9.48   10.53
  -2 -15   7    3.42    3.97
   2  15  -6    6.57   14.19
  -2  15   6   -2.75    9.35
  -2  15   6    7.85   10.39
   2 -15  -6    7.07    5.83
  -2 -15   6   -2.71    4.50
   2  15  -5   -4.72    9.36
   2  15  -5    1.97    4.10
  -2  15   5    1.35    5.55
  -2  15   5  -11.56   10.11
   2 -15  -5   -6.16    5.24
  -2 -15   5    0.24    4.56
   2  15  -4    6.34    9.68
   2  15  -4  -10.85    6.71
  -2  15   4    1.90    5.01
  -2  15   4   13.51   16.09
   2 -15  -4    3.28    4.52
  -2 -15   4    1.22    4.73
   2  15  -3   11.71   10.30
   2  15  -3   15.95    5.19
  -2  15   3   32.40    6.79
  -2  15   3   44.23   10.94
   2 -15  -3   19.59    6.41
  -2 -15   3   26.84    5.68
   2  15  -2   48.85   11.40
   2  15  -2   50.93    5.93
  -2  15   2   50.68    4.08
  -2  15   2   60.86   17.12
   2 -15  -2   50.54    3.88
  -2 -15   2   50.64    6.19
   2  15  -1   63.67    9.40
   2  15  -1   44.55   17.27
  -2  15   1   43.55    4.02
  -2  15   1   59.37   11.29
   2 -15  -1   45.08   12.68
  -2 -15   1   38.15    6.46
   2  15   0   13.45    5.89
   2  15   0    5.82   10.44
  -2  15   0   -1.39   10.19
   2 -15   0    1.05   12.18
  -2 -15   0    1.74    6.06
   2  15   1   25.14    6.60
   2  15   1   34.03   16.89
  -2  15  -1   12.83   10.69
   2 -15   1   14.51   11.96
  -2 -15  -1    8.90    6.59
   2  15   2   -4.28   10.53
   2  15   2    0.83   10.91
  -2  15  -2   -0.04   16.14
   2 -15   2    3.95   11.55
  -2 -15  -2   14.08    6.91
   2  15   3   -3.32    7.13
   2  15   3   13.68   17.45
  -2  15  -3    1.23   10.76
   2 -15   3    9.73   11.62
  -2 -15  -3   10.39    7.11
   2  15   4   59.72    9.10
   2  15   4   43.08   12.62
   2 -15   4   73.57   12.94
  -2 -15  -4   84.65   12.89
   2  15   5   -5.81    8.35
   2  15   5   10.06   11.59
   2 -15   5   10.07   18.26
  -2 -15  -5    5.50    7.68
   2  15   6    1.26   19.00
   2  15   6    8.67    9.18
   2 -15   6   18.49   12.27
  -2 -15  -6   12.20    8.69
   2  15   7    9.82   12.16
   2  15   7   14.61    9.18
   2 -15   7   -3.06   11.49
  -2 -15  -7   -9.55    9.05
   2  15   8    6.98   12.51
   2  15   8   20.72   10.27
   2 -15   8    6.90   12.69
  -2 -15  -8   25.02    9.87
   2  15   9   34.14   13.08
   2  15   9   19.10   10.77
   2 -15   9   30.55   12.53
  -2 -15  -9   29.93   16.18
   2  15  10  -13.77   19.68
   2  15  10   19.65   11.52
   2 -15  10    6.53   12.38
  -2 -15 -10   -6.59   10.97
  -2  16  10   62.40   12.99
  -2  16  10   20.53   16.01
   2 -16 -10   41.57    9.54
  -2 -16  10   54.38   13.01
  -2  16   9   21.28   12.18
  -2  16   9   21.46    8.63
   2 -16  -9   27.78    8.33
  -2 -16   9    7.72   12.63
   2  16  -8   -1.83   10.89
  -2  16   8    4.36   17.90
  -2  16   8    9.25    7.79
   2 -16  -8   -2.50    7.22
  -2 -16   8    0.35   12.27
   2  16  -7   44.61   11.68
  -2  16   7   49.51    7.98
  -2  16   7   73.73   12.30
   2 -16  -7   49.64    7.54
   2  16  -6    3.70   10.35
  -2  16   6   -2.11    9.96
  -2  16   6    0.03   11.39
   2 -16  -6    5.87    6.11
   2  16  -5   17.90   10.60
   2  16  -5   10.18    6.28
  -2  16   5   14.97    6.01
  -2  16   5   24.03   17.62
   2 -16  -5   15.59    5.51
  -2 -16   5   14.75    7.24
   2  16  -4   39.36   17.51
   2  16  -4   34.50    4.98
  -2  16   4   38.25    5.61
  -2  16   4   46.74   12.21
   2 -16  -4   36.33    7.82
  -2 -16   4   35.34    5.51
   2  16  -3   12.71   10.67
   2  16  -3   -2.33    7.67
  -2  16   3    5.44    6.18
  -2  16   3    1.23   11.04
   2 -16  -3   -0.19    3.85
  -2 -16   3   -1.48    5.20
   2  16  -2   34.89   11.87
   2  16  -2   46.00    6.07
  -2  16   2   57.51   11.88
  -2 -16   2   54.12    6.16
   2  16  -1   32.59   11.61
   2  16  -1   11.86    6.04
  -2  16   1   15.62   11.50
  -2 -16   1   24.22    6.25
   2  16   0    6.03    6.01
   2  16   0    4.63   11.07
  -2  16   0   32.74   11.22
   2 -16   0    6.96   12.69
  -2 -16   0   20.10    9.82
   2  16   1   21.45    6.68
   2  16   1    5.39   12.06
  -2  16  -1   27.23   11.68
   2 -16   1   -3.81   12.98
  -2 -16  -1   24.79    6.94
   2  16   2    4.19    7.02
   2  16   2  -35.26   18.64
  -2  16  -2   20.48   11.73
   2 -16   2    5.47   12.51
  -2 -16  -2    5.99    7.05
   2  16   3   19.27    7.81
   2  16   3   -3.87   11.95
  -2  16  -3   11.49   12.16
   2 -16   3   17.41   13.36
  -2 -16  -3   20.36    7.54
   2  16   4   38.85   13.50
   2  16   4   39.62   12.60
   2 -16   4   24.38   13.04
  -2 -16  -4   20.86    8.31
   2  16   5   14.42    9.00
   2  16   5   18.81   13.41
   2 -16   5   42.45   12.80
  -2 -16  -5   22.96   13.34
   2  16   6   76.43   10.90
   2  16   6   66.50   13.87
   2 -16   6   61.04   14.62
  -2 -16  -6   76.95   10.00
   2  16   7    0.32    9.98
   2  16   7   -9.16   12.99
   2 -16   7    8.51   20.13
  -2 -16  -7   -4.97    9.35
   2  16   8    8.42   15.66
   2  16   8   -0.35   19.98
   2 -16   8    2.93   12.78
  -2 -16  -8  -10.36   15.61
   2  17  -8   37.74   12.28
  -2  17   8   27.63    8.67
  -2  17   8   28.70   13.28
   2 -17  -8   32.97   12.68
   2  17  -7  -14.33   17.86
  -2  17   7    0.36    7.38
  -2  17   7  -18.09   12.06
   2 -17  -7   -8.77   10.34
   2  17  -6    7.78   11.37
  -2  17   6   10.38    9.88
  -2  17   6   -4.79   19.44
   2 -17  -6    5.37    6.06
   2  17  -5    6.42   11.31
  -2  17   5   -6.48   12.18
   2  17  -4   35.52   11.73
  -2  17   4   31.54   13.40
   2  17  -3   11.66   12.12
  -2  17   3   11.47   18.89
   2  17  -2   22.28   11.85
   2  17  -2    7.46    5.32
  -2  17   2    5.46   11.86
  -2 -17   2   13.41    5.81
   2  17  -1   21.58   11.82
   2  17  -1    4.77    5.98
  -2  17   1   19.97   12.12
  -2 -17   1   11.34    6.22
   2  17   0   -1.25   12.21
   2  17   0   10.22    9.96
  -2  17   0    5.46   12.10
  -2 -17   0    8.08    6.70
   2  17   1    1.24   10.61
   2  17   1    5.03   12.62
  -2  17  -1    9.58   12.71
   2 -17   1    6.65   14.03
  -2 -17  -1   -0.56    6.88
   2  17   2    1.83    7.50
   2  17   2   -2.92   12.56
  -2  17  -2   -1.51   12.18
   2 -17   2   22.03   14.04
  -2 -17  -2   -0.01    7.43
   2  17   3   -1.71    7.87
   2  17   3   12.35   19.20
  -2  17  -3   15.48   12.25
   2 -17   3  -10.78   13.65
  -2 -17  -3   -6.19    7.76
   2  17   4   39.80    9.78
   2  17   4   37.22   15.27
   2 -17   4   62.18   15.67
  -2 -17  -4   70.37    9.06
   2  17   5    7.16   14.67
   2  17   5    7.50   13.36
   2 -17   5    2.97   21.81
  -2 -17  -5    2.58    8.87
   2  17   6   24.09   10.09
   2  17   6   -2.87   22.49
   2 -17   6   15.21   13.87
  -2 -17  -6   21.93    9.89
   2  18  -3   19.47   13.10
  -2  18   3   30.58   14.01
   2  18  -2   -1.50   13.14
  -2  18   2   22.18   13.13
   2  18  -1   23.72   12.85
  -2  18   1    2.68   13.49
   2  18   0   56.48   15.16
  -2  18   0   56.21   14.93
   2  18   1   40.19   14.85
   2  18   1   59.78    8.27
  -2  18  -1   75.25   23.11
  -2 -18  -1   56.22    8.23
  -3   0  21   -3.53   12.04
  -3   0  20   86.91   13.11
  -3   0  19   23.68   10.96
  -3   0  18  151.29   18.67
  -3   0  17   -1.80    9.22
  -3   0  16  191.92   11.92
  -3   0  15    3.14    8.70
  -3   0  14    3.31    8.00
  -3   0  13   -5.11    7.24
  -3   0  12   -1.54   10.41
  -3   0  11    8.75    6.22
  -3   0  10 2418.65   38.41
  -3   0   9    1.04    5.45
  -3   0   8   91.82    9.75
  -3   0   6  110.96    4.83
  -3   0   5    4.67    3.67
  -3   0   4  219.76    5.54
  -3   0   3   -3.24    3.65
   3   0  -2 2116.64   30.04
  -3   0   2 2129.21   27.68
   3   0  -1   14.97    3.55
  -3   0   1   48.39    6.60
   3   0   0  390.64    7.30
  -3   0   0  370.81    7.25
   3   0   1    1.60    5.52
  -3   0  -1    3.78    5.79
   3   0   2  623.67   10.00
  -3   0  -2  623.29   10.06
   3   0   3   -1.17    3.67
  -3   0  -3    2.97    3.73
   3   0   4  386.62    8.46
  -3   0  -4  415.76    8.34
   3   0   5   21.00    5.02
  -3   0  -5   15.28    4.79
   3   0   6  986.97   16.32
  -3   0  -6 1006.35   16.15
   3   0   7    1.68    4.97
  -3   0  -7    2.64    4.67
   3   0   8  927.40   21.00
  -3   0  -8  896.99   16.58
   3   0   9   -2.30    6.36
  -3   0  -9   -3.21    5.92
   3   0  10  265.07   10.44
  -3   0 -10  245.78    9.81
   3   0  11    7.19    7.76
  -3   0 -11    6.66    6.82
   3   0  12  756.43   18.81
  -3   0 -12  750.43   17.82
   3   0  13    9.51    8.11
  -3   0 -13    4.85    7.58
   3   0  14   -6.91    8.62
  -3   0 -14   -4.66    8.16
   3   0  15    2.86    9.15
  -3   0 -15    8.10    8.07
   3   0  16    1.39    9.97
  -3   0 -16   13.57    9.02
   3   0  17   -3.41   10.68
  -3   0 -17  -10.27   10.05
   3   0  18   17.75   17.53
  -3   0 -18  -12.38   10.53
   3   0  19   17.58   12.08
  -3   0 -19   15.85   11.58
  -3   1  21  109.14   15.00
  -3  -1  21   99.20   13.94
  -3   1  20   11.59   12.24
  -3  -1  20   11.17   10.96
  -3   1  19   24.37   11.19
  -3  -1  19   18.67   10.28
  -3   1  18   -2.35   10.44
  -3  -1  18    8.15    9.43
  -3   1  17   87.50   10.50
  -3  -1  17   82.56   10.55
  -3   1  16  112.34   10.94
  -3  -1  16  112.11   10.37
  -3   1  15 1945.23   45.09
  -3  -1  15 1848.97   35.58
  -3   1  14   -4.06    7.96
  -3  -1  14   -1.36    7.66
  -3   1  13  416.59   18.75
  -3  -1  13  434.82   13.08
  -3   1  12   -4.41    7.02
  -3  -1  12   -3.36    6.56
  -3   1  11  563.20   18.41
  -3  -1  11  587.09   13.32
  -3   1  10  516.71   11.82
  -3  -1  10  520.37   14.89
  -3   1   9 2501.71   38.37
  -3  -1   9 2492.80   38.24
  -3   1   8   44.68    5.78
  -3  -1   8   37.99    1.84
  -3  -1   8   36.93    5.78
  -3   1   7  577.02    5.90
  -3   1   7  531.28   14.75
  -3  -1   7  581.03   10.29
  -3  -1   7  569.60    5.41
  -3   1   6  237.58    2.59
  -3  -1   6  247.93    6.23
  -3   1   5   14.66    1.41
  -3   1   5   17.63    3.58
   3   1  -4   83.56    1.40
   3   1  -4   85.25    4.29
  -3   1   4   87.88    4.06
  -3  -1   4   91.97    6.72
   3   1  -3 3764.57   52.09
  -3   1   3 3827.44   52.29
   3  -1  -3 3799.29   46.02
   3  -1  -3 3815.40   51.66
  -3  -1   3 3785.14   52.46
  -3   1   2  263.40    5.91
   3   1  -2  253.34    6.54
   3  -1  -2  260.87    5.36
  -3  -1   2  248.07    6.62
  -3   1   1 2982.60   38.59
   3   1  -1 2969.34   40.15
   3  -1  -1 2961.55   38.05
  -3  -1   1 2997.32   43.88
  -3   1   0  149.23    4.25
   3   1   0  137.08    5.25
   3  -1   0  149.18    4.36
  -3  -1   0  134.28    5.37
  -3   1  -1  650.12    9.24
   3   1   1  651.61   10.44
   3  -1   1  631.71   11.02
  -3  -1  -1  630.63   10.43
  -3   1  -2  851.71   11.83
   3   1   2  847.14   13.04
   3  -1   2  875.69   11.91
  -3  -1  -2  886.46   13.60
  -3   1  -3   68.08    3.99
   3   1   3   76.56    4.73
   3  -1   3   66.02    5.83
  -3  -1  -3   61.82    5.06
   3   1   4  499.27   10.14
  -3   1  -4  474.23    8.68
   3   1   5  156.63    7.19
  -3   1  -5  145.21    5.67
  -3  -1  -5  145.54    7.16
   3  -1   5  154.17    5.91
   3   1   6    5.88    8.13
  -3   1  -6   -3.46    4.09
   3  -1   6   11.57    6.72
  -3  -1  -6    0.84    4.93
   3   1   7   14.27    5.61
  -3   1  -7    5.24    4.51
   3  -1   7    8.35    4.62
  -3  -1  -7   -4.66    5.37
   3   1   8  343.91   10.66
  -3   1  -8  346.96    9.01
  -3  -1  -8  350.93   10.31
   3  -1   8  334.61   12.94
   3   1   9  118.47    8.28
  -3   1  -9  118.26    6.97
   3  -1   9  107.37    7.11
  -3  -1  -9  106.21    7.72
   3   1  10  417.80   12.60
  -3   1 -10  395.74   10.70
  -3  -1 -10  400.34   11.92
   3  -1  10  405.06   11.49
   3   1  11  224.31   11.13
  -3   1 -11  215.64    9.15
  -3  -1 -11  207.58   10.23
   3  -1  11  209.25    9.83
   3   1  12  789.33   19.50
  -3   1 -12  808.45   17.77
  -3  -1 -12  805.77   19.33
   3  -1  12  799.84   18.21
   3   1  13  133.14   10.59
  -3   1 -13  126.51    8.86
   3  -1  13  113.58    9.59
  -3  -1 -13  116.23   14.82
   3   1  14    1.41    9.14
  -3   1 -14    2.53    7.35
  -3  -1 -14    8.44    8.31
   3  -1  14    6.09    8.18
   3   1  15   18.06    9.55
  -3   1 -15   10.22    8.12
   3  -1  15   -3.03    8.62
  -3  -1 -15   13.11   13.56
   3   1  16   16.32   10.81
  -3   1 -16   22.01    8.88
  -3  -1 -16   37.34   10.00
   3  -1  16   28.40    9.78
   3   1  17   86.12   19.71
  -3   1 -17  103.11   11.25
   3  -1  17   97.70   11.73
  -3  -1 -17  122.64   18.41
   3   1  18   55.98   19.13
  -3   1 -18   33.75   10.98
  -3  -1 -18   28.48   11.97
   3  -1  18   64.89   17.53
   3   1  19   23.87   12.66
  -3   1 -19    3.24   11.22
  -3  -1 -19   -4.85   11.86
   3  -1  19   21.32   11.47
  -3   2  21   93.08   15.63
  -3  -2  21  131.44   13.56
  -3   2  20    5.27   13.01
  -3  -2  20   30.34   11.24
  -3   2  19   12.31   18.52
  -3  -2  19   23.20    5.30
  -3  -2  19   13.24   15.95
  -3   2  18  145.28   12.94
  -3  -2  18  129.89    6.29
  -3  -2  18  132.80   11.49
  -3   2  17   65.08   11.51
  -3  -2  17   60.48    4.98
  -3  -2  17   75.40   15.54
  -3   2  16  400.86   15.37
  -3  -2  16  369.74    8.21
  -3  -2  16  353.45   13.64
  -3   2  15   23.72   10.09
  -3  -2  15   40.12    3.98
  -3  -2  15   37.78    8.44
  -3   2  14  155.56   16.46
  -3  -2  14  162.08    5.10
  -3  -2  14  145.67    9.37
  -3   2  13  246.80   11.70
  -3  -2  13  270.50    5.71
  -3  -2  13  265.61   10.41
  -3   2  12  545.90   19.62
  -3  -2  12  504.73    7.94
  -3  -2  12  499.34   17.42
  -3   2  11    0.52    6.58
  -3  -2  11   -0.73    2.22
  -3  -2  11   11.39    5.77
  -3   2  10 1746.53   32.75
  -3  -2  10 1699.77   21.27
  -3  -2  10 1694.80   27.32
  -3   2   9    7.29    5.32
  -3  -2   9   18.63    4.49
  -3  -2   9   12.85    1.68
  -3  -2   9   13.28    5.05
  -3   2   8  311.66    4.84
  -3   2   8  306.55    8.84
  -3  -2   8  324.71    5.16
  -3   2   7  577.26    7.98
  -3   2   7  583.42   15.32
  -3  -2   7  576.42   10.43
  -3  -2   7  574.68    6.15
  -3   2   6 2419.15   27.58
  -3   2   6 2381.40   34.05
  -3  -2   6 2515.54   27.74
  -3  -2   6 2439.84   34.22
  -3   2   5   10.40    3.82
   3   2  -5    6.73    1.78
   3   2  -5    7.61    3.55
  -3   2   5    8.29    1.57
  -3  -2   5    5.20    3.69
   3  -2  -5   10.94    1.81
   3   2  -4 4830.31   61.39
  -3   2   4 4736.69   62.57
   3   2  -4 4759.18   69.77
  -3   2   4 4755.59   68.68
   3  -2  -4 4728.44   62.68
  -3  -2   4 4733.26   69.82
  -3   2   3  471.66    9.28
   3   2  -3  497.93    8.52
   3  -2  -3  472.32    7.50
  -3  -2   3  496.58   11.18
   3   2  -210225.63  179.47
  -3   2   2 9744.04  171.37
   3  -2  -210128.05  173.32
   3  -2  -210219.06  176.38
  -3  -2   210120.60  177.90
  -3   2   1   37.16    2.73
   3   2  -1   35.99    4.32
   3  -2  -1   37.56    3.98
  -3  -2   1   41.06    4.42
  -3   2   0   12.64    3.89
   3   2   0   12.62    4.23
   3  -2   0   12.79    2.25
  -3  -2   0   32.86    6.98
  -3   2  -1   16.55    2.58
   3   2   1   26.16    6.96
   3  -2   1   15.98    2.36
  -3  -2  -1   21.82    4.42
  -3   2  -2  233.29    4.67
   3   2   2  222.95    7.21
   3  -2   2  235.22    4.68
  -3  -2  -2  230.82    7.16
   3   2   3  206.66    6.76
  -3   2  -3  211.08    6.29
   3  -2   3  204.22    4.53
  -3  -2  -3  205.58    6.84
   3   2   4 1909.49   28.43
  -3   2  -4 1860.26   24.49
   3  -2   4 1844.85   26.32
  -3  -2  -4 1923.42   28.71
   3   2   5   26.33    5.61
  -3   2  -5   18.06    3.60
  -3  -2  -5   13.39    5.54
   3   2   6    9.89    5.52
  -3   2  -6    9.40    3.56
   3  -2   6    2.06    5.91
  -3  -2  -6   14.51    5.54
   3   2   7    2.15    5.79
  -3   2  -7    2.20    3.89
  -3  -2  -7   -2.47    5.76
   3  -2   7    4.50    4.11
   3   2   8    5.58    6.80
  -3   2  -8    8.77    4.56
  -3  -2  -8    3.34    6.69
   3  -2   8   11.14    7.76
   3   2   9   -5.80    7.13
  -3   2  -9    1.51    4.75
  -3  -2  -9   -3.06    6.54
   3  -2   9    5.51    5.42
   3   2  10   10.46    7.75
  -3   2 -10    3.53    5.42
  -3  -2 -10   15.99    7.19
   3  -2  10   14.46    5.95
   3   2  11   30.90    8.58
  -3   2 -11   30.04    6.24
  -3  -2 -11    8.89    7.93
   3  -2  11   27.99    6.72
   3   2  12  174.97   11.47
  -3   2 -12  149.62   11.89
  -3  -2 -12  168.93   15.51
   3  -2  12  154.28    9.27
   3   2  13   12.25    9.07
  -3   2 -13   -3.96    6.55
   3  -2  13   -0.19    7.29
  -3  -2 -13   12.45    8.42
   3   2  14   22.51    9.75
  -3   2 -14   18.44   11.14
  -3  -2 -14   23.87    9.18
   3  -2  14   28.93    7.84
   3   2  15   -1.76   10.10
  -3   2 -15   10.87    7.64
  -3  -2 -15    1.51    9.51
   3  -2  15   20.50    8.29
   3   2  16  169.61   19.99
  -3   2 -16  158.61   10.58
  -3  -2 -16  142.34   12.89
   3  -2  16  150.09   11.34
   3   2  17  -27.55   17.79
  -3   2 -17   13.60    8.94
  -3  -2 -17    0.50   10.47
   3  -2  17    1.14    9.40
   3   2  18   86.60   13.99
  -3   2 -18   71.91   11.10
  -3  -2 -18   82.19   20.37
   3  -2  18   76.03   17.90
   3   2  19   58.99   14.43
  -3   2 -19   49.23   11.59
  -3  -2 -19   49.98   13.55
   3  -2  19   53.71   12.16
  -3   3  21    8.38   14.02
  -3  -3  21   -1.41   10.46
  -3  -3  21   29.16   11.14
  -3   3  20   -1.36   12.57
  -3  -3  20    3.17    7.94
  -3  -3  20   12.86   10.54
  -3   3  19   38.37   12.41
  -3  -3  19   14.83    5.25
  -3  -3  19   13.30    9.99
  -3   3  18   16.80   18.36
  -3  -3  18   43.29    5.34
  -3  -3  18   50.67   10.01
  -3   3  17  -18.51    9.90
  -3  -3  17    6.87    4.28
  -3  -3  17    2.70    8.30
  -3   3  16  218.22   13.30
  -3  -3  16  214.87    6.62
  -3  -3  16  209.28   11.22
  -3   3  15  108.40   10.91
  -3  -3  15   97.22    9.06
  -3   3  14   18.13    8.81
  -3  -3  14    9.20    3.44
  -3  -3  14   -0.21   10.75
  -3   3  13   14.17    8.11
  -3  -3  13   11.72    6.35
  -3  -3  13    4.98    4.78
  -3  -3  13   -7.78    6.65
  -3   3  12   13.27    7.66
  -3  -3  12   -2.67    5.60
  -3  -3  12    2.59    2.75
  -3  -3  12   -1.85    6.17
  -3   3  11  139.46    8.98
  -3  -3  11  120.16    6.84
  -3  -3  11  119.87    3.79
  -3  -3  11  118.68    7.42
  -3   3  10  296.05    6.05
  -3   3  10  299.81    9.88
  -3  -3  10  293.71   11.36
  -3  -3  10  312.58    6.54
  -3  -3  10  294.78    8.85
  -3   3   9  275.48    7.01
  -3   3   9  259.22    8.36
  -3  -3   9  254.41    7.35
  -3  -3   9  263.21    4.47
  -3   3   8   76.12    5.88
  -3  -3   8   88.84    5.31
  -3  -3   8   92.63    2.70
  -3   3   7  265.62    4.75
  -3   3   7  242.71    7.48
  -3  -3   7  264.77    4.17
  -3  -3   7  262.37    7.06
   3   3  -6   35.18    2.01
  -3   3   6   33.55    2.53
  -3   3   6   25.12    4.63
  -3  -3   6   32.63    2.23
  -3  -3   6   23.69    4.36
  -3   3   5 1381.25   19.24
   3   3  -5 1406.55   16.70
   3   3  -5 1395.21   19.31
  -3   3   5 1395.45   16.61
  -3  -3   5 1395.70   19.56
   3  -3  -5 1364.68   18.13
  -3   3   4  334.19    6.66
   3   3  -4  336.27    4.97
   3   3  -4  328.65    6.91
  -3   3   4  332.81    6.65
  -3  -3   4  335.76    7.15
   3  -3  -4  333.96    5.53
   3   3  -3  129.93    3.79
  -3   3   3  119.07    3.75
  -3   3   3  116.21    3.65
   3  -3  -3  118.37    3.76
  -3  -3   3  130.38    5.55
  -3   3   2  256.51    4.56
   3   3  -2  233.34    6.14
   3  -3  -2  246.19    5.21
  -3  -3   2  242.49    9.28
   3   3  -1   37.65    4.31
  -3   3   1   36.08    2.41
   3  -3  -1   38.63    3.35
   3  -3  -1   37.39    2.25
  -3  -3   1   36.84    4.67
   3   3   0 4205.51   61.89
  -3   3   0 4229.19   54.89
   3  -3   0 4238.24   60.75
   3  -3   0 4211.03   54.64
  -3  -3   0 4242.79   62.45
  -3   3  -1  124.54    2.97
   3   3   1  113.54    5.70
   3  -3   1  126.05    2.78
  -3  -3  -1  113.13    6.03
   3   3   2    7.35    4.37
  -3   3  -2    2.56    3.08
   3  -3   2    1.71    1.88
  -3  -3  -2   -0.08    4.53
  -3   3  -3  143.83    3.68
  -3  -3  -3  164.43    7.63
   3  -3   3  143.46    3.54
   3   3   4  375.41    9.65
  -3   3  -4  377.70    6.44
   3  -3   4  359.76    6.40
  -3  -3  -4  390.08    9.84
   3   3   5  304.12    9.34
  -3   3  -5  309.30    6.01
   3  -3   5  304.36    6.20
  -3  -3  -5  309.37    9.65
   3   3   6   22.74    6.29
  -3   3  -6   24.75    3.32
   3  -3   6   19.63    3.61
  -3  -3  -6   24.85    6.15
   3   3   7   89.80    7.58
  -3   3  -7   71.42    4.21
   3  -3   7   74.58    4.52
  -3  -3  -7   68.69    7.25
   3   3   8   39.26    7.47
  -3   3  -8   35.13    4.58
   3  -3   8   36.65    4.86
  -3  -3  -8   26.71    7.29
   3   3   9   65.94    9.04
  -3   3  -9   88.26    8.41
  -3  -3  -9   90.60    8.83
   3  -3   9   82.13    5.89
   3   3  10   25.52    8.56
  -3   3 -10   21.62    5.44
  -3  -3 -10   35.84    8.33
   3  -3  10   34.39    5.94
   3   3  11   55.10   14.38
  -3   3 -11   37.39    5.85
  -3  -3 -11   39.41    8.62
   3  -3  11   35.37    6.56
   3   3  12   27.39   14.35
  -3   3 -12   18.41    5.87
  -3  -3 -12   30.39    8.87
   3  -3  12   16.64    6.64
   3   3  13   14.99   15.39
  -3   3 -13   -0.92    5.97
   3  -3  13    9.23    6.55
  -3  -3 -13    1.07    8.87
   3   3  14  118.15   18.17
  -3   3 -14  124.22    8.57
   3  -3  14  121.36    9.17
  -3  -3 -14  124.83   11.47
   3   3  15    6.95   16.33
  -3   3 -15  -10.20   11.10
  -3  -3 -15   -0.88    9.93
   3  -3  15   17.45    7.97
   3   3  16   10.32   18.05
  -3   3 -16   20.66    8.20
  -3  -3 -16    4.85   10.80
   3  -3  16   22.83    8.57
   3   3  17   21.87   12.42
  -3   3 -17   23.33    8.92
  -3  -3 -17    6.51   11.68
   3  -3  17    9.10    9.42
   3   3  18   67.74   14.63
  -3   3 -18   85.04   10.88
   3  -3  18   69.16   16.84
  -3  -3 -18   81.75   14.19
  -3   4  21   12.53   14.51
  -3  -4  21   16.20   10.53
  -3  -4  21   25.01   11.28
  -3   4  20   11.79   13.11
  -3  -4  20   21.33    9.47
  -3  -4  20   21.26    8.58
  -3  -4  20   18.67   10.27
  -3   4  19    4.95   12.26
  -3  -4  19   -3.75    8.84
  -3  -4  19    6.04    7.71
  -3  -4  19   10.28    9.12
  -3   4  18   37.43   12.25
  -3  -4  18   43.77    8.78
  -3  -4  18   27.08    5.24
  -3  -4  18   29.44   14.42
  -3   4  17   47.64   12.03
  -3  -4  17   62.25    8.51
  -3  -4  17   54.73    5.23
  -3  -4  17   67.11    9.11
  -3   4  16   25.91   10.71
  -3  -4  16   53.75    8.22
  -3  -4  16   43.92    7.09
  -3  -4  16   32.92   13.11
  -3   4  15  190.17   12.79
  -3  -4  15  202.49    9.80
  -3  -4  15  193.48    8.61
  -3   4  14    3.37   13.14
  -3  -4  14    5.24    6.39
  -3  -4  14    0.39    3.73
  -3  -4  14    4.15    6.85
  -3   4  13   37.79    8.66
  -3  -4  13   18.32    9.79
  -3  -4  13   21.20    3.73
  -3  -4  13   35.55   10.59
  -3   4  12    0.83    7.41
  -3  -4  12    4.90    5.69
  -3  -4  12    5.87    4.83
  -3  -4  12   -0.71    5.93
  -3   4  11   20.63    4.21
  -3   4  11   15.69    7.47
  -3  -4  11   25.88    5.46
  -3  -4  11   21.80    3.10
  -3  -4  11   23.44    6.15
  -3   4  10   20.86    3.77
  -3   4  10   17.00    6.75
  -3  -4  10   29.53    8.07
  -3  -4  10   18.36    2.99
  -3  -4  10   15.17    5.73
  -3   4   9  273.00    7.87
  -3   4   9  262.70    8.79
  -3  -4   9  259.35    7.54
  -3  -4   9  266.50    5.18
  -3   4   8  341.16    8.16
  -3   4   8  325.33    8.68
  -3  -4   8  325.50    7.99
  -3  -4   8  336.78    5.64
   3   4  -7   50.72    2.89
  -3   4   7   52.77    3.41
  -3   4   7   56.08    5.36
  -3  -4   7   51.28    4.51
  -3  -4   7   56.83    4.99
   3   4  -6   51.73    2.88
   3   4  -6   50.12    4.31
  -3   4   6   46.82    3.58
  -3   4   6   43.74    4.90
  -3  -4   6   51.28    3.16
  -3  -4   6   41.97    4.92
  -3   4   5  202.74    8.29
   3   4  -5  205.26    4.48
   3   4  -5  211.06    5.88
  -3   4   5  219.85    4.97
  -3  -4   5  203.79    6.37
   3  -4  -5  211.47    7.07
   3   4  -4   50.47    4.28
   3   4  -4   40.66    4.83
  -3   4   4   40.97    3.76
  -3   4   4   50.32    3.71
   3  -4  -4   42.32    3.64
   3   4  -3 1288.10   16.63
  -3   4   3 1280.93   16.77
   3   4  -3 1292.24   17.95
  -3   4   3 1228.58   15.90
  -3  -4   3 1289.82   18.21
   3  -4  -3 1256.84   16.85
  -3   4   2  666.47    8.64
   3   4  -2  672.31   11.07
  -3   4   2  702.23   12.42
  -3   4   2  683.88    8.54
  -3  -4   2  667.71   13.63
   3  -4  -2  681.28   12.30
  -3   4   1  443.70    5.71
   3   4  -1  452.14    8.61
   3  -4  -1  442.76    7.97
  -3  -4   1  446.74    8.92
  -3   4   0  316.97    4.12
   3   4   0  313.30    7.52
   3  -4   0  303.14    6.67
  -3  -4   0  304.73    7.49
   3   4   1  106.75    5.85
  -3   4  -1  114.26    2.30
   3  -4   1  107.15    5.09
   3  -4   1  116.61    2.84
  -3  -4  -1  104.02    5.91
   3   4   2  567.77   11.76
   3  -4   2  559.32    7.21
   3  -4   2  535.76   10.84
  -3  -4  -2  558.79   11.63
   3   4   3  302.71    9.47
  -3  -4  -3  302.92    9.44
   3   4   4   70.72    7.09
  -3   4  -4   67.32    2.65
   3  -4   4   70.48    3.90
  -3  -4  -4   71.00    6.80
   3   4   5  891.35   21.12
  -3   4  -5  885.82   12.41
   3  -4   5  884.81   12.72
  -3  -4  -5  906.01   16.56
   3   4   6   81.78    7.75
  -3   4  -6   93.91    5.00
   3  -4   6   85.96    3.81
  -3  -4  -6   89.71    7.36
   3   4   7   32.62    7.57
  -3   4  -7   22.12    3.38
  -3  -4  -7   25.17    7.05
   3  -4   7   29.65    5.98
   3   4   8  138.26    9.62
  -3   4  -8  141.64    5.13
   3  -4   8  138.03    5.56
  -3  -4  -8  123.29    8.99
   3   4   9  728.23   18.14
  -3   4  -9  729.35   15.07
  -3  -4  -9  757.43   17.58
   3  -4   9  726.43   15.92
   3   4  10  181.64   11.55
  -3   4 -10  183.56    6.69
  -3  -4 -10  189.77   11.14
   3  -4  10  183.07    7.23
   3   4  11   -3.65    9.30
  -3   4 -11   -6.69    7.50
  -3  -4 -11   -3.70   13.10
   3   4  12   91.27   11.01
  -3   4 -12   86.57    6.41
  -3  -4 -12   70.75   10.24
   3  -4  12   87.36    7.06
   3   4  13   55.44   10.78
  -3   4 -13   62.74   10.25
  -3  -4 -13   66.25    9.91
   3  -4  13   65.20    7.18
   3   4  14   23.11   10.91
  -3   4 -14   17.91    6.90
  -3  -4 -14   28.85   10.27
   3  -4  14   25.82    7.12
   3   4  15  151.78   14.31
  -3   4 -15  172.00    9.34
  -3  -4 -15  169.89   13.19
   3  -4  15  144.48    9.59
   3   4  16  214.28   15.59
  -3   4 -16  196.79   10.93
  -3  -4 -16  232.95   14.84
   3  -4  16  205.22   11.35
   3   4  17   72.38   14.24
  -3   4 -17   81.26    9.65
  -3  -4 -17   69.10   13.38
   3  -4  17   70.53   15.04
   3   4  18   24.74   13.77
   3  -4  18   13.92    9.57
  -3  -4 -18    6.51   12.88
  -3   5  21   11.30    7.32
  -3   5  21   -9.71   14.56
  -3  -5  21   -0.12   10.04
  -3  -5  21    7.89   10.27
  -3   5  20  156.33   16.39
  -3  -5  20  144.22   12.08
  -3  -5  20  116.62   10.98
  -3  -5  20  155.88   18.44
  -3   5  19    0.28   12.85
  -3  -5  19    0.61    8.59
  -3  -5  19    5.77    8.40
  -3  -5  19   11.69    8.97
  -3   5  18   82.38   13.35
  -3  -5  18   87.67    9.49
  -3  -5  18   81.69    9.25
  -3  -5  18   95.77   14.68
  -3   5  17  156.80   14.20
  -3  -5  17  146.45   10.44
  -3  -5  17  145.83    9.50
  -3  -5  17  140.99   10.17
  -3   5  16    2.71   10.69
  -3  -5  16    7.70    7.47
  -3  -5  16    3.69    6.99
  -3  -5  16   -1.54    7.47
  -3   5  15  430.83   10.96
  -3   5  15  450.11   16.15
  -3  -5  15  452.07   13.20
  -3  -5  15  424.29    9.58
  -3  -5  15  434.20   17.88
  -3   5  14  112.47    6.62
  -3   5  14  130.48   10.55
  -3  -5  14  135.75    8.02
  -3  -5  14  117.14    5.43
  -3  -5  14  109.44    8.36
  -3   5  13  148.80   10.54
  -3   5  13  151.46    6.59
   3  -5 -13  145.25   10.51
  -3  -5  13  164.79    7.87
  -3  -5  13  143.24    5.52
  -3  -5  13  154.88    8.41
  -3   5  12  139.23   15.32
  -3   5  12  166.80    9.49
   3  -5 -12  180.69   10.26
  -3  -5  12  184.38    8.07
  -3  -5  12  168.29    5.58
  -3  -5  12  180.16    8.38
  -3   5  11    8.37    7.24
  -3   5  11   14.64    4.39
   3  -5 -11    3.75    7.06
  -3  -5  11    2.71    5.26
  -3  -5  11    3.54    3.29
  -3  -5  11   13.52    8.74
  -3   5  10   46.38    7.10
  -3   5  10   42.97    7.00
   3  -5 -10   59.34    7.37
  -3  -5  10   44.08    8.24
  -3  -5  10   50.22    3.86
  -3   5   9   26.53    9.31
  -3   5   9    7.73    4.07
   3  -5  -9   13.73    5.87
  -3  -5   9    0.55    4.81
  -3  -5   9    4.07    3.15
  -3   5   8  630.75   10.46
  -3   5   8  621.88   12.47
  -3  -5   8  628.27    9.60
  -3  -5   8  627.54   11.45
   3   5  -7  418.70    7.15
  -3   5   7  418.78    7.83
  -3   5   7  396.53    9.18
  -3  -5   7  433.27    7.26
  -3  -5   7  417.47    8.78
   3   5  -6  782.59   11.20
   3   5  -6  756.73   14.39
  -3   5   6  781.83   11.77
  -3   5   6  745.61   12.56
  -3  -5   6  760.87   11.34
  -3  -5   6  753.22   12.74
   3   5  -5  868.27   13.62
   3   5  -5  879.25   12.48
  -3   5   5  891.21   13.27
  -3   5   5  856.25   13.30
  -3  -5   5  899.51   13.06
  -3  -5   5  852.07   14.10
   3  -5  -5  866.28   16.06
   3   5  -4   43.81    5.07
   3   5  -4   67.91    4.23
  -3   5   4   52.76    6.99
   3  -5  -4   64.70    4.82
  -3   5   3   19.09    3.75
   3   5  -3   16.24    6.29
  -3   5   3   21.41    2.89
  -3  -5   3   12.70    4.49
   3  -5  -3   16.47    4.02
   3   5  -2  894.43   13.84
  -3   5   2  901.31   11.14
   3   5  -2  928.60   14.63
  -3   5   2  935.32   14.14
  -3   5   2  922.27   11.03
  -3  -5   2  934.92   17.95
   3  -5  -2  916.02   16.76
  -3   5   1  498.38    7.37
   3   5  -1  523.57   10.18
  -3   5   1  513.15    9.59
  -3   5   1  507.48    6.16
  -3  -5   1  504.74   10.25
   3  -5  -1  524.02   10.15
  -3   5   0  217.50    3.02
   3   5   0  209.20    6.91
  -3   5   0  211.96    3.03
  -3  -5   0  207.80    7.07
   3  -5   0  204.83    6.61
   3   5   1  103.35    6.37
   3  -5   1   87.42    5.57
  -3  -5  -1  101.52    6.56
   3   5   2   20.77    5.55
   3  -5   2   23.67    5.20
  -3  -5  -2   35.59    5.78
   3   5   3  131.94    7.58
   3  -5   3   93.42    9.77
  -3  -5  -3  127.36    7.76
   3   5   4  773.75   19.37
  -3   5  -4  782.53    9.23
   3  -5   4  782.70    9.26
  -3  -5  -4  769.71   15.06
   3  -5   4  780.27   14.41
   3   5   5  460.95   12.09
  -3   5  -5  465.92    7.06
   3  -5   5  467.93    6.21
  -3  -5  -5  475.61   12.28
   3   5   6   -1.08    7.22
  -3   5  -6    4.02    3.40
   3  -5   6    7.02    2.50
  -3  -5  -6   -4.57    7.12
   3   5   7   -2.42    7.72
  -3   5  -7   -1.07    2.65
  -3  -5  -7    2.05    7.35
   3  -5   7   -3.40    3.03
   3   5   8  190.41   16.44
  -3   5  -8  189.56    7.27
  -3  -5  -8  220.62   15.67
   3  -5   8  189.06    7.68
   3   5   9  191.89   11.69
  -3   5  -9  177.67    5.69
  -3  -5  -9  171.52   11.02
   3  -5   9  161.78    5.80
   3   5  10  251.49   13.49
  -3   5 -10  264.67    7.22
   3  -5  10  278.11   10.20
  -3  -5 -10  248.03   12.15
   3   5  11  285.31   14.29
  -3   5 -11  294.86    8.29
  -3  -5 -11  304.29   13.51
   3  -5  11  286.05   11.81
   3   5  12   21.94    9.89
  -3   5 -12    2.33    5.04
  -3  -5 -12    6.52    9.14
   3  -5  12   -2.99    5.41
   3   5  13   63.11   11.80
  -3   5 -13   64.90    9.77
  -3  -5 -13   59.73   16.94
   3  -5  13   65.88    6.79
   3   5  14  167.39   14.28
  -3   5 -14  184.82    8.78
  -3  -5 -14  152.20   13.41
   3  -5  14  172.86    8.79
   3   5  15   78.13   13.02
  -3   5 -15   81.14    7.81
  -3  -5 -15   63.37   17.69
   3  -5  15   76.09   12.40
   3   5  16   95.77   14.65
   3  -5  16  115.86   13.60
  -3  -5 -16  103.49   14.11
   3   5  17  112.97   16.69
   3  -5  17  131.93   10.32
  -3  -5 -17  153.34   22.02
   3   5  18   18.28   14.67
   3  -5  18   12.46    9.07
  -3  -5 -18   46.54   13.14
  -3   6  20   -1.94    7.35
  -3   6  20  -16.63   12.99
  -3  -6  20    3.39   13.78
  -3  -6  20   10.87    8.93
  -3  -6  20    6.76   14.40
  -3   6  19   68.95    8.09
  -3   6  19   58.77   14.31
  -3  -6  19   68.84   14.28
  -3  -6  19   65.55    6.65
  -3  -6  19   56.95   10.03
  -3   6  18    2.72    6.65
  -3   6  18   -9.25   11.98
  -3  -6  18   17.48   11.97
  -3  -6  18   -2.16    5.43
  -3  -6  18   17.93    8.12
  -3   6  17   57.13    7.15
  -3   6  17   58.57   18.92
  -3  -6  17   77.01   12.67
  -3  -6  17   54.69    8.88
  -3  -6  17   51.55    8.81
  -3   6  16   -0.74    6.20
  -3   6  16    4.80   10.51
  -3  -6  16    4.68    7.16
  -3  -6  16    8.76    7.62
  -3  -6  16   17.95    7.33
  -3   6  15   49.36   10.44
  -3   6  15   33.36    9.47
   3  -6 -15   26.95    9.89
  -3  -6  15   36.05    7.02
  -3  -6  15   25.49    5.11
  -3  -6  15   32.29    7.28
  -3   6  14    8.55    9.36
  -3   6  14   22.96    5.65
   3  -6 -14   20.07    9.40
  -3  -6  14   27.49    6.52
  -3  -6  14   16.39    4.64
  -3  -6  14   16.45    6.93
  -3   6  13  388.92   13.82
  -3   6  13  402.57   10.24
   3  -6 -13  395.06   14.15
  -3  -6  13  397.27   11.07
  -3  -6  13  389.54    8.86
  -3  -6  13  401.53   11.61
  -3   6  12    1.49    8.18
  -3   6  12   12.46    5.26
   3  -6 -12   23.54    8.07
  -3  -6  12    7.06    5.63
  -3  -6  12   14.06    4.13
  -3  -6  12    5.20    5.95
  -3   6  11  101.07    9.06
  -3   6  11  109.22    6.06
   3  -6 -11  120.93    8.81
  -3  -6  11  107.05    6.63
  -3  -6  11  105.93    5.15
  -3  -6  11  104.03    7.06
  -3   6  10  158.88    9.05
  -3   6  10  169.27    6.75
   3  -6 -10  169.72    8.90
  -3  -6  10  158.97    6.97
  -3  -6  10  161.01    5.76
  -3   6   9    4.91    4.52
  -3   6   9    1.10    6.09
  -3  -6   9   13.29    5.99
  -3  -6   9    1.51    4.72
   3  -6  -9   11.47    6.02
   3   6  -8  542.48    9.74
  -3   6   8  573.40   10.83
  -3   6   8  554.76   12.05
  -3  -6   8  559.48   12.33
  -3  -6   8  556.11   11.22
   3  -6  -8  546.78   12.05
   3   6  -7  145.87    6.75
  -3   6   7  151.67    7.96
  -3   6   7  152.07    6.42
  -3  -6   7  131.90    5.13
  -3  -6   7  137.79    5.79
   3  -6  -7  149.26    6.28
   3   6  -6  404.66    7.79
   3   6  -6  397.53    8.17
  -3   6   6  402.35    8.37
  -3   6   6  414.91    8.79
  -3  -6   6  397.15    8.08
  -3  -6   6  400.59    8.61
   3   6  -5   42.56    6.30
   3   6  -5   47.34    4.00
  -3   6   5   46.66    4.45
  -3   6   5   42.82    4.06
  -3  -6   5   46.72    4.47
  -3  -6   5   52.26    4.64
   3  -6  -5   40.05    7.44
   3   6  -4    9.86    3.92
   3   6  -4    7.74    5.99
  -3   6   4    9.66    3.34
  -3   6   4    7.35    4.10
   3  -6  -4    3.88    4.27
   3   6  -3   16.62    4.38
  -3   6   3   28.02    3.21
  -3   6   3   27.48    4.59
   3  -6  -3   17.82    4.77
   3   6  -2   16.02    7.08
  -3   6   2   -0.54    4.22
   3   6  -2   20.31    6.93
   3  -6  -2    7.10    4.72
  -3  -6   2   -1.49    4.78
   3   6  -1   79.34    6.37
  -3   6   1   85.02    2.28
  -3   6   1   90.93    5.64
   3  -6  -1   79.60    5.95
  -3  -6   1   89.77    6.11
  -3   6   0 1061.59   11.20
   3   6   0 1019.81   16.95
  -3   6   0 1062.49   17.46
  -3   6   0 1046.33   11.08
  -3  -6   0 1077.72   17.89
   3  -6   0 1050.15   17.48
   3   6   1  385.75   13.07
  -3   6  -1  370.71    3.16
   3  -6   1  361.56    9.32
  -3  -6  -1  372.56   10.03
   3   6   2    5.02    5.23
   3  -6   2    9.42    7.51
  -3  -6  -2    0.93    5.51
   3   6   3   75.12   10.02
   3  -6   3   86.51    6.16
  -3  -6  -3   79.42   10.55
   3   6   4  517.96   12.59
  -3   6  -4  526.50    4.89
   3  -6   4  517.89    4.77
  -3  -6  -4  520.12   12.38
   3  -6   4  522.60   11.79
   3   6   5  132.84    8.74
  -3   6  -5  132.05    2.99
   3  -6   5  134.42    2.46
  -3  -6  -5  140.77    8.67
   3  -6   5  118.34    7.85
   3   6   6    6.87    7.37
  -3   6  -6    5.99    1.90
   3  -6   6    8.45    2.91
  -3  -6  -6   -4.37    7.31
   3  -6   6   -3.32    6.54
   3   6   7   46.69    8.68
  -3   6  -7   51.47    2.87
   3  -6   7   39.56    2.95
  -3  -6  -7   52.61    8.26
   3  -6   7   41.14    7.49
   3   6   8   96.05    9.76
  -3   6  -8  102.08    5.39
   3  -6   8   85.59    3.99
  -3  -6  -8   77.37   14.31
   3  -6   8   92.83    8.29
  -3   6  -9   44.26    5.61
   3   6   9   55.06    9.39
   3  -6   9   51.49    8.09
  -3  -6  -9   48.72    9.37
   3  -6   9   47.81    6.03
   3   6  10   81.53   16.24
  -3   6 -10   76.11    4.54
  -3  -6 -10   80.53   10.29
   3  -6  10   78.01    4.82
   3   6  11   12.12   10.07
  -3   6 -11   24.10    4.61
   3  -6  11   28.06    4.66
  -3  -6 -11   35.29    9.86
   3   6  12   75.04   11.48
   3  -6  12   86.81    5.93
  -3  -6 -12   72.25   11.04
   3   6  13   62.51   12.42
   3  -6  13   81.52    6.41
  -3  -6 -13   64.48   17.67
   3   6  14  113.29   13.41
  -3  -6 -14  112.50   12.78
   3   6  15  128.22   14.68
   3  -6  15  111.84    8.15
  -3  -6 -15  123.62   20.92
   3   6  16   46.07   13.78
   3  -6  16   16.11   10.53
   3  -6  16   22.47    7.30
  -3  -6 -16   26.03   12.46
   3   6  17   13.42   14.14
   3  -6  17   10.04    7.77
   3  -6  17    0.50   10.57
  -3  -6 -17   -9.63   13.18
  -3   7  20   19.70    8.30
  -3   7  20   36.99   15.54
  -3  -7  20   26.85    9.56
  -3  -7  20   18.59    6.62
  -3  -7  20   39.61   15.11
  -3   7  19    0.45    7.21
  -3   7  19   13.45   20.56
  -3  -7  19  -11.72    8.28
  -3  -7  19   -5.13    6.12
  -3  -7  19   13.03    8.55
  -3   7  18   42.07    7.70
  -3   7  18   44.56   13.28
  -3  -7  18   50.91    8.97
  -3  -7  18   46.30    6.79
  -3  -7  18   50.38    9.03
  -3   7  17   -0.77    6.64
  -3   7  17    2.25   11.21
  -3  -7  17   -6.43    7.19
  -3  -7  17    0.32    5.43
  -3  -7  17    3.38    7.48
  -3   7  16   51.94   11.71
  -3   7  16   47.02    7.37
   3  -7 -16   52.37   11.38
  -3  -7  16   54.14   11.92
  -3  -7  16   67.46    9.21
  -3  -7  16   62.48    7.92
  -3   7  15  157.62   19.07
  -3   7  15  132.26    8.21
   3  -7 -15  156.72   12.04
  -3  -7  15  143.73    8.49
  -3  -7  15  145.82    9.93
  -3  -7  15  132.34    8.62
  -3   7  14   37.08    9.56
  -3   7  14   14.67    6.08
   3  -7 -14   28.89    9.76
  -3  -7  14   16.14    6.44
  -3  -7  14   16.53    5.19
  -3  -7  14    7.16    9.69
  -3   7  13   43.88    9.82
  -3   7  13   69.72    6.34
   3  -7 -13   67.56    9.64
  -3  -7  13   67.22    6.43
  -3  -7  13   58.58    5.47
  -3  -7  13   59.56    6.77
  -3   7  12  132.33    7.15
   3  -7 -12  107.34    9.87
  -3  -7  12  114.88    8.99
  -3  -7  12  113.03    7.14
  -3  -7  12  115.56    7.54
  -3   7  11  210.27   10.61
  -3   7  11  174.76   10.98
   3  -7 -11  202.09   10.27
  -3  -7  11  197.54    7.72
  -3  -7  11  192.65    6.92
  -3  -7  11  192.39    8.02
  -3   7  10  544.27   11.84
  -3   7  10  554.78   14.31
  -3  -7  10  524.96   13.76
  -3  -7  10  533.04   11.76
   3  -7 -10  545.47   14.42
  -3   7   9   13.27    8.23
  -3   7   9   -1.38    6.42
  -3  -7   9   10.26    4.55
  -3  -7   9   13.25    7.63
   3  -7  -9   12.93    6.47
   3   7  -8 1209.61   21.73
  -3   7   8 1220.95   20.22
  -3   7   8 1201.99   21.18
  -3  -7   8 1193.28   19.25
  -3  -7   8 1192.42   19.46
   3  -7  -8 1202.87   20.98
   3   7  -7   18.62    4.45
   3   7  -7   14.55    4.40
  -3   7   7   18.17    5.21
  -3   7   7   25.29    5.37
  -3  -7   7   21.91    4.90
  -3  -7   7   21.69    4.85
   3  -7  -7   28.94    5.45
   3   7  -6 1700.94   25.34
   3   7  -6 1665.55   24.91
  -3   7   6 1659.78   29.27
  -3   7   6 1672.86   25.61
  -3  -7   6 1692.13   29.38
  -3  -7   6 1632.99   24.91
   3  -7  -6 1678.72   25.37
   3   7  -5   35.74    4.36
   3   7  -5   36.40    4.53
  -3   7   5   30.69    5.16
  -3   7   5   33.14    4.36
  -3  -7   5   43.10    5.14
  -3  -7   5   35.72    7.13
   3  -7  -5   39.84    5.65
  -3   7   4  144.29    4.73
   3   7  -4  123.91    5.92
   3   7  -4  138.97    7.70
  -3   7   4  137.20    6.18
  -3  -7   4  142.17    5.92
   3  -7  -4  138.42    9.60
  -3   7   3   29.88    3.02
   3   7  -3   40.75    7.41
   3   7  -3   30.06    4.60
  -3   7   3   30.80    5.02
  -3  -7   3   44.36    4.79
   3  -7  -3   39.16    5.19
   3   7  -2  310.15    8.54
  -3   7   2  315.67    8.23
   3   7  -2  304.12   10.35
  -3   7   2  308.55    6.29
  -3  -7   2  335.34    8.19
   3  -7  -2  318.22    8.58
   3   7  -1 1069.59   18.26
  -3   7   1 1077.21   12.01
   3   7  -1 1046.57   17.13
  -3   7   1 1088.54   17.97
  -3   7   1 1077.88   11.88
  -3  -7   1 1048.31   21.18
   3  -7  -1 1097.47   18.32
   3   7   0 2255.66   35.82
  -3   7   0 2282.18   24.08
   3   7   0 2197.76   34.08
  -3   7   0 2279.24   35.43
  -3   7   0 2230.10   23.72
  -3  -7   0 2231.38   34.43
   3  -7   0 2229.07   34.99
   3   7   1    8.95    5.21
   3  -7   1    7.55    5.27
  -3  -7  -1   -2.62    5.49
   3   7   2  205.81    7.93
   3  -7   2  202.73   11.58
  -3  -7  -2  201.14    8.23
   3   7   3   92.35    7.17
   3  -7   3   87.62    6.97
  -3  -7  -3   90.86    7.36
   3   7   4   35.84    7.43
   3  -7   4   35.53    6.75
  -3  -7  -4   31.83    7.39
   3   7   5    2.49   11.20
   3  -7   5    3.48    6.50
  -3  -7  -5   13.27   11.42
   3   7   6  480.43   14.32
   3  -7   6  458.95    5.50
   3  -7   6  471.60   17.53
  -3  -7  -6  454.29   14.13
   3   7   7  171.19   16.08
   3  -7   7  156.59    9.33
  -3  -7  -7  145.94   10.16
   3   7   8  122.53   10.71
   3  -7   8  105.57    3.38
   3  -7   8  109.09    8.95
  -3  -7  -8  106.73   10.19
   3   7   9   80.46   10.50
   3  -7   9   69.76    5.26
   3  -7   9   59.67    8.72
  -3  -7  -9   60.48   10.21
   3   7  10   97.24   11.47
   3  -7  10  104.03    4.63
   3  -7  10   89.76   14.07
  -3  -7 -10  114.04   11.13
   3   7  11    2.25   10.88
   3  -7  11   -7.76   13.08
   3  -7  11    3.38    6.08
  -3  -7 -11    6.05    9.85
   3   7  12   17.02   17.65
   3  -7  12   20.41    9.27
   3  -7  12   19.58    4.64
  -3  -7 -12   31.61   10.54
   3   7  13  -43.21   17.79
   3  -7  13   12.15    9.07
   3  -7  13    0.66    4.86
  -3  -7 -13   -9.81   10.53
   3   7  14   17.06   19.19
   3  -7  14    1.78    5.50
   3  -7  14    9.54    9.78
  -3  -7 -14   15.22   11.66
   3   7  15    4.07   21.30
   3  -7  15   22.35    6.50
   3  -7  15   30.12   10.79
  -3  -7 -15   35.07   12.88
   3   7  16    9.52   21.19
   3  -7  16    2.25    6.54
   3  -7  16   21.16   16.46
  -3  -7 -16    1.39   13.06
   3   7  17    6.48   22.04
   3  -7  17    7.86    6.97
  -3  -7 -17  -13.33   13.64
  -3   8  19  169.41   15.11
  -3   8  19  152.89   16.94
  -3  -8  19  157.58   11.05
  -3  -8  19  136.67    8.98
  -3  -8  19  136.25   11.27
  -3   8  18   17.12   11.79
  -3   8  18   11.46   12.30
  -3  -8  18   19.44    7.90
  -3  -8  18   10.28    6.60
  -3  -8  18    5.41    8.16
  -3   8  17   99.51   12.36
  -3   8  17   62.24   20.54
  -3  -8  17   85.57    8.63
  -3  -8  17   70.50    7.20
  -3  -8  17   78.21   12.87
  -3   8  16   -3.40   10.77
  -3   8  16   -0.18    6.74
   3  -8 -16   15.81   10.22
  -3  -8  16    6.65   10.52
  -3  -8  16    1.07    5.83
  -3  -8  16    5.73    6.91
  -3   8  15   31.51   10.98
  -3   8  15   33.60    7.10
   3  -8 -15   39.15   10.43
  -3  -8  15   33.37    6.98
  -3  -8  15   38.27    5.96
  -3  -8  15   39.00    7.01
  -3   8  14   15.56   10.01
  -3   8  14   20.07    6.45
   3  -8 -14   26.60    9.49
  -3  -8  14   19.95    6.32
  -3  -8  14   18.43    8.52
  -3  -8  14   25.48    9.68
  -3   8  13  104.63   10.55
  -3   8  13   94.84    7.66
   3  -8 -13  115.39   10.02
  -3  -8  13   91.20   10.30
  -3  -8  13   94.29    6.55
  -3  -8  13   83.84   10.64
  -3   8  12    1.05   13.02
  -3   8  12    2.23    6.06
   3  -8 -12   -7.43    8.05
  -3  -8  12    7.48    5.53
  -3  -8  12   10.76    5.03
  -3  -8  12    4.83    5.61
  -3   8  11  273.89    9.20
  -3   8  11  267.69   11.76
  -3  -8  11  250.85    8.29
  -3  -8  11  266.27    8.44
   3  -8 -11  257.58   11.14
  -3  -8  11  262.61    8.67
  -3   8  10  609.61   17.71
  -3   8  10  616.84   15.42
  -3  -8  10  596.52   12.74
  -3  -8  10  614.43   12.61
   3  -8 -10  630.86   15.29
  -3   8   9   36.84    6.38
  -3   8   9   39.96    7.25
  -3  -8   9   30.54    5.71
  -3  -8   9   32.92    5.60
   3  -8  -9   35.65    6.85
   3   8  -8  508.82   11.15
  -3   8   8  504.77   15.84
  -3   8   8  509.27   12.51
  -3  -8   8  506.25   11.26
  -3  -8   8  522.54   14.22
   3  -8  -8  502.51   12.28
   3   8  -7  900.49   15.95
   3   8  -7  862.30   14.64
  -3   8   7  893.75   16.92
  -3   8   7  871.43   16.42
  -3  -8   7  874.60   16.50
  -3  -8   7  891.32   18.70
   3  -8  -7  923.68   16.74
   3   8  -6  545.90   11.58
   3   8  -6  542.28   13.12
  -3   8   6  548.82   12.36
  -3   8   6  551.00   11.33
  -3  -8   6  553.39   12.18
  -3  -8   6  547.07   14.32
   3  -8  -6  568.81   11.25
   3   8  -5  675.07   12.15
   3   8  -5  670.66   13.00
  -3   8   5  700.97   17.29
  -3   8   5  686.46   12.15
   3  -8  -5  719.43   12.10
  -3  -8   5  677.45   12.92
   3  -8  -5  673.25   14.92
  -3   8   4   58.32    6.23
   3   8  -4   48.01    6.03
   3   8  -4   70.61    7.79
  -3   8   4   58.87    6.00
  -3  -8   4   61.42    5.42
   3  -8  -4   56.31    7.13
  -3   8   3  591.78    9.03
   3   8  -3  570.63   12.19
   3   8  -3  590.56   11.31
  -3   8   3  599.38   12.83
  -3  -8   3  583.06   11.54
   3  -8  -3  580.24   13.28
  -3   8   2   94.26    4.49
   3   8  -2  100.51    6.64
   3   8  -2  100.33    8.41
  -3   8   2   99.57    6.59
  -3  -8   2   93.66    6.11
   3  -8  -2   89.00    6.97
   3   8  -1   59.88    6.31
  -3   8   1   48.91    2.11
   3   8  -1   52.96    5.51
  -3   8   1   45.44    6.47
  -3   8   1   47.32    1.76
  -3  -8   1   41.30    5.78
   3  -8  -1   37.31    6.62
   3   8   0  164.20    8.50
  -3   8   0  134.57   11.24
   3   8   0  172.19    7.37
  -3   8   0  161.30    1.95
   3  -8   0  165.09    8.27
  -3  -8   0  164.88    7.55
   3   8   1   44.55    7.73
  -3   8  -1   34.27    6.68
   3   8   1   59.32    6.22
   3  -8   1   41.48    6.64
  -3  -8  -1   44.86    6.60
   3   8   2   36.83    7.55
   3   8   2   24.08    6.39
   3  -8   2    4.64   10.65
  -3  -8  -2   24.00    7.17
   3   8   3   25.87    6.87
   3  -8   3   25.11    7.17
  -3  -8  -3   36.52    6.96
   3   8   4    2.07    7.38
   3  -8   4   13.46    6.75
  -3  -8  -4    8.76    7.18
   3   8   5  443.61   13.49
   3  -8   5  478.29   13.52
  -3  -8  -5  468.35   13.72
   3   8   6  203.36   11.05
   3  -8   6  178.76   14.82
  -3  -8  -6  183.70   10.49
   3   8   7  127.60   10.88
   3  -8   7  133.82    9.34
  -3  -8  -7  152.66   10.55
   3   8   8  215.45   17.97
   3  -8   8  193.69    4.09
   3  -8   8  212.45   10.80
  -3  -8  -8  188.49   11.63
   3   8   9   22.99    9.43
   3  -8   9  -12.76    7.99
   3  -8   9   -1.66    2.20
   3  -8   9    0.18    1.84
  -3  -8  -9    4.07    9.04
   3   8  10   89.44   11.32
   3  -8  10   85.83    3.62
   3  -8  10   87.54   14.63
  -3  -8 -10   88.75   10.95
   3   8  11   -4.10   10.62
   3  -8  11    9.53    5.17
   3  -8  11   19.05    8.75
  -3  -8 -11    4.68   10.17
   3   8  12    7.26   11.63
   3  -8  12   23.63    9.38
   3  -8  12   13.49    4.04
  -3  -8 -12   35.22   10.94
   3   8  13   87.47   13.43
   3  -8  13   73.78    5.37
   3  -8  13   84.15   10.90
  -3  -8 -13  100.09   12.82
   3   8  14   -1.44   12.73
   3  -8  14   -2.04   10.04
   3  -8  14   16.08    4.94
  -3  -8 -14   15.24   12.00
   3   8  15   53.50   14.87
   3  -8  15   50.27    6.00
   3  -8  15   67.74   11.78
  -3  -8 -15   87.40   13.85
   3   8  16   19.36   14.21
   3  -8  16   -9.11   10.56
   3  -8  16   -8.06    5.77
  -3  -8 -16    3.57   13.21
  -3   9  19    7.37    8.48
  -3   9  19   43.68   14.19
  -3  -9  19   22.98    8.77
  -3  -9  19    4.93    7.30
  -3  -9  19    4.87    8.53
  -3   9  18   86.75    9.26
  -3   9  18   89.10   15.03
  -3  -9  18   86.03    9.31
  -3  -9  18   84.73    8.32
  -3  -9  18   89.42    9.59
  -3   9  17   -7.98   11.85
  -3   9  17    1.08    7.69
   3  -9 -17   14.06   11.78
  -3  -9  17    2.46    7.48
  -3  -9  17   10.59    6.58
  -3  -9  17    7.33    7.20
  -3   9  16   -3.71    7.25
  -3   9  16    1.48   11.22
   3  -9 -16  -10.49   10.65
  -3  -9  16   11.22    6.23
  -3  -9  16   -4.18    6.76
  -3   9  15   33.08   10.98
  -3   9  15   31.74   11.40
   3  -9 -15   17.15   10.43
  -3  -9  15   21.71    6.71
  -3  -9  15   22.03    6.57
  -3  -9  15   26.82    6.62
  -3   9  14  237.43   19.68
  -3   9  14  233.36   10.18
   3  -9 -14  246.23   13.66
  -3  -9  14  236.40    9.15
  -3  -9  14  240.05    9.41
  -3  -9  14  231.33    9.09
  -3   9  13   13.31    6.94
  -3   9  13   42.35    9.37
  -3  -9  13   22.83    9.30
  -3  -9  13   24.57    9.20
   3  -9 -13   16.33    9.20
  -3  -9  13   26.81    9.23
  -3   9  12  134.89    8.75
  -3   9  12  135.00   10.53
  -3  -9  12  130.16    7.59
  -3  -9  12  124.09    7.11
   3  -9 -12  134.06   10.51
  -3  -9  12  120.94   10.51
  -3   9  11  112.86   11.79
  -3   9  11  100.98    9.54
  -3  -9  11  103.95    6.96
  -3  -9  11   96.56    9.72
   3  -9 -11  100.15    9.14
  -3   9  10   16.08    6.64
  -3   9  10   17.28    7.53
  -3  -9  10   13.99    5.88
  -3  -9  10   18.64    5.41
   3  -9 -10   22.54   10.99
   3   9  -9   76.09    6.47
  -3   9   9   85.81    7.32
  -3   9   9   64.38    7.89
  -3  -9   9   80.25    6.71
  -3  -9   9   76.89    6.11
   3  -9  -9   63.75   11.39
   3   9  -8  359.10   10.08
  -3   9   8  342.95   10.85
  -3   9   8  344.74   10.71
  -3  -9   8  336.26   10.49
  -3  -9   8  369.17    9.49
   3  -9  -8  364.95   14.30
   3   9  -7   89.48    6.87
   3   9  -7   99.09    5.58
  -3   9   7  112.21   11.29
  -3   9   7   86.99    6.83
  -3  -9   7  106.60    7.57
  -3  -9   7  100.75    6.26
   3  -9  -7  103.29    6.50
   3   9  -6  456.87   11.38
   3   9  -6  439.08    9.79
  -3   9   6  441.33   11.98
  -3   9   6  453.10   10.44
  -3  -9   6  436.66   11.97
  -3  -9   6  473.79   10.50
   3  -9  -6  468.47   10.16
   3   9  -5   -1.92    4.44
   3   9  -5    9.30    5.55
  -3   9   5   -0.80    6.22
  -3   9   5    9.13    6.87
   3  -9  -5    7.38    4.16
  -3  -9   5    7.20    5.10
   3  -9  -5   15.29    7.07
  -3   9   4    7.08    3.65
   3   9  -4   -0.82    8.94
   3   9  -4    5.67    6.99
  -3   9   4   -4.75    6.18
  -3  -9   4    2.53    5.03
   3  -9  -4   -0.11    6.71
  -3   9   3   64.97    5.49
   3   9  -3   67.97   10.36
   3   9  -3   57.82    5.46
  -3   9   3   57.60    7.11
  -3  -9   3   72.64    5.92
   3  -9  -3   48.82    7.53
  -3   9   2  294.72    5.34
   3   9  -2  309.26   13.97
   3   9  -2  287.68    8.32
  -3   9   2  293.58    9.71
  -3  -9   2  308.91    9.00
   3  -9  -2  292.83   10.42
   3   9  -1  325.37   10.74
  -3   9   1  333.99   14.83
   3   9  -1  325.71    9.15
   3  -9  -1  314.20   11.12
  -3  -9   1  340.13    9.78
   3   9   0 1027.58   20.71
  -3   9   0 1054.59   20.49
   3   9   0 1024.11   18.61
   3  -9   0 1051.91   20.43
  -3  -9   0 1033.70   19.27
   3   9   1   -1.13    7.08
  -3   9  -1    0.14    6.61
   3   9   1   -0.68    5.84
   3  -9   1   -2.68    7.05
  -3  -9  -1    0.35    6.25
   3   9   2   56.94   12.71
   3   9   2   28.90    7.06
   3  -9   2   31.91    7.35
  -3  -9  -2   28.28    7.01
   3   9   3  150.49   10.44
   3   9   3  137.32   12.95
   3  -9   3  139.74    9.43
  -3  -9  -3  128.17   13.15
   3   9   4  803.81   18.04
   3  -9   4  800.56   19.04
  -3  -9  -4  813.07   18.37
   3   9   5   65.11    9.05
   3  -9   5   83.39    9.03
  -3  -9  -5   79.37    9.13
   3   9   6   26.69    8.38
   3  -9   6    4.88    8.32
  -3  -9  -6   -2.28    8.33
   3   9   7    9.70    8.41
   3  -9   7  -14.01    7.94
  -3  -9  -7   12.85    8.54
   3   9   8   71.54   10.50
   3  -9   8   80.10    9.20
  -3  -9  -8   59.64    9.80
   3   9   9  139.48   12.15
   3  -9   9  153.58   16.97
   3  -9   9  148.25    2.58
   3  -9   9  144.55    2.08
  -3  -9  -9  165.66   12.34
   3   9  10   79.64   17.41
   3  -9  10   82.92   10.12
   3  -9  10   73.11    2.52
   3  -9  10   70.42    2.34
  -3  -9 -10   55.64   10.83
   3   9  11   95.03   12.67
   3  -9  11  117.25   11.02
   3  -9  11  102.86    3.66
   3  -9  11   96.72    3.24
  -3  -9 -11  115.70   18.23
   3   9  12   17.66   12.19
   3  -9  12   11.95   10.35
   3  -9  12   28.96    3.41
   3  -9  12   32.39    3.05
  -3  -9 -12   47.30   11.60
   3   9  13   31.77   12.91
   3  -9  13   42.70   10.78
   3  -9  13   39.72    4.00
   3  -9  13   37.03    3.67
  -3  -9 -13   20.11   18.80
   3   9  14  200.26   17.15
   3  -9  14  190.47   13.89
  -3  -9 -14  187.07   16.19
   3   9  15   30.87   14.18
   3  -9  15   24.39   11.28
  -3  -9 -15   25.23   13.68
   3   9  16   85.53   16.69
   3  -9  16   76.02   12.78
  -3  -9 -16   70.86   16.11
  -3  10  18    0.86    8.34
  -3  10  18    0.15   13.38
  -3 -10  18   16.62    7.73
  -3 -10  18  -12.91   11.62
  -3 -10  18   -1.07   11.80
  -3  10  17   73.80   21.12
  -3  10  17   67.76    9.59
   3 -10 -17   68.61   13.78
  -3 -10  17   73.80    8.43
  -3 -10  17   58.41   12.24
  -3 -10  17   70.06    8.46
  -3  10  16   12.61    8.07
  -3  10  16    5.63   11.71
  -3 -10  16    7.89   11.06
  -3 -10  16   12.87   10.51
   3 -10 -16   30.18   11.71
  -3 -10  16   18.04    6.76
  -3  10  15   13.71    7.88
  -3  10  15   25.93   11.12
  -3 -10  15   21.59    6.97
  -3 -10  15    6.08    6.48
   3 -10 -15   25.39   10.54
  -3 -10  15   19.53    6.48
  -3  10  14   -4.57    7.35
  -3  10  14    4.32    9.99
  -3 -10  14    6.61    6.50
  -3 -10  14   -6.10    5.85
   3 -10 -14    6.20    9.26
  -3 -10  14    8.90    9.14
  -3  10  13    6.67   10.91
  -3  10  13   -2.12    9.16
  -3 -10  13    2.78    6.38
  -3 -10  13    0.81    5.71
   3 -10 -13   13.07    8.86
  -3 -10  13  -16.61    8.50
  -3  10  12  132.93    9.24
  -3  10  12  126.73   10.92
  -3 -10  12  151.23   11.86
  -3 -10  12  132.03    7.47
   3 -10 -12  154.20   10.63
  -3 -10  12  136.42   10.34
  -3  10  11   18.70    7.27
  -3  10  11   11.16    8.27
  -3 -10  11   11.31    6.39
  -3 -10  11   10.70    5.49
   3 -10 -11   31.02   12.27
  -3  10  10   41.61    7.61
  -3  10  10   43.54    8.31
  -3 -10  10   37.74    6.75
  -3 -10  10   54.07    8.59
   3 -10 -10   48.37   11.81
   3  10  -9   19.28    6.16
  -3  10   9   -5.02    7.12
  -3  10   9   20.67    6.96
  -3 -10   9   10.44    6.68
  -3 -10   9   10.55    5.09
   3 -10  -9   15.73   10.29
   3  10  -8   -3.50    5.85
  -3  10   8   -0.84    6.59
  -3  10   8   -3.53    6.20
  -3 -10   8    2.93    6.66
  -3 -10   8   -4.98    5.13
   3 -10  -8  -10.30    9.15
   3  10  -7  596.94   13.81
   3  10  -7  571.51   11.45
  -3  10   7  575.63   14.56
  -3  10   7  589.26   13.16
  -3 -10   7  575.95   14.60
  -3 -10   7  580.68   12.34
   3 -10  -7  586.23   12.64
   3  10  -6  139.49    8.01
   3  10  -6  129.28    6.09
  -3  10   6  124.95    8.51
  -3  10   6  138.46    6.81
  -3 -10   6  119.32    8.76
  -3 -10   6  131.05    6.73
   3 -10  -6  132.67    6.55
   3  10  -5   22.13    5.02
   3  10  -5   39.58    6.86
  -3  10   5   35.29    7.20
  -3  10   5   29.69    4.87
   3 -10  -5   30.70    4.69
  -3 -10   5   27.57    5.49
   3 -10  -5   20.62    8.35
  -3  10   4    6.85    3.94
   3  10  -4    3.63    6.54
   3  10  -4    8.75    7.64
  -3  10   4   -5.56   10.70
  -3 -10   4   14.07    5.34
   3 -10  -4   23.72   12.16
  -3  10   3   90.39    4.20
   3  10  -3   80.64    7.82
   3  10  -3   94.46    6.13
  -3  10   3   87.38    8.21
  -3 -10   3   84.64    6.60
   3 -10  -3   84.15    8.81
  -3  10   2  437.81    8.55
   3  10  -2  431.73   12.42
   3  10  -2  433.43   10.30
  -3  10   2  418.71   12.31
  -3 -10   2  429.26   11.28
   3 -10  -2  410.60   13.48
   3  10  -1  262.24   10.82
  -3  10   1  280.84   15.06
   3  10  -1  263.43   12.29
  -3  10   1  279.44    4.33
   3 -10  -1  267.83   11.35
  -3 -10   1  278.05    9.54
   3  10   0   16.84   11.56
  -3  10   0   13.24    7.26
   3  10   0    5.18    9.16
   3 -10   0    0.22    7.62
  -3 -10   0    3.13   10.07
   3  10   1  120.48    9.72
  -3  10  -1  130.37    9.64
   3  10   1  127.66   11.92
   3 -10   1  115.50    9.52
  -3 -10  -1  138.77    8.46
   3  10   2  261.84   12.13
   3  10   2  252.97   14.33
   3 -10   2  244.82   11.76
  -3 -10  -2  248.38   10.38
   3  10   3   13.43    8.99
   3  10   3   11.04    7.20
   3 -10   3   -0.20   12.85
  -3 -10  -3   16.01    7.21
   3  10   4  809.50   21.34
   3  10   4  829.18   19.55
   3 -10   4  850.58   20.41
  -3 -10  -4  861.62   19.58
   3  10   5   35.51   10.28
   3  10   5   47.43   13.65
   3 -10   5   51.97   14.20
  -3 -10  -5   39.80    8.83
   3  10   6  107.39   10.11
   3 -10   6  112.08   10.25
  -3 -10  -6  111.99   10.03
   3  10   7   62.85   10.00
   3 -10   7   80.38   10.03
  -3 -10  -7   73.46   14.87
   3  10   8  216.65   13.16
   3 -10   8  226.24   18.58
  -3 -10  -8  225.71   12.61
   3  10   9   46.99   11.17
   3 -10   9   45.02    9.93
  -3 -10  -9   20.60   15.92
   3  10  10   38.26   11.10
   3 -10  10   35.33   10.09
  -3 -10 -10   26.01   10.11
   3  10  11   31.19   11.49
   3 -10  11    9.26   10.10
  -3 -10 -11   14.75   16.71
   3  10  12    1.75   18.62
   3 -10  12   11.43   10.55
  -3 -10 -12   -3.02   11.12
   3  10  13   18.51   19.63
   3 -10  13    3.29   10.48
  -3 -10 -13   -3.68   18.49
   3  10  14    3.82   13.59
   3 -10  14   12.86   11.24
  -3 -10 -14    1.40   12.93
   3  10  15   26.53   14.08
   3 -10  15   16.87   12.11
  -3 -10 -15   17.95   13.99
  -3  11  17   15.08    9.44
  -3  11  17   20.14   13.60
  -3 -11  17   31.85    8.49
  -3 -11  17   18.48   11.60
   3 -11 -17   41.17   13.02
  -3 -11  17   22.92    7.42
  -3  11  16   -2.25   12.57
  -3  11  16   31.07   13.56
   3 -11 -16    8.99   11.93
  -3 -11  16   16.77    7.19
  -3 -11  16   23.88    7.91
  -3 -11  16   21.11    6.92
  -3  11  15    3.82   12.84
  -3  11  15   16.86   10.97
  -3 -11  15   -1.89    7.39
  -3 -11  15   -9.47    6.32
   3 -11 -15   -9.09   11.01
  -3 -11  15    1.51    5.96
  -3  11  14   12.84    8.48
  -3  11  14    6.50   10.59
  -3 -11  14   12.60   11.52
  -3 -11  14    3.71    9.88
   3 -11 -14   27.01   10.18
  -3 -11  14   24.88    9.02
  -3  11  13  177.17   10.60
  -3  11  13  179.30   12.22
  -3 -11  13  166.15    9.54
  -3 -11  13  166.67    8.19
   3 -11 -13  175.56   12.18
  -3 -11  13  153.45   10.93
  -3  11  12   24.29    8.11
  -3  11  12    8.49    8.97
  -3 -11  12   17.31    7.07
  -3 -11  12   17.79    8.73
   3 -11 -12   26.04    8.54
  -3 -11  12   16.62    8.64
  -3  11  11   81.52   13.58
  -3  11  11   90.93    9.62
  -3 -11  11   75.64    7.91
  -3 -11  11   66.42    6.46
   3 -11 -11   66.88    8.96
  -3  11  10    7.41    7.32
  -3  11  10   -6.14    7.45
  -3 -11  10   -1.33    6.93
  -3 -11  10    1.07    5.12
   3 -11 -10  -10.10   10.98
   3  11  -9   12.35    6.72
  -3  11   9    4.75    7.68
  -3  11   9    7.58    7.07
  -3 -11   9   18.33    7.26
  -3 -11   9    9.89    8.12
   3 -11  -9   16.08   10.08
   3  11  -8    8.92    6.73
  -3  11   8   14.30    7.58
  -3  11   8    5.23    6.55
  -3 -11   8   -0.51   11.78
  -3 -11   8   16.28    5.25
   3 -11  -8    1.57    9.47
   3  11  -7  408.41   12.45
   3  11  -7  396.34    9.33
  -3  11   7  398.30   13.11
  -3  11   7  393.16   11.25
  -3 -11   7  411.57   13.27
  -3 -11   7  407.57   10.24
   3 -11  -7  415.29   10.61
   3  11  -6   34.82    7.27
   3  11  -6   31.94    5.01
  -3  11   6   36.18    7.92
  -3  11   6   28.66    8.60
   3 -11  -6   34.24    5.19
  -3 -11   6   43.83    5.54
   3  11  -5  159.73    9.49
   3  11  -5  180.36    7.00
  -3  11   5  182.14   10.28
  -3  11   5  185.51    6.71
   3 -11  -5  181.13    6.40
  -3 -11   5  172.58    7.54
  -3  11   4   81.52    4.97
   3  11  -4   87.84    8.42
   3  11  -4   72.28    9.08
  -3  11   4   72.53    8.58
  -3 -11   4   71.33    6.72
   3 -11  -4   81.76   10.31
  -3  11   3   57.42    3.95
   3  11  -3   71.77    8.18
   3  11  -3   60.32    5.93
  -3  11   3   54.26    8.51
  -3 -11   3   49.90    6.46
   3 -11  -3   60.73    9.25
   3  11  -2  138.30    7.12
   3  11  -2  119.92   14.05
  -3  11   2  133.48    5.58
  -3  11   2  138.00    9.39
   3 -11  -2  127.68   10.05
  -3 -11   2  134.81   11.27
   3  11  -1   -7.60    5.63
   3  11  -1    0.47    7.73
  -3  11   1    4.71    1.71
  -3  11   1   -3.93   12.10
   3 -11  -1   19.31   12.52
  -3 -11   1   19.43    6.16
   3  11   0  231.68    9.08
   3  11   0  225.81   11.56
  -3  11   0  257.14   11.31
   3 -11   0  237.16   11.84
  -3 -11   0  232.18    9.69
   3  11   1   20.47   13.13
  -3  11  -1   -7.89    7.98
   3  11   1   -4.57    6.43
   3 -11   1   -0.66    8.16
  -3 -11  -1   -5.91    6.56
   3  11   2  294.02   13.18
  -3  11  -2  297.15   12.63
   3  11   2  291.96   11.02
   3 -11   2  281.25   13.17
  -3 -11  -2  321.14   11.17
   3  11   3  432.92   22.05
   3  11   3  395.69   12.93
   3 -11   3  394.01   14.96
  -3 -11  -3  415.15   12.98
   3  11   4  185.97   12.91
   3  11   4  186.81   15.39
   3 -11   4  172.35   11.77
  -3 -11  -4  210.96   10.48
   3  11   5  528.74   18.35
   3  11   5  525.70   15.38
   3 -11   5  535.33   16.71
  -3 -11  -5  541.30   21.38
   3  11   6  318.88   14.91
   3  11   6  332.97   19.33
   3 -11   6  319.32   14.03
  -3 -11  -6  320.81   13.59
   3  11   7   23.59   10.64
   3  11   7   -5.58    9.00
   3 -11   7    3.13    9.34
  -3 -11  -7    1.49    8.54
   3  11   8   31.80   11.29
   3  11   8   39.34    9.66
   3 -11   8   28.52   10.36
  -3 -11  -8   36.15   10.06
   3  11   9   29.49   16.51
   3 -11   9   23.49   10.37
  -3 -11  -9   39.19   10.58
   3  11  10   43.68   11.50
   3 -11  10   45.34   10.58
  -3 -11 -10   34.21   10.87
   3  11  11   99.33   13.61
   3 -11  11  101.16   12.47
  -3 -11 -11   98.22   12.81
   3  11  12   83.76   13.83
   3 -11  12   68.09   12.15
  -3 -11 -12   47.68   13.09
   3  11  13   28.53   13.26
   3 -11  13   12.34   17.74
  -3 -11 -13   10.01   12.35
   3  11  14   63.44   15.39
   3 -11  14   68.64   19.84
  -3 -11 -14   67.69   15.43
  -3  12  16   45.36   10.15
  -3  12  16   61.15   20.89
  -3 -12  16   45.88    9.11
  -3 -12  16   40.04    7.27
   3 -12 -16   43.27   12.76
  -3 -12  16   43.98    7.13
  -3  12  15   22.00    9.41
  -3  12  15   31.67   11.71
  -3 -12  15   10.55    8.23
  -3 -12  15    3.59    6.45
   3 -12 -15   20.79   10.94
  -3 -12  15    8.15    9.42
  -3  12  14    2.94    8.78
  -3  12  14   -5.88   10.60
  -3 -12  14   -8.44    7.84
  -3 -12  14   -6.17    6.00
   3 -12 -14   -0.44   10.15
  -3 -12  14    2.42    5.71
  -3  12  13   52.21   15.16
  -3  12  13   87.55   11.16
  -3 -12  13   57.40    8.95
  -3 -12  13   58.12    7.00
   3 -12 -13   79.02   10.75
  -3 -12  13   60.76    6.49
  -3  12  12   -4.13    8.73
  -3  12  12    4.30    9.01
  -3 -12  12  -15.84   12.55
  -3 -12  12    7.67    5.69
   3 -12 -12    3.83    8.52
  -3 -12  12   14.07    5.21
  -3  12  11    2.94    8.04
  -3  12  11    6.74    8.00
  -3 -12  11   -1.94    7.63
  -3 -12  11   17.92    8.18
   3 -12 -11   -8.14    7.76
  -3 -12  11   -3.73    5.15
  -3  12  10   31.81    9.13
  -3  12  10   23.05   12.63
  -3 -12  10   28.77    8.43
  -3 -12  10   27.34    5.61
   3 -12 -10   37.20    8.00
   3  12  -9   88.72    8.96
  -3  12   9   82.01    9.58
  -3  12   9   83.64    8.45
  -3 -12   9   84.30   14.32
  -3 -12   9   80.39    6.60
   3 -12  -9   86.96    8.01
   3  12  -8  118.75    9.55
  -3  12   8  126.92   10.30
  -3  12   8  129.23    8.27
  -3 -12   8  142.33   10.18
  -3 -12   8  125.12   10.20
   3 -12  -8  133.32    8.12
   3  12  -7   85.40    8.64
   3  12  -7   82.37    5.55
  -3  12   7   73.60    9.31
  -3  12   7   80.96    7.03
  -3 -12   7   87.42    9.52
  -3 -12   7   79.60    6.33
   3 -12  -7   86.38    6.77
   3  12  -6   11.44    7.28
   3  12  -6    3.66    7.04
  -3  12   6   -3.30    7.84
  -3  12   6    0.79    8.26
   3 -12  -6   -4.02    4.91
  -3 -12   6   -1.59    5.21
   3  12  -5   28.44    8.00
   3  12  -5   27.20    5.29
  -3  12   5   38.67    8.56
  -3  12   5   29.32    5.12
   3 -12  -5   28.04    4.76
  -3 -12   5   31.30    5.78
  -3  12   4  363.39    8.55
   3  12  -4  396.65   18.06
   3  12  -4  374.14    9.74
  -3  12   4  411.07   14.42
  -3 -12   4  371.99   10.76
   3 -12  -4  375.71   15.09
   3  12  -3   99.32    9.82
   3  12  -3  100.46    9.42
  -3  12   3   98.91    4.50
  -3  12   3  109.44    9.62
   3 -12  -3   99.12   10.90
  -3 -12   3   83.53   10.83
   3  12  -2   13.55    5.77
   3  12  -2   10.36    7.94
  -3  12   2   15.07    2.84
  -3  12   2   23.27    8.46
   3 -12  -2   19.03    9.44
  -3 -12   2   17.79    6.23
   3  12  -1   39.26    6.31
   3  12  -1   39.74    9.07
  -3  12   1   41.20    1.95
  -3  12   1   50.96   13.40
   3 -12  -1   39.26    9.24
  -3 -12   1   50.00    6.99
   3  12   0  125.24    7.97
   3  12   0  138.96   10.70
  -3  12   0  149.89   10.63
   3 -12   0  149.39   16.60
  -3 -12   0  124.42    8.34
   3  12   1   59.37    7.50
   3  12   1   71.72    9.86
  -3  12  -1   68.14    9.81
   3 -12   1   45.25   10.50
  -3 -12  -1   67.46   11.61
   3  12   2   19.57    9.23
  -3  12  -2   26.76    9.41
   3  12   2   16.30    7.39
   3 -12   2   13.30    9.24
  -3 -12  -2   16.12    7.45
   3  12   3  149.55   12.04
   3  12   3  148.88    9.46
   3 -12   3  155.11   12.11
  -3 -12  -3  179.56    9.72
   3  12   4  321.96   15.50
   3  12   4  341.99   12.92
   3 -12   4  320.80   15.19
  -3 -12  -4  333.29   12.93
   3  12   5   40.56   10.87
   3  12   5   37.68   13.37
   3 -12   5   41.04   10.59
  -3 -12  -5   37.60    8.76
   3  12   6  -10.95   10.58
   3  12   6    2.47    8.67
   3 -12   6    2.41    9.89
  -3 -12  -6  -10.56   13.27
   3  12   7    5.33   10.90
   3  12   7    0.44   14.79
   3 -12   7   20.52    9.98
  -3 -12  -7   21.95    9.28
   3  12   8   52.53   12.23
   3  12   8   42.67   10.86
   3 -12   8   40.58   10.92
  -3 -12  -8   39.25   15.51
   3  12   9   23.99   11.63
   3  12   9    5.55   10.55
   3 -12   9  -14.08   10.34
  -3 -12  -9   34.43   10.29
   3  12  10   31.08   13.22
   3  12  10   35.10   12.14
   3 -12  10   58.77   11.59
  -3 -12 -10   32.06   17.15
   3  12  11   13.86   12.82
   3  12  11   10.30   18.81
   3 -12  11   37.49   17.38
  -3 -12 -11    6.16   11.57
   3  12  12  126.08   14.95
   3  12  12   99.69   15.06
   3 -12  12   71.74   13.59
  -3 -12 -12   86.46   14.21
   3  12  13   35.08   14.32
   3  12  13   22.73   14.96
   3 -12  13   35.83   12.44
  -3 -12 -13   31.51   13.57
  -3  13  15   44.77   16.32
  -3  13  15   36.44   12.49
  -3 -13  15   49.09   14.74
  -3 -13  15   25.03    6.75
   3 -13 -15   59.30   12.17
  -3  13  14    9.01    9.51
  -3  13  14   -0.32   11.40
  -3 -13  14    3.42   14.20
  -3 -13  14    4.39    6.04
   3 -13 -14   -5.27   10.18
  -3 -13  14    5.85    5.66
  -3  13  13    6.50    9.42
  -3  13  13   24.64   10.23
  -3 -13  13    1.20    8.88
  -3 -13  13   19.96    8.79
   3 -13 -13  -13.81    9.74
  -3 -13  13    0.84    5.40
  -3  13  12   68.87   10.31
  -3  13  12   59.68   10.28
  -3 -13  12   56.68   10.04
  -3 -13  12   55.79    6.67
   3 -13 -12   68.65   10.09
  -3 -13  12   63.47    6.18
  -3  13  11   -2.00    8.96
  -3  13  11    0.28    8.67
  -3 -13  11    4.49    8.60
  -3 -13  11    2.42    5.46
   3 -13 -11   -2.55    8.19
  -3 -13  11   -4.28    5.10
  -3  13  10    6.82    8.96
  -3  13  10   -0.56    7.97
  -3 -13  10    7.72   13.85
  -3 -13  10    7.42    8.53
   3 -13 -10   16.92    7.78
   3  13  -9  401.56   14.12
  -3  13   9  372.38   15.04
  -3  13   9  364.00   17.73
  -3 -13   9  391.02   15.05
  -3 -13   9  379.06   10.45
   3 -13  -9  376.88   12.78
   3  13  -8   10.45    7.88
  -3  13   8   17.70    8.89
  -3  13   8    1.33    6.79
  -3 -13   8    1.19    9.02
  -3 -13   8    2.20    5.36
   3 -13  -8    1.69    6.31
   3  13  -7   22.67    8.34
   3  13  -7   23.68    4.89
  -3  13   7   19.03    9.21
  -3  13   7   16.49    6.69
   3 -13  -7   17.83    6.09
  -3 -13   7   28.16    8.63
   3  13  -6   15.19    8.02
   3  13  -6   10.90    7.63
  -3  13   6    0.02    8.84
  -3  13   6   -4.59    5.37
   3 -13  -6    2.68    5.03
  -3 -13   6   -3.66    5.34
   3  13  -5  249.26   11.71
   3  13  -5  229.97    8.03
  -3  13   5  211.12   12.29
  -3  13   5  237.86   10.71
  -3 -13   5  240.88    8.79
   3  13  -4   95.65    6.48
   3  13  -4   94.37    9.76
  -3  13   4   96.72    5.34
  -3  13   4   94.66   10.39
   3 -13  -4   87.19   11.88
  -3 -13   4   91.01    7.10
   3  13  -3  279.38    9.12
   3  13  -3  271.72   12.72
  -3  13   3  274.40    8.70
  -3  13   3  247.39   18.99
   3 -13  -3  246.25   14.26
  -3 -13   3  280.28   13.67
   3  13  -2   94.50   10.34
   3  13  -2  122.40   15.42
  -3  13   2   80.22   10.57
   3 -13  -2   84.58   10.99
  -3 -13   2   85.51    7.39
   3  13  -1   -5.27    9.16
   3  13  -1   15.30    8.63
  -3  13   1    0.20    1.80
  -3  13   1    3.84    8.65
   3 -13  -1   24.37   14.90
  -3 -13   1   -9.49    6.06
   3  13   0   78.89   10.88
   3  13   0   90.41   10.93
  -3  13   0  104.50   10.53
   3 -13   0   69.79   11.70
  -3 -13   0   90.17   11.93
   3  13   1   56.96    7.62
   3  13   1   75.63   10.35
  -3  13  -1   72.68   10.63
   3 -13   1   66.72   10.88
  -3 -13  -1   75.13    8.03
   3  13   2  140.13   12.55
  -3  13  -2  154.52   11.73
   3  13   2  151.21    9.48
   3 -13   2  158.73   12.61
  -3 -13  -2  128.53    9.65
   3  13   3   12.99   10.37
   3  13   3   20.56    7.70
   3 -13   3    6.89   15.33
  -3 -13  -3    1.35    7.80
   3  13   4   37.90   10.67
   3  13   4   36.51   13.31
   3 -13   4   25.78   11.19
  -3 -13  -4   19.96    8.34
   3  13   5   44.74   11.66
   3  13   5   38.30    9.29
   3 -13   5   42.78   10.84
  -3 -13  -5   40.24    9.30
   3  13   6   11.00   11.42
   3  13   6   13.27    9.00
   3 -13   6   19.09   10.55
  -3 -13  -6    8.27    9.00
   3  13   7   64.24   12.51
   3  13   7   74.80   10.92
   3 -13   7   49.14   11.68
  -3 -13  -7   62.42   10.71
   3  13   8   23.50   12.50
   3  13   8   28.45   10.49
   3 -13   8   37.78   11.67
  -3 -13  -8   20.35   10.36
   3  13   9   39.07   12.93
   3  13   9   47.51   11.47
   3 -13   9   30.29   18.59
  -3 -13  -9   22.28   10.95
   3  13  10    0.07   12.55
   3  13  10    4.76   11.43
   3 -13  10    1.80   11.45
  -3 -13 -10    0.79   10.61
   3  13  11    5.73   19.48
   3  13  11   -7.90   12.33
   3 -13  11   -7.98   11.84
  -3 -13 -11   -8.29   12.19
   3  13  12   75.50   15.59
   3  13  12   87.74   14.75
   3 -13  12   66.46   14.20
  -3 -13 -12   63.69   21.18
  -3  14  14    8.45   10.55
  -3  14  14    0.87   11.69
   3 -14 -14   -4.72   10.53
  -3 -14  14   11.26   10.00
  -3  14  13   29.42   10.69
  -3  14  13   34.46   11.54
   3 -14 -13   42.21   10.75
  -3 -14  13    9.36   10.58
  -3  14  12    9.09   15.44
  -3  14  12    9.16    9.78
  -3 -14  12    8.53   15.39
  -3 -14  12    7.38    8.56
   3 -14 -12   18.94    9.27
  -3 -14  12    5.67    5.00
  -3  14  11  -25.56    9.70
  -3  14  11   -6.56    9.08
  -3 -14  11   -0.70    9.76
  -3 -14  11   -0.84    5.32
   3 -14 -11   -3.41    8.32
  -3 -14  11    5.58    5.10
  -3  14  10  261.25   14.58
  -3  14  10  289.75   13.13
  -3 -14  10  268.38   14.45
  -3 -14  10  271.36    9.42
   3 -14 -10  292.12   12.40
   3  14  -9   -4.35    9.13
  -3  14   9   18.07   10.01
  -3  14   9    3.47   12.00
  -3 -14   9   16.69    9.96
  -3 -14   9    1.29    5.45
   3 -14  -9    9.05    7.49
   3  14  -8  105.34   11.01
  -3  14   8  115.03   11.71
  -3  14   8  102.24    8.72
   3 -14  -8  119.00    8.38
  -3 -14   8  116.08    7.05
   3  14  -7   11.32    8.54
   3  14  -7    0.60    4.72
  -3  14   7  -13.33    9.68
  -3  14   7    2.83    6.18
   3 -14  -7   -4.37    5.87
  -3 -14   7    7.67    5.47
   3  14  -6   98.49   15.06
   3  14  -6   65.85    5.80
  -3  14   6   51.47   16.55
  -3  14   6   65.54    6.48
  -3 -14   6   74.88    6.71
   3  14  -5   14.11    9.08
   3  14  -5   14.79    8.07
  -3  14   5   30.19    9.56
  -3  14   5   17.28    7.65
  -3 -14   5   11.23    5.91
   3  14  -4    8.05    8.75
   3  14  -4    6.98    5.29
  -3  14   4   13.58    9.28
  -3  14   4    0.78    6.67
  -3 -14   4    5.51    5.94
   3  14  -3   31.10    6.03
   3  14  -3   57.55   14.56
  -3  14   3   23.55    3.75
  -3  14   3   20.19    9.93
   3 -14  -3    4.12   11.48
  -3 -14   3   30.40    6.29
   3  14  -2    1.22    5.99
   3  14  -2    4.78    9.14
  -3  14   2   -2.08    2.35
  -3  14   2   -9.84    8.98
   3 -14  -2  -11.61   16.35
  -3 -14   2    4.02    6.27
  -3  14   1   -0.07    1.03
   3  14  -1   17.14    9.20
   3  14  -1    2.48    5.88
  -3  14   1    4.75    9.19
  -3  14   1   -0.54    1.25
   3 -14  -1  -18.19   10.43
  -3 -14   1    6.86    9.67
   3  14   0  109.33    8.17
   3  14   0  145.57   12.33
  -3  14   0  149.79   12.01
   3 -14   0  133.55   19.19
  -3 -14   0  118.86    8.55
   3  14   1   11.95    7.27
   3  14   1   13.02   10.47
  -3  14  -1   19.66   10.12
   3 -14   1   22.53   10.90
  -3 -14  -1   20.84    7.41
   3  14   2    8.91    7.25
   3  14   2   10.26   10.54
  -3  14  -2    6.54   10.60
   3 -14   2    1.62   17.02
  -3 -14  -2   11.58    7.60
   3  14   3   17.33   11.50
   3  14   3   23.24   12.49
   3 -14   3   35.13   10.95
  -3 -14  -3   23.13    8.10
   3  14   4    8.96    8.55
   3  14   4    7.94   10.62
   3 -14   4    5.68   11.00
  -3 -14  -4   29.27    8.18
   3  14   5   70.52   19.72
   3  14   5   72.75    9.88
   3 -14   5   65.55   12.53
  -3 -14  -5   65.84    9.90
   3  14   6   14.26   11.31
   3  14   6   21.80    9.72
   3 -14   6   15.94   12.04
  -3 -14  -6   29.85    9.84
   3  14   7    5.76   11.39
   3  14   7   -5.05   15.35
   3 -14   7   -2.04   11.54
  -3 -14  -7    7.82    9.62
   3  14   8   -5.07   12.28
   3  14   8    4.09   10.40
   3 -14   8   18.13   11.74
  -3 -14  -8   11.17   10.18
   3  14   9    3.87   20.04
   3  14   9   15.01   11.12
   3 -14   9    4.97   12.55
  -3 -14  -9  -18.62   16.69
   3  14  10   24.00   13.91
   3  14  10   22.13   19.25
   3 -14  10    8.55   13.25
  -3 -14 -10   18.35   11.90
   3  14  11   24.23   13.93
   3  14  11    1.48   12.69
   3 -14  11   -2.77   13.05
  -3 -14 -11    8.12   12.62
  -3  15  12   18.85   11.51
  -3  15  12   41.87   16.44
   3 -15 -12   38.23   10.23
  -3 -15  12   40.71   11.59
  -3  15  11   36.55   11.28
  -3  15  11   33.72    9.91
   3 -15 -11   26.04    9.65
  -3 -15  11   45.06   11.85
  -3  15  10    1.92    8.47
  -3  15  10   12.10   15.90
   3 -15 -10   -1.89    8.10
   3  15  -9   27.83   10.34
  -3  15   9   49.51   11.22
  -3  15   9   29.99    8.49
   3 -15  -9   26.34    7.98
  -3 -15   9   33.44    5.78
   3  15  -8   18.63    9.82
  -3  15   8   16.51   10.70
  -3  15   8    9.91    7.31
   3 -15  -8   15.89    7.08
  -3 -15   8   17.15    5.72
   3  15  -7  154.71   17.55
  -3  15   7  118.80   12.63
  -3  15   7  130.86    8.22
  -3 -15   7  114.98    7.34
   3  15  -6   13.41    8.92
   3  15  -6   -6.52    4.93
  -3  15   6    9.53   10.01
  -3  15   6   -6.46    5.68
  -3 -15   6   -2.17    8.92
   3  15  -5   38.38    9.99
   3  15  -5   34.77    5.79
  -3  15   5   38.50   11.11
  -3  15   5   39.85    5.52
  -3 -15   5   37.39    6.86
   3  15  -4   18.73   15.35
   3  15  -4   24.00    5.63
  -3  15   4   15.78   15.52
  -3  15   4   19.54    4.66
  -3 -15   4   39.05    9.66
   3  15  -3  174.18   12.92
  -3  15   3  187.20   13.38
  -3  15   3  169.57    7.33
  -3 -15   3  173.99    9.00
   3  15  -2   16.54    9.60
   3  15  -2   16.30   10.41
  -3  15   2    8.49   16.41
   3 -15  -2   11.38   11.78
  -3 -15   2   14.70    6.64
   3  15  -1   -0.64    6.40
   3  15  -1    4.43   10.00
  -3  15   1    2.61   10.11
   3 -15  -1   12.15   11.60
  -3 -15   1   -0.36    6.78
   3  15   0   15.56   10.59
   3  15   0   15.39   11.04
  -3  15   0   28.86   10.79
   3 -15   0   16.97   12.17
  -3 -15   0   28.75    7.32
   3  15   1   72.67   12.72
   3  15   1   64.69   12.87
  -3  15  -1   71.98   12.29
   3 -15   1   70.74   19.65
  -3 -15  -1   81.09    8.27
   3  15   2   22.99    7.82
   3  15   2   -0.86   11.34
  -3  15  -2   26.61   11.32
   3 -15   2   27.51   11.97
  -3 -15  -2   17.77    7.96
   3  15   3    4.65    8.01
   3  15   3  -20.61   11.27
   3 -15   3   12.25   11.40
  -3 -15  -3    0.36    8.01
   3  15   4   34.23   14.02
   3  15   4   26.19   18.88
   3 -15   4   17.07   12.75
  -3 -15  -4   19.10    9.05
   3  15   5   36.13   12.61
   3  15   5   37.44    9.90
   3 -15   5   24.82   12.72
  -3 -15  -5   28.40    9.67
   3  15   6    8.14    9.93
   3  15   6   11.86   12.38
   3 -15   6  -23.34   18.87
  -3 -15  -6    7.95   14.66
   3  15   7   68.01   21.55
   3  15   7   45.57   11.65
   3 -15   7   75.49   13.74
  -3 -15  -7   48.73   11.03
   3  15   8   14.56   12.82
   3  15   8    9.44   10.96
   3 -15   8  -13.80   13.22
  -3 -15  -8    9.42   10.98
   3  15   9    1.45   13.26
   3  15   9   -9.97   11.73
   3 -15   9   10.97   13.10
  -3 -15  -9    4.64   11.23
  -3  16  10   -7.10   11.55
  -3  16  10   -0.78    8.63
   3  16  -9   18.55   10.86
  -3  16   9   12.79   11.64
  -3  16   9    9.77    8.22
   3  16  -8  103.25   12.31
  -3  16   8   83.03   13.66
  -3  16   8   79.85    8.79
   3  16  -7   15.96   10.25
  -3  16   7    0.32   11.89
  -3  16   7   11.46    6.82
  -3 -16   7    6.45    5.54
   3  16  -6   20.51   10.25
   3  16  -6    9.16    7.85
  -3  16   6   13.03   11.59
  -3  16   6   14.74    5.75
  -3 -16   6   16.71    8.93
   3  16  -5   14.64   15.85
   3  16  -5    4.96    5.39
  -3  16   5   -6.47   10.86
  -3  16   5   -0.56    4.96
  -3 -16   5   -7.67    5.87
   3  16  -4   80.61   12.06
   3  16  -4   81.67    7.03
  -3  16   4   93.05   12.57
  -3 -16   4   74.80   10.96
   3  16  -3    4.51   10.54
   3  16  -3    4.05    5.88
  -3  16   3    7.85   10.85
  -3 -16   3   -0.34    6.51
   3  16  -2   -3.88    6.22
   3  16  -2    0.86   10.40
  -3  16   2    7.90   10.63
   3 -16  -2   20.70   12.23
  -3 -16   2  -11.10    9.84
   3  16  -1   -7.57    6.62
   3  16  -1    3.34   10.78
  -3  16   1    4.96   11.02
   3 -16  -1   -2.09   12.44
  -3 -16   1    9.93    6.81
   3  16   0    2.86    7.05
   3  16   0   15.93   11.22
  -3  16   0   -9.73   17.69
   3 -16   0   17.83   12.84
  -3 -16   0   12.37   11.38
   3  16   1    6.38    7.35
   3  16   1   17.50   12.22
  -3  16  -1   22.51   12.31
   3 -16   1   -8.53   12.95
  -3 -16  -1    6.30    7.57
   3  16   2   65.15    9.16
   3  16   2   61.72   13.36
   3 -16   2   64.24   22.51
  -3 -16  -2   68.44    9.17
   3  16   3  -20.71   13.15
   3  16   3  -17.76   12.07
   3 -16   3   17.32   12.33
  -3 -16  -3    5.86    8.21
   3  16   4   24.26    9.72
   3  16   4   33.59   13.45
   3 -16   4   52.31   13.85
  -3 -16  -4   32.11    9.58
   3  16   5   38.55   10.34
   3  16   5   28.57   14.28
   3 -16   5   75.00   21.91
  -3 -16  -5   46.07   15.31
   3  16   6    1.44   10.26
   3  16   6   13.94   13.29
   3 -16   6  -18.24   13.30
  -3 -16  -6   -5.97    9.96
   3  16   7    3.67   17.11
   3  16   7   22.66   13.55
   3 -16   7   21.70   13.76
  -3 -16  -7    9.21   10.59
   3  17  -7    4.10   11.39
  -3  17   7   13.38   12.57
   3  17  -6   20.28   11.30
  -3  17   6    8.96   12.48
   3  17  -5   19.67   11.40
  -3  17   5    8.32   12.17
   3  17  -4    2.87   11.29
   3  17  -4    1.78    8.66
  -3  17   4   12.06   11.67
  -3 -17   4    6.67    9.19
   3  17  -3  -15.81   11.52
   3  17  -3    0.72    9.38
  -3  17   3    2.58   18.20
  -3 -17   3   12.02    6.59
   3  17  -2   63.54   13.38
   3  17  -2   47.49   11.53
  -3  17   2   61.16   13.30
  -3 -17   2   52.78   12.02
   3  17  -1   -0.81    7.14
   3  17  -1   19.12   11.51
  -3  17   1   -4.45   12.27
   3 -17  -1  -15.13   13.78
  -3 -17   1   10.81    7.18
   3  17   0   21.57   11.64
   3  17   0   -5.67   12.28
  -3  17   0   19.50   12.65
   3 -17   0   15.48   13.71
  -3 -17   0    3.03    7.73
   3  17   1   14.48   12.26
   3  17   1    5.12   12.31
  -3  17  -1    0.08   12.51
   3 -17   1    0.52   14.01
  -3 -17  -1   11.98   12.38
   3  17   2    9.72    8.57
   3  17   2   40.56   13.25
   3 -17   2   32.39   14.43
  -3 -17  -2   15.76    8.75
   3  17   3   13.24    8.94
   3  17   3   20.73   13.61
   3 -17   3  -15.88   14.76
  -3 -17  -3   -5.16    8.90
   3  17   4   28.18   15.50
   3  17   4   48.32   22.42
   3 -17   4   33.42   14.71
  -3 -17  -4   39.84   10.01
  -4   0  21   -7.01   12.64
  -4   0  20  350.38   25.74
  -4   0  19   14.39   10.83
  -4   0  18   18.98   16.14
  -4   0  17    3.30    9.03
  -4   0  16  156.52   17.04
  -4   0  15   13.49    8.44
  -4   0  14 2371.36   43.57
  -4   0  13    7.79    7.71
  -4   0  12 1194.85   23.17
  -4   0  11   -8.21   10.82
  -4   0  10 4759.51   56.38
  -4   0  10 4851.22   56.30
  -4   0  10 4671.35   79.24
  -4   0   9    4.13    5.09
  -4   0   9    0.05    5.36
  -4   0   8   -4.31    7.51
  -4   0   7    0.41    4.42
  -4   0   6  420.33    8.94
   4   0  -5    1.30    0.82
  -4   0   5   13.53    4.20
   4   0  -4 1104.18   15.85
  -4   0   4 1113.49   16.21
   4   0  -3   -0.98    3.63
  -4   0   3   -8.56    3.89
   4   0  -2   28.34    3.96
  -4   0   2   29.42    4.43
   4   0  -1  -11.02    3.76
  -4   0   1  -12.83    6.31
   4   0   0  198.47    5.64
  -4   0   0  213.31    8.24
   4   0   1   -0.85    5.77
  -4   0  -1   -2.48    3.67
   4   0   2 1315.89   19.19
  -4   0  -2 1298.86   19.60
   4   0   3    8.51    4.60
  -4   0  -3   21.06    5.15
   4   0   4  272.98    7.78
  -4   0  -4  283.53    8.16
   4   0   5   -3.99    4.66
  -4   0  -5   -1.22    4.64
   4   0   6  239.86    8.07
  -4   0  -6  256.19    7.97
   4   0   7   -5.61    5.81
  -4   0  -7   -4.43    5.83
   4   0   8  251.46    9.39
  -4   0  -8  237.52    9.16
   4   0   9   11.96    6.97
  -4   0  -9   17.29   10.07
   4   0  10  137.92    9.41
  -4   0 -10  108.83    8.69
   4   0  11  -19.45   11.99
  -4   0 -11   -2.90    7.23
   4   0  12   30.91   12.85
  -4   0 -12   28.41   12.38
   4   0  13  -10.72    8.27
  -4   0 -13  -13.75    8.07
   4   0  14   45.28    9.79
  -4   0 -14   40.51    9.16
   4   0  15    5.27   14.83
  -4   0 -15    1.53    9.11
   4   0  16    1.25   15.57
  -4   0 -16    1.16    9.49
   4   0  17    6.79   16.70
  -4   0 -17  -10.95   10.36
   4   0  18   -7.54   11.17
  -4   0 -18    9.81   10.57
  -4   1  21  165.77   15.92
  -4  -1  21  173.85   15.02
  -4   1  20   30.12   11.77
  -4  -1  20   -6.92   11.45
  -4   1  19  121.98   13.12
  -4  -1  19  125.61   12.67
  -4  -1  19   99.29    7.00
  -4   1  18    6.89   10.48
  -4  -1  18   22.57    5.62
  -4  -1  18   29.93   10.08
  -4   1  17   16.95    9.88
  -4  -1  17   17.09    9.32
  -4   1  16   39.15    9.95
  -4  -1  16   30.28    2.98
  -4  -1  16   43.90    9.49
  -4   1  15  567.87   16.51
  -4  -1  15  558.51   22.19
  -4  -1  15  555.21    8.35
  -4   1  14  617.74   17.13
  -4  -1  14  609.99    9.48
  -4  -1  14  628.21   16.29
  -4   1  13   79.00    8.76
  -4  -1  13   91.23    2.68
  -4  -1  13   96.97    9.19
  -4   1  12  383.72   12.21
  -4  -1  12  391.64   11.46
  -4  -1  12  380.63    4.83
  -4  -1  12  383.44   11.89
  -4   1  11   24.84    1.80
  -4   1  11   33.16    7.13
  -4  -1  11   18.31    6.29
  -4  -1  11   28.94    1.71
  -4  -1  11   28.54    6.97
  -4   1  10    9.83    1.12
  -4   1  10   12.82    6.40
  -4  -1  10   11.63    5.38
  -4  -1  10    9.68    0.74
  -4  -1  10    5.19    5.97
  -4   1   9 1006.91    9.52
  -4   1   9  991.66   17.68
  -4  -1   9 1000.52   16.99
  -4   1   8 1513.33   23.18
  -4   1   8 1481.72   23.61
  -4  -1   8 1498.88   23.26
  -4   1   7  414.38    9.18
  -4  -1   7  421.14    9.24
  -4   1   6  918.46   14.37
  -4  -1   6  922.41   14.76
   4   1  -5   17.54    6.89
  -4  -1   5   21.58    4.94
   4   1  -4  491.03    8.87
  -4   1   4  487.31   10.76
   4  -1  -4  468.38    5.56
   4  -1  -4  471.74    8.27
  -4  -1   4  484.38    8.98
  -4   1   3 1946.72   26.34
   4   1  -3 1906.80   28.85
   4  -1  -3 1938.01   25.97
  -4  -1   3 1978.82   27.40
  -4   1   2   75.88    4.29
   4   1  -2   71.18    4.71
   4  -1  -2   73.18    3.93
  -4  -1   2   62.69    7.30
  -4   1   1 1025.47   14.43
   4   1  -1 1033.86   15.23
   4  -1  -1 1008.59   13.93
  -4  -1   1 1049.29   15.47
  -4   1   0  309.43    6.38
   4   1   0  313.44    9.47
   4  -1   0  304.31    6.04
  -4  -1   0  307.15    7.34
  -4   1  -1 1963.94   26.74
   4   1   1 1996.52   28.20
   4  -1   1 2005.00   26.84
  -4  -1  -1 2058.63   28.85
   4   1   2  440.93    9.51
  -4   1  -2  449.52    8.45
   4  -1   2  445.03    8.29
  -4  -1  -2  458.08   10.26
   4   1   3  572.41   15.64
  -4   1  -3  575.73   10.60
  -4  -1  -3  588.79   12.39
   4  -1   3  582.76   10.36
   4   1   4   36.22    8.89
  -4   1  -4   47.22    7.38
  -4  -1  -4   39.13    6.07
   4  -1   4   45.11    4.73
   4   1   5    2.89    5.25
  -4   1  -5    4.54    4.39
  -4  -1  -5   14.99    5.25
   4  -1   5   14.82    4.44
   4   1   6    8.79    5.68
  -4   1  -6    5.64    4.55
   4  -1   6    4.98    4.63
  -4  -1  -6   -6.71    8.58
   4   1   7 1113.63   20.51
  -4   1  -7 1063.25   18.44
   4  -1   7 1065.98   18.68
  -4  -1  -7 1098.04   24.92
   4   1   8   71.30    7.85
  -4   1  -8   87.68    6.78
  -4  -1  -8   70.67    7.70
   4  -1   8   68.19    6.75
   4   1   9  555.61   14.74
  -4   1  -9  549.93   13.15
  -4  -1  -9  596.36   14.61
   4  -1   9  541.40   13.32
   4   1  10  661.90   17.05
  -4   1 -10  686.62   15.25
   4  -1  10  694.98   15.99
  -4  -1 -10  654.57   16.59
   4   1  11  123.22   10.01
  -4   1 -11  127.23    8.37
   4  -1  11  124.56   13.15
  -4  -1 -11  138.22   14.49
   4   1  12   98.63   15.50
  -4   1 -12   95.96    8.56
   4  -1  12  114.57   13.44
  -4  -1 -12  100.70    9.51
   4   1  13  156.06   16.32
  -4   1 -13  128.45    9.12
   4  -1  13  125.52   14.66
  -4  -1 -13  105.74   10.36
   4   1  14   37.33   14.15
  -4   1 -14   -6.62    8.00
   4  -1  14    2.13    8.32
  -4  -1 -14   -2.02    8.66
   4   1  15    0.65   15.50
  -4   1 -15   11.78    8.58
   4  -1  15   20.74   14.29
  -4  -1 -15   17.31    9.46
   4   1  16   53.61   17.21
  -4   1 -16   26.66    9.47
  -4  -1 -16   24.10   16.25
   4  -1  16   16.66   15.66
   4   1  17   17.75   11.30
  -4   1 -17  -19.07    9.86
  -4  -1 -17   -7.75   10.64
   4  -1  17   -8.90   15.82
   4   1  18   23.33   12.30
  -4   1 -18    7.11   10.33
   4  -1  18   -6.95   10.87
  -4  -1 -18    6.29   17.72
  -4   2  21   17.39   20.24
  -4  -2  21    2.15   10.96
  -4  -2  21   -2.18   17.95
  -4   2  20   66.69   13.45
  -4  -2  20   92.70   11.50
  -4  -2  20   47.98   12.54
  -4   2  19   32.33   11.77
  -4  -2  19    6.77    9.69
  -4  -2  19   20.91    3.79
  -4  -2  19    6.26   16.55
  -4   2  18    4.26   10.60
  -4  -2  18   -3.57    8.82
  -4  -2  18   -0.10    3.33
  -4  -2  18   -1.27    9.11
  -4   2  17  103.65   11.86
  -4  -2  17   99.81   10.13
  -4  -2  17   91.99    4.29
  -4  -2  17  118.67   10.70
  -4   2  16  123.76   11.54
  -4  -2  16  121.80    9.59
  -4  -2  16  108.48    4.00
  -4  -2  16  102.62   10.60
  -4   2  15    4.75    9.44
  -4  -2  15   24.31    7.64
  -4  -2  15   11.04    2.60
  -4  -2  15    9.22    7.94
  -4   2  14  428.12   14.82
  -4  -2  14  467.33   13.26
  -4  -2  14  428.51    8.01
  -4  -2  14  441.62   19.07
  -4   2  13   29.60    3.14
  -4   2  13   27.05    8.83
  -4  -2  13   47.50    7.23
  -4  -2  13   36.25    3.48
  -4   2  12    6.58    2.31
  -4   2  12    6.08    7.24
  -4  -2  12   -8.01    6.17
  -4  -2  12    6.60    2.47
  -4  -2  12    5.55    6.60
  -4   2  11   27.63    2.27
  -4   2  11   37.41    6.92
  -4  -2  11   34.07    6.15
  -4  -2  11   28.30    1.57
  -4  -2  11   26.95    6.97
  -4   2  10   23.64    2.91
  -4   2  10   38.49    6.34
  -4  -2  10   24.33    1.19
  -4  -2  10   18.86    5.76
  -4   2   9   -3.54    5.49
  -4  -2   9  -14.01    7.73
  -4   2   8   34.82    2.27
  -4   2   8   36.94    5.47
  -4  -2   8   40.00    5.13
  -4   2   7   57.76    2.55
  -4   2   7   57.48    5.06
   4   2  -6  112.32    5.61
   4   2  -6  122.24    2.39
  -4   2   6  137.30    5.50
   4  -2  -6  123.07    3.72
   4   2  -5 2608.21   30.28
  -4   2   5 2624.10   37.05
   4   2  -5 2566.84   37.14
   4  -2  -5 2628.70   32.37
  -4  -2   5 2530.44   38.11
  -4   2   4   58.08    6.35
   4   2  -4   57.09    4.89
   4  -2  -4   58.85    2.42
  -4  -2   4   40.61    5.02
   4   2  -3 1727.54   23.86
  -4   2   3 1699.15   22.83
   4  -2  -3 1657.49   20.23
   4  -2  -3 1705.21   22.58
  -4  -2   3 1748.46   24.49
  -4   2   2   23.43    3.21
   4   2  -2   17.43    4.27
   4  -2  -2   20.80    3.06
  -4  -2   2   12.69    4.61
  -4   2   1   37.57    3.30
   4   2  -1   39.27    6.86
   4  -2  -1   42.34    4.74
  -4  -2   1   49.88    4.83
  -4   2   0  203.38    6.78
   4   2   0  204.33    6.48
   4  -2   0  200.80    6.25
  -4  -2   0  209.86    9.37
   4  -2   1  119.24    6.17
  -4  -2  -1  108.50    6.51
  -4   2  -2  911.67   13.19
   4   2   2  957.24   15.70
   4  -2   2  906.27   14.78
  -4  -2  -2  933.56   16.16
  -4   2  -3    2.58    3.38
   4   2   3  -10.32    5.20
   4  -2   3    1.08    3.33
  -4  -2  -3    0.82    5.30
   4   2   4   64.73    9.50
  -4   2  -4   65.48    4.28
   4  -2   4   68.22    4.21
  -4  -2  -4   60.64    6.31
   4   2   5   18.04    5.81
  -4   2  -5    8.15    6.03
   4  -2   5    7.87    6.12
  -4  -2  -5    6.50    5.57
   4   2   6   19.84    6.07
  -4   2  -6    7.25    4.34
   4  -2   6    3.71    4.31
  -4  -2  -6   11.06    6.26
   4   2   7  233.10    9.94
  -4   2  -7  245.40    7.67
   4  -2   7  231.26    7.83
  -4  -2  -7  251.28    9.91
   4   2   8  342.51   11.79
  -4   2  -8  322.39    9.28
   4  -2   8  350.98   12.71
  -4  -2  -8  340.78   11.60
   4   2   9    1.56    8.08
  -4   2  -9    2.08    8.51
  -4  -2  -9    6.67    7.73
   4  -2   9   14.89    5.79
   4   2  10   31.88    8.38
  -4   2 -10   32.63    6.18
  -4  -2 -10    5.30    7.90
   4  -2  10   25.75    6.41
   4   2  11   52.94    9.45
  -4   2 -11   55.40    6.86
   4  -2  11   51.75    7.23
  -4  -2 -11   45.93    9.02
   4   2  12   32.61    9.14
  -4   2 -12   20.36   10.55
  -4  -2 -12   29.08    8.89
   4  -2  12   17.39   11.13
   4   2  13   28.85   14.73
  -4   2 -13   13.10    7.12
  -4  -2 -13   16.44   14.05
   4  -2  13   10.97   11.88
   4   2  14   97.30   17.09
  -4   2 -14  104.20    8.97
  -4  -2 -14   96.57   10.92
   4  -2  14   97.72   14.08
   4   2  15   61.84   16.63
  -4   2 -15    7.39    8.12
  -4  -2 -15   20.23   10.58
   4  -2  15   19.77   13.51
   4   2  16   18.17   16.93
  -4   2 -16    8.11    8.56
   4  -2  16    3.53   13.93
  -4  -2 -16    1.25   10.58
   4   2  17   -1.69   11.95
  -4   2 -17   15.51    9.32
   4  -2  17    0.02   10.03
  -4  -2 -17   13.86   11.49
   4   2  18   57.49   14.33
  -4   2 -18   73.75   11.15
   4  -2  18   69.72   11.97
  -4  -2 -18   52.05   13.28
  -4   3  21   -0.74   12.77
  -4  -3  21    2.72   10.44
  -4  -3  21   -9.05   10.99
  -4   3  20    5.74   12.52
  -4  -3  20   12.53    9.82
  -4  -3  20   -8.21   10.71
  -4   3  19  127.75   14.27
  -4  -3  19  128.07   11.92
  -4  -3  19  119.84   12.49
  -4   3  18   -2.55   10.88
  -4  -3  18   -4.03    8.62
  -4  -3  18    0.76    3.60
  -4  -3  18    6.01    9.25
  -4   3  17  364.45    8.73
  -4   3  17  355.62   16.25
  -4  -3  17  407.38   13.95
  -4  -3  17  352.83    7.49
  -4  -3  17  342.98   14.43
  -4   3  16  197.35    6.20
  -4   3  16  177.19   12.81
  -4  -3  16  199.24   10.78
  -4  -3  16  190.71    6.99
  -4  -3  16  190.56   16.37
  -4   3  15   13.04    3.76
  -4   3  15   26.71    9.47
  -4  -3  15    3.29   11.75
  -4  -3  15   12.80    2.86
  -4  -3  15   20.72    8.23
  -4   3  14  253.46    8.12
  -4   3  14  279.45   12.65
  -4  -3  14  271.01   10.65
  -4  -3  14  250.93    5.05
  -4  -3  14  252.23   10.92
  -4   3  13  483.20    8.31
  -4   3  13  513.20   20.53
  -4  -3  13  517.36   13.32
  -4  -3  13  480.25    7.20
  -4  -3  13  499.37   18.57
  -4   3  12   17.84    2.93
  -4   3  12   28.34    7.88
  -4  -3  12   29.11    6.39
  -4  -3  12   26.63    7.17
  -4   3  11   37.51    4.37
  -4   3  11   52.62    7.58
  -4  -3  11   38.40    9.68
  -4  -3  11   38.20    2.14
  -4  -3  11   37.27    7.01
  -4   3  10  138.08    3.68
  -4   3  10  139.03    8.23
  -4  -3  10  132.00    3.77
  -4  -3  10  132.59    7.22
  -4   3   9   92.65    2.92
  -4   3   9   90.85    6.61
  -4  -3   9   94.34    3.16
  -4  -3   9   79.85    9.18
  -4   3   8 1508.97   18.84
  -4   3   8 1461.97   23.18
  -4  -3   8 1514.50   23.54
   4   3  -7  141.03    2.53
  -4   3   7  148.75    3.28
  -4   3   7  138.35    6.38
  -4  -3   7  144.33    6.48
   4   3  -6 1721.04   25.53
   4   3  -6 1756.87   19.69
  -4   3   6 1719.66   25.03
  -4   3   6 1774.49   21.03
  -4   3   6 1670.90   25.45
  -4  -3   6 1733.87   26.34
   4  -3  -6 1738.30   21.25
   4   3  -5   75.50    3.89
  -4   3   5   66.39    3.10
   4   3  -5   73.07    5.28
   4  -3  -5   73.70    4.55
  -4  -3   5   64.42    5.59
  -4   3   4  768.82   11.52
   4   3  -4  731.64   16.23
   4  -3  -4  753.91   10.16
  -4  -3   4  759.26   13.22
  -4   3   3   34.50    3.92
   4  -3  -3   37.51    3.67
  -4   3   2  157.03    4.63
   4  -3  -2  143.21    4.03
   4  -3  -2  137.07    4.52
  -4  -3   2  141.74    6.96
   4   3  -1  133.11    6.58
  -4   3   1  147.64    6.38
  -4  -3   1  128.38    6.54
   4   3   0   15.50    6.15
  -4   3   0   30.55    3.07
  -4  -3   0   28.49    6.01
  -4   3  -1   72.74    3.50
   4   3   1   81.35    6.49
   4  -3   1   66.05    3.29
  -4   3  -2   14.17    4.69
   4   3   2   -0.06    5.91
   4  -3   2   10.05    2.78
  -4  -3  -2    2.79    6.03
   4   3   3  574.19   12.63
  -4   3  -3  582.61    9.07
   4  -3   3  564.61    8.74
  -4  -3  -3  585.46   13.13
   4   3   4  123.12   10.81
  -4   3  -4  130.77    4.42
   4  -3   4  124.45    5.95
  -4  -3  -4  119.31    7.55
   4   3   5  340.37   10.28
  -4   3  -5  350.22    7.09
   4  -3   5  349.88    6.94
  -4  -3  -5  344.78   10.55
   4   3   6  189.61    9.17
  -4   3  -6  171.81    8.03
   4  -3   6  155.24    5.76
  -4  -3  -6  163.67    8.89
   4   3   7  343.24   12.26
  -4   3  -7  379.65   10.97
   4  -3   7  356.85    8.32
  -4  -3  -7  385.74   12.17
   4   3   8    6.04   12.00
  -4   3  -8    7.40    6.94
   4  -3   8    2.66    4.77
  -4  -3  -8    2.47    7.42
   4   3   9   47.99    9.80
  -4   3  -9   67.47    5.80
  -4  -3  -9   64.34    9.10
   4  -3   9   58.44    6.13
   4   3  10   36.71    9.34
  -4   3 -10   37.95    5.68
   4  -3  10   20.21    6.05
  -4  -3 -10   28.76    8.74
   4   3  11   65.02    9.65
  -4   3 -11   66.99    6.42
   4  -3  11   72.86    6.79
  -4  -3 -11   79.20    9.46
   4   3  12   16.57    9.79
  -4   3 -12    5.08    6.11
   4  -3  12   21.15    6.54
  -4  -3 -12    8.28    8.91
   4   3  13   33.58   10.76
  -4   3 -13   43.17    7.08
   4  -3  13   59.70    7.59
  -4  -3 -13   50.57   10.10
   4   3  14   21.90   10.42
  -4   3 -14    6.05    7.22
   4  -3  14   11.66    7.59
  -4  -3 -14   18.94    9.96
   4   3  15   69.96   12.64
  -4   3 -15   91.86    8.92
  -4  -3 -15   72.27   12.31
   4  -3  15   71.35    9.20
   4   3  16   19.76   11.97
  -4   3 -16   11.14    8.22
   4  -3  16    6.85    8.73
  -4  -3 -16    0.33   11.46
   4   3  17   45.22   13.39
  -4   3 -17   51.27    9.84
   4  -3  17   44.79   10.13
  -4  -3 -17   59.50   12.69
   4  -3  18    5.31   10.21
  -4   4  21  -22.01   14.21
  -4  -4  21   -5.65   10.79
  -4  -4  21    1.04   10.91
  -4   4  20   -5.22    7.83
  -4   4  20   -3.49   12.94
  -4  -4  20   -2.03    9.68
  -4  -4  20   18.99   15.73
  -4   4  19  206.26   11.36
  -4   4  19  218.83   16.18
  -4  -4  19  229.88   13.28
  -4  -4  19  253.47   13.99
  -4   4  18  226.42   10.74
  -4   4  18  250.96   15.58
  -4  -4  18  240.58   12.58
  -4  -4  18  240.05   18.95
  -4   4  17   52.33    7.94
  -4   4  17   64.34   11.47
  -4  -4  17   54.53    9.48
  -4  -4  17   52.28    6.08
  -4  -4  17   70.82    9.65
  -4   4  16   16.66    4.51
  -4   4  16   28.95    9.89
  -4  -4  16    5.51    8.04
  -4  -4  16   14.66    3.41
  -4  -4  16   11.36    8.32
  -4   4  15   -2.67    4.12
  -4   4  15  -23.40    9.18
  -4  -4  15   -8.23    7.15
  -4  -4  15    0.30    3.01
  -4  -4  15    1.82    7.62
  -4   4  14   -2.46    3.79
  -4   4  14   -8.13   13.24
  -4  -4  14    8.28    6.97
  -4  -4  14    3.37    4.24
  -4  -4  14    7.49    7.07
  -4   4  13   16.43    3.61
  -4   4  13    3.29    8.31
  -4  -4  13   11.06   10.48
  -4  -4  13   11.53    2.72
  -4  -4  13    6.17    7.16
  -4   4  12    7.90    5.30
  -4   4  12   20.72    7.79
  -4  -4  12    7.06    6.41
  -4  -4  12    8.21    2.58
  -4  -4  12   24.55    6.93
  -4   4  11   -5.72    3.05
  -4   4  11   -1.77    6.91
  -4  -4  11    0.19    2.33
  -4  -4  11    4.42    5.79
  -4   4  10   49.69    3.47
  -4   4  10   48.12    6.90
  -4  -4  10   42.91    2.69
  -4  -4  10   49.83    6.35
  -4   4   9    6.01    2.86
  -4   4   9    7.18    5.85
  -4  -4   9   -2.51    3.55
  -4  -4   9    3.34    5.18
  -4   4   8  107.41    3.65
  -4   4   8  101.17    6.16
  -4  -4   8  108.64    6.16
   4   4  -7  743.50    9.27
   4   4  -7  711.82   12.92
  -4   4   7  744.90   11.55
  -4   4   7  735.74   12.96
  -4  -4   7  737.12   13.54
  -4   4   6   29.65    4.74
   4   4  -6   40.06    2.54
   4   4  -6   42.98    4.62
  -4   4   6   34.66    2.96
  -4  -4   6   31.95    5.21
   4  -4  -6   38.02    3.37
  -4   4   5   31.29    7.36
   4   4  -5   32.54    2.92
   4   4  -5   58.96    7.71
  -4   4   5   36.43    3.24
  -4   4   5   38.82    3.82
   4  -4  -5   38.90    3.51
   4   4  -4   65.29    3.64
  -4   4   4   55.52    3.79
   4   4  -4   50.52    5.31
  -4   4   4   67.00    3.85
   4  -4  -4   63.19    3.70
  -4  -4   4   44.41    5.57
  -4   4   3  622.94   11.66
   4   4  -3  620.54   11.78
   4  -4  -3  600.59    9.90
  -4   4   2   51.24    5.14
   4  -4  -2   49.97    4.22
  -4  -4   2   41.76    5.94
  -4   4   1  570.50    8.30
   4   4  -1  577.99   11.46
   4  -4  -1  553.82   12.54
  -4  -4   1  571.62   11.67
   4   4   0  630.35   13.45
  -4   4   0  628.35    8.65
   4  -4   0  647.30   15.05
   4  -4   0  635.95    9.43
  -4  -4   0  619.93   12.86
   4   4   1  394.14   10.33
  -4   4  -1  417.83    6.22
   4  -4   1  403.12    9.29
   4  -4   1  422.80    6.00
  -4  -4  -1  409.01   10.54
   4   4   2  572.52   13.54
   4  -4   2  613.74    8.06
  -4  -4  -2  589.13   13.44
   4   4   3   97.18    7.09
  -4   4  -3   99.87    4.88
   4  -4   3   99.23    4.38
  -4  -4  -3  112.64    7.25
   4   4   4   83.58   11.30
  -4   4  -4   95.41    5.06
   4  -4   4   94.10    4.85
  -4  -4  -4   79.60    7.61
   4   4   5  792.41   16.67
  -4   4  -5  788.71   11.42
   4  -4   5  787.93   11.39
  -4  -4  -5  798.16   16.85
   4   4   6  384.13   12.26
  -4   4  -6  370.52    9.20
   4  -4   6  370.52    7.29
  -4  -4  -6  354.22   12.27
   4   4   7  194.49   11.02
  -4   4  -7  199.10    8.00
   4  -4   7  194.49    6.17
  -4  -4  -7  198.29   10.43
   4   4   8    4.07    8.71
  -4   4  -8   18.73    6.41
   4  -4   8   11.22    4.47
  -4  -4  -8   20.63    8.06
   4   4   9   47.78    9.32
  -4   4  -9   53.99    5.06
   4  -4   9   52.39    5.39
  -4  -4  -9   61.89    9.38
   4   4  10   96.97   10.51
  -4   4 -10   91.95    5.88
  -4  -4 -10   97.54   10.37
   4  -4  10  102.98    6.38
   4   4  11   16.44    9.65
  -4   4 -11   14.11    8.20
  -4  -4 -11   15.75    9.40
   4  -4  11   13.66    5.71
   4   4  12  123.90   11.90
  -4   4 -12  117.80    7.32
  -4  -4 -12  149.08   17.16
   4  -4  12  121.81    7.77
   4   4  13   -2.23   10.66
  -4   4 -13    5.90    6.12
   4  -4  13    3.94    6.57
  -4  -4 -13   19.43    9.86
   4   4  14   45.73   12.27
  -4   4 -14   73.96    7.70
   4  -4  14   68.89    8.05
  -4  -4 -14   62.71   11.74
   4   4  15   42.85   12.74
  -4   4 -15   54.34   12.73
  -4  -4 -15   63.23   12.61
   4  -4  15   67.09    8.89
   4   4  16   33.80   13.38
  -4   4 -16   34.44    8.68
   4  -4  16   41.04    9.01
  -4  -4 -16   35.51   12.63
   4   4  17  -10.32   13.15
  -4   4 -17   15.79   13.04
  -4  -4 -17    8.26   12.55
   4  -4  17   15.16    8.83
  -4   5  21   26.55   22.62
  -4  -5  21    2.84   16.49
  -4  -5  21    4.31   10.79
  -4   5  20   12.57    5.55
  -4   5  20   20.70   13.68
  -4  -5  20  -23.09   15.27
  -4  -5  20   11.66   16.01
  -4   5  19   39.79    6.07
  -4   5  19   20.93   13.24
  -4  -5  19   45.95   15.00
  -4  -5  19   28.82    4.78
  -4  -5  19   34.45   10.25
  -4   5  18    0.71    5.27
  -4   5  18   28.37   18.39
  -4  -5  18   16.11   13.38
  -4  -5  18    9.10    6.51
  -4  -5  18   16.46    8.91
  -4   5  17    9.60    5.20
  -4   5  17    2.69   11.35
  -4  -5  17    3.28    8.51
  -4  -5  17    5.69    6.22
  -4  -5  17   16.42    8.57
  -4   5  16  419.97   12.37
  -4   5  16  405.52   16.52
  -4  -5  16  430.24   14.18
  -4  -5  16  387.69    8.56
  -4  -5  16  428.95   13.88
  -4   5  15    3.12    4.45
  -4   5  15   14.31    9.59
  -4  -5  15  -11.40    7.57
  -4  -5  15   11.99    3.52
  -4  -5  15   15.16    7.53
  -4   5  14   11.64    4.25
  -4   5  14    4.54    8.91
  -4  -5  14   11.21    6.95
  -4  -5  14   15.50    5.32
  -4  -5  14   17.20    7.15
  -4   5  13    1.95    6.13
  -4   5  13   -9.78    8.01
  -4  -5  13  -15.16    6.40
  -4  -5  13   -4.37    3.18
  -4  -5  13   -8.20    6.94
  -4   5  12  134.19    5.41
  -4   5  12  139.05    9.87
  -4  -5  12  145.38    4.59
  -4  -5  12  155.42    8.31
  -4  -5  12  147.38    8.61
  -4   5  11   54.16    6.58
  -4   5  11   52.68    7.90
  -4  -5  11   51.75    5.19
  -4  -5  11   64.47    6.74
  -4   5  10   66.16    4.29
  -4   5  10   64.69   11.51
  -4  -5  10   56.83    5.29
  -4  -5  10   66.18    6.63
  -4   5   9   12.31    3.58
  -4   5   9   11.08    5.68
  -4  -5   9   -6.02    4.65
  -4  -5   9    5.21    5.23
   4   5  -8   22.17    2.72
  -4   5   8   21.63    3.50
  -4   5   8   12.21    8.69
  -4  -5   8   18.36    5.44
   4   5  -7   81.96    3.42
   4   5  -7   76.73    5.33
  -4   5   7   81.25    4.06
  -4   5   7   80.99    5.80
  -4  -5   7   80.06    6.03
  -4   5   6  181.85    8.43
   4   5  -6  176.15    4.54
   4   5  -6  172.89    6.53
  -4   5   6  189.55    5.10
  -4  -5   6  171.33    6.91
   4  -5  -6  168.77    5.48
  -4   5   5    3.73    3.46
   4   5  -5    1.13    2.95
   4   5  -5   10.24    4.32
  -4   5   5    3.39    3.19
  -4  -5   5   -4.72    4.60
   4  -5  -5    2.64    5.43
   4   5  -4 1023.80   14.61
  -4   5   4 1005.75   14.68
   4   5  -4  995.79   16.32
  -4   5   4 1031.30   15.11
  -4   5   4 1016.23   14.20
  -4  -5   4 1019.96   16.84
   4  -5  -4 1007.91   15.05
   4   5  -3 1710.07   24.38
  -4   5   3 1676.72   22.45
   4   5  -3 1685.56   25.81
  -4   5   3 1734.88   25.01
  -4   5   3 1720.98   22.56
  -4  -5   3 1712.47   26.58
   4  -5  -3 1707.54   24.77
  -4   5   2   62.69    3.19
   4   5  -2   64.16    5.95
   4  -5  -2   63.94    5.06
  -4  -5   2   77.17    6.15
  -4   5   1 1364.74   17.77
   4   5  -1 1373.78   25.84
   4  -5  -1 1328.97   20.73
  -4  -5   1 1381.82   22.23
  -4   5   0  941.91   12.42
   4   5   0  923.73   16.68
   4  -5   0  888.71   15.08
  -4  -5   0  907.44   16.86
   4   5   1 2362.44   37.12
  -4   5  -1 2386.36   28.23
   4  -5   1 2376.85   36.24
   4  -5   1 2421.13   28.51
  -4  -5  -1 2373.52   37.43
   4   5   2  834.12   15.95
  -4   5  -2  861.12   10.00
   4  -5   2  830.83   10.33
  -4  -5  -2  835.84   20.31
   4  -5   2  830.18   15.14
   4   5   3  101.10    7.47
  -4   5  -3   94.41    2.73
   4  -5   3   91.49    2.53
  -4  -5  -3   96.03   11.57
   4  -5   3  103.33    6.65
   4   5   4  333.09   10.95
  -4   5  -4  347.03    5.36
   4  -5   4  350.43    5.32
  -4  -5  -4  352.77   15.74
   4   5   5  -15.44    7.84
  -4  -5  -5  -24.48   11.95
   4   5   6  301.86   16.66
  -4   5  -6  283.62    5.58
   4  -5   6  282.47    5.64
  -4  -5  -6  280.94   11.59
   4   5   7  206.58   11.08
  -4   5  -7  202.68    5.21
   4  -5   7  192.55    5.41
  -4  -5  -7  213.52   10.96
   4   5   8   72.31    9.44
  -4   5  -8   45.81    4.15
   4  -5   8   46.94    4.59
  -4  -5  -8   36.22    9.56
   4   5   9   16.12   14.15
  -4   5  -9   11.46    6.10
   4  -5   9    1.34    4.24
  -4  -5  -9   -1.00   13.73
   4   5  10  140.78   12.19
  -4   5 -10  168.40    6.39
   4  -5  10  165.24    6.63
  -4  -5 -10  202.07   11.87
   4   5  11   47.24   11.20
  -4   5 -11   48.76    8.10
   4  -5  11   49.56    8.83
  -4  -5 -11   49.58   10.28
   4   5  12   93.00   12.36
  -4   5 -12   90.88    6.39
  -4  -5 -12   73.94   11.36
   4  -5  12   85.12    6.77
   4   5  13   23.50   11.29
  -4   5 -13   22.89    9.18
  -4  -5 -13   10.95   10.67
   4  -5  13   19.66    6.37
   4   5  14    3.33   12.04
  -4   5 -14   23.04    6.34
  -4  -5 -14   19.00   17.38
   4  -5  14   -5.02    6.67
   4   5  15    6.99   12.18
  -4   5 -15    9.52   10.59
   4  -5  15    8.97    7.06
  -4  -5 -15  -19.76   11.39
   4   5  16   90.92   15.13
  -4   5 -16   77.12    9.03
  -4  -5 -16   69.76   21.33
   4  -5  16   84.17    9.04
   4   5  17   66.09   15.27
  -4   5 -17   52.76    9.39
   4  -5  17   42.25    9.28
  -4  -5 -17   63.12   14.33
  -4   6  20    3.38    6.10
  -4   6  20   10.48   21.12
  -4  -6  20   12.65    9.71
  -4  -6  20   29.10   10.26
  -4   6  19    1.67    5.74
  -4   6  19  -23.66   12.86
  -4  -6  19  -18.25    9.14
  -4  -6  19    5.21    4.59
  -4  -6  19   11.19    9.17
  -4   6  18   49.08    6.31
  -4   6  18   30.47   12.77
  -4  -6  18   51.63    9.24
  -4  -6  18   33.57    5.17
  -4  -6  18   43.41    9.76
  -4   6  17  294.30    9.35
  -4   6  17  331.66   16.05
  -4  -6  17  321.63   12.94
  -4  -6  17  291.27   10.85
  -4  -6  17  318.58   18.20
  -4   6  16  196.29    7.77
  -4   6  16  211.33   13.63
  -4  -6  16  213.87   15.46
  -4  -6  16  181.72    8.97
  -4  -6  16  184.55   10.61
  -4   6  15   33.96    5.37
  -4   6  15   43.97   10.24
  -4  -6  15   40.54    7.56
  -4  -6  15   27.56    4.25
  -4  -6  15   35.26    7.80
  -4   6  14   88.60    5.82
  -4   6  14  103.92   10.77
  -4  -6  14   97.93    8.11
  -4  -6  14  100.47    4.89
  -4  -6  14   87.02    8.60
  -4   6  13   84.68    5.70
  -4   6  13   95.86    9.71
  -4  -6  13   88.32    4.69
  -4  -6  13   89.60    7.69
  -4  -6  13   83.79   12.04
  -4   6  12   32.64    7.48
  -4   6  12   32.96    8.28
  -4  -6  12   39.53    4.01
  -4  -6  12   53.28    6.89
  -4  -6  12   35.47    7.25
  -4   6  11  242.64    7.27
  -4   6  11  233.57   10.57
  -4  -6  11  246.34    6.39
  -4  -6  11  237.78    9.01
  -4   6  10   98.26    5.30
  -4   6  10   85.45    8.10
  -4  -6  10   91.86    4.74
  -4  -6  10  104.52    7.14
  -4   6   9   60.05    4.90
  -4   6   9   54.76    6.82
  -4  -6   9   68.30    6.40
  -4  -6   9   62.64    6.30
   4   6  -8   21.95    5.24
  -4   6   8   11.31    4.22
  -4   6   8   19.30    5.64
  -4  -6   8   12.88    3.86
  -4  -6   8    9.50    5.58
   4   6  -7   78.61    4.32
   4   6  -7   77.82    5.76
  -4   6   7   83.62    4.90
  -4   6   7   92.36    6.05
  -4  -6   7   76.57    6.30
  -4   6   6  151.25    5.98
   4   6  -6  163.29    5.03
   4   6  -6  148.42    6.33
  -4   6   6  147.51    5.75
  -4  -6   6  153.24    6.66
   4  -6  -6  152.46    6.19
  -4   6   5  273.09    8.80
   4   6  -5  262.73    6.39
   4   6  -5  251.83    7.42
  -4   6   5  264.22    6.77
  -4  -6   5  269.26    8.08
   4  -6  -5  261.24    7.28
   4   6  -4   74.86    4.64
  -4   6   4   64.13    3.93
   4   6  -4   71.74    5.50
  -4   6   4   76.48    4.65
  -4   6   4   71.19    3.63
  -4  -6   4   74.78    5.81
   4  -6  -4   68.61    7.45
   4   6  -3  219.50    6.63
  -4   6   3  209.66    6.26
   4   6  -3  200.43    7.22
  -4   6   3  213.12    9.11
  -4   6   3  207.25    4.52
  -4  -6   3  207.21    7.49
   4  -6  -3  213.78    6.72
   4   6  -2  468.16   10.12
  -4   6   2  474.73    6.98
   4   6  -2  466.39   10.23
  -4   6   2  486.05    9.75
  -4   6   2  480.30    6.83
  -4  -6   2  473.95   10.71
   4  -6  -2  451.89    9.51
  -4   6   1   15.03    1.94
   4   6  -1   17.77    8.22
  -4   6   1   14.12    1.97
  -4  -6   1   17.95    5.32
   4  -6  -1   19.06    4.72
  -4   6   0   64.18    3.05
   4   6   0   62.63    6.33
  -4   6   0   59.30    2.02
  -4  -6   0   46.29    6.54
   4  -6   0   69.05    5.75
  -4   6  -1  729.79    7.86
   4   6   1  722.38   14.43
   4  -6   1  705.82   13.65
  -4  -6  -1  729.57   14.86
   4   6   2  143.93    7.84
  -4   6  -2  141.82    2.32
   4  -6   2  141.12   10.56
  -4  -6  -2  130.61    8.29
   4   6   3  210.76   13.73
  -4   6  -3  198.76    3.54
   4  -6   3  202.01    3.44
  -4  -6  -3  218.13    9.64
   4  -6   3  204.45    8.44
   4   6   4  288.87   10.92
  -4   6  -4  276.84    3.86
   4  -6   4  277.83    3.90
  -4  -6  -4  277.65   11.16
   4  -6   4  290.50   14.04
   4   6   5   79.73    9.16
  -4   6  -5   86.64    2.55
   4  -6   5   93.23    3.69
  -4  -6  -5   89.86    8.80
   4  -6   5   92.89    8.04
   4   6   6   81.78    9.49
  -4   6  -6   65.14    2.81
   4  -6   6   68.39    4.19
  -4  -6  -6   80.23    8.86
   4  -6   6   62.94    8.13
   4   6   7  299.56   12.68
  -4   6  -7  268.07    5.44
   4  -6   7  275.89    5.55
  -4  -6  -7  284.51   12.91
   4  -6   7  283.45   11.54
   4   6   8    6.88    9.40
  -4   6  -8    5.65    4.63
   4  -6   8    4.59    3.30
  -4  -6  -8    2.11    8.93
   4   6   9   29.14   10.27
  -4   6  -9   35.29    3.79
   4  -6   9   35.09    4.15
  -4  -6  -9   27.98   15.60
   4   6  10   -8.93   15.65
  -4   6 -10   17.59    5.97
   4  -6  10    8.01    6.47
  -4  -6 -10   13.47   10.26
   4   6  11  244.94   14.48
  -4   6 -11  254.40    7.73
   4  -6  11  260.39    7.77
  -4  -6 -11  256.29   14.47
   4   6  12  131.16   13.50
  -4   6 -12  126.87    6.66
   4  -6  12  117.80    6.75
  -4  -6 -12  122.42   12.94
   4   6  13   27.49   12.11
  -4   6 -13   17.92    5.71
   4  -6  13   19.69    8.90
  -4  -6 -13   19.27   11.17
   4   6  14    9.65   11.95
  -4   6 -14    1.33    5.90
   4  -6  14   -3.49    9.58
  -4  -6 -14   28.21   17.39
   4   6  15   -2.93   13.30
   4  -6  15   21.11   10.45
  -4  -6 -15    2.40   12.25
   4   6  16  -29.04   13.65
   4  -6  16   -1.03   11.30
  -4  -6 -16   -1.10   20.69
   4   6  17  139.75   17.40
   4  -6  17  112.24   14.39
  -4  -6 -17  132.80   15.74
  -4   7  20   -7.02   10.28
  -4   7  20    5.41   13.31
  -4  -7  20   -7.40    9.48
  -4  -7  20    7.57    9.56
  -4   7  19   37.10   10.33
  -4   7  19   21.45   13.90
  -4  -7  19   26.64    9.48
  -4  -7  19   29.70    9.73
  -4   7  18  107.40   11.31
  -4   7  18  122.72   14.00
  -4  -7  18  116.06   10.28
  -4  -7  18   92.77    6.54
  -4  -7  18  115.09   10.50
  -4   7  17   31.49    9.31
  -4   7  17   35.77   11.89
  -4  -7  17   14.00    8.49
  -4  -7  17   24.76    5.20
  -4  -7  17   29.97   13.19
  -4   7  16   41.85    6.33
  -4   7  16   45.05   11.37
  -4  -7  16   39.55    8.04
  -4  -7  16   35.30    5.30
  -4  -7  16   52.52    8.18
  -4   7  15    7.82    5.33
  -4   7  15   37.53   15.41
  -4  -7  15   12.46    6.93
  -4  -7  15   -1.65   10.80
  -4  -7  15    9.40    7.22
  -4   7  14   51.69    5.83
  -4   7  14   40.19    9.94
  -4  -7  14   52.09    4.98
  -4  -7  14   66.14    7.46
  -4  -7  14   43.27    7.78
  -4   7  13   19.53    8.11
  -4   7  13   23.59    9.01
  -4  -7  13   15.44    4.52
  -4  -7  13   25.74    6.77
  -4  -7  13   38.42    7.08
  -4   7  12    8.96    4.92
  -4   7  12   -0.43    7.66
  -4  -7  12   -5.31    4.02
  -4  -7  12    7.03    6.03
  -4   7  11   98.66    9.09
  -4   7  11  104.85   13.32
  -4  -7  11   91.65    7.78
  -4  -7  11   96.47    7.21
  -4   7  10  793.59   14.79
  -4   7  10  793.43   17.35
  -4  -7  10  761.53   13.44
  -4  -7  10  782.45   16.22
   4   7  -9  195.18    6.13
  -4   7   9  209.88   10.14
  -4   7   9  197.21    8.99
  -4  -7   9  208.00    6.76
  -4  -7   9  197.89    8.49
   4   7  -8  876.45   14.31
   4   7  -8  865.12   15.69
  -4   7   8  875.30   15.47
  -4   7   8  873.62   16.60
  -4  -7   8  878.94   16.61
   4   7  -7    0.42    4.02
   4   7  -7   -1.45    4.73
  -4   7   7    2.22    4.52
  -4   7   7   -0.09    4.93
  -4  -7   7    5.93    5.16
  -4   7   6  405.54    9.28
   4   7  -6  434.10    9.27
   4   7  -6  419.62   10.08
  -4   7   6  422.84    9.68
  -4  -7   6  410.33   10.59
   4  -7  -6  420.01   13.92
  -4   7   5   17.97    3.98
   4   7  -5   10.49    4.53
   4   7  -5   20.20    7.95
  -4   7   5    9.54    7.57
  -4  -7   5    5.61    5.64
   4  -7  -5    6.58    5.13
  -4   7   4   14.69    3.61
   4   7  -4    7.02    4.66
   4   7  -4   12.75    5.09
  -4   7   4   27.61    4.71
  -4  -7   4   17.72    5.40
   4  -7  -4   18.07    5.23
   4   7  -3   68.89    5.59
  -4   7   3   75.77    5.10
   4   7  -3   62.38    5.98
  -4   7   3   75.76    5.82
  -4   7   3   79.17    4.62
  -4  -7   3   62.67    6.42
   4  -7  -3   76.31    6.00
   4   7  -2  149.23    7.12
  -4   7   2  163.23    3.83
   4   7  -2  165.37    7.14
  -4   7   2  167.22    7.03
  -4   7   2  162.14    4.86
  -4  -7   2  164.78    7.57
   4  -7  -2  159.24    7.01
   4   7  -1  334.84   10.09
  -4   7   1  344.39    5.75
   4   7  -1  343.58   13.20
  -4   7   1  342.92    4.93
  -4  -7   1  341.87    9.99
   4  -7  -1  363.71    9.63
  -4   7   0  358.54    5.08
   4   7   0  358.27   10.36
  -4   7   0  358.08    4.33
  -4  -7   0  357.29   10.66
   4  -7   0  359.72    9.89
   4   7   1  114.42    7.87
  -4   7  -1  110.59    1.89
   4  -7   1  126.38    7.42
  -4  -7  -1  112.31    8.40
   4   7   2  206.57   13.95
   4  -7   2  224.13    9.16
  -4  -7  -2  232.92    9.81
   4   7   3   38.19    7.87
   4  -7   3   40.84    7.00
  -4  -7  -3   44.99    7.97
   4   7   4  153.83   10.27
   4  -7   4  179.10    9.06
  -4  -7  -4  177.01   10.30
   4   7   5  144.98   15.40
  -4   7  -5  147.43    2.54
   4  -7   5  143.36    2.49
  -4  -7  -5  148.80   10.03
   4  -7   5  154.16    9.42
   4   7   6 1160.38   25.42
   4  -7   6 1225.83   24.61
  -4  -7  -6 1204.02   32.27
   4   7   7    7.42    8.97
  -4   7  -7    6.54    3.08
   4  -7   7    5.29    2.01
  -4  -7  -7   12.18    9.09
   4  -7   7   11.76    7.79
   4   7   8    7.29    9.50
  -4   7  -8   -0.37    2.42
   4  -7   8    2.18    2.60
  -4  -7  -8    4.91    9.08
   4  -7   8    1.26   12.33
   4   7   9   81.87   11.34
  -4   7  -9   81.90    3.93
   4  -7   9   92.34    3.99
  -4  -7  -9   78.92   11.48
   4  -7   9  112.48   10.09
   4   7  10  898.89   24.49
  -4   7 -10  882.23   14.07
   4  -7  10  871.19   15.99
  -4  -7 -10  871.90   23.67
   4  -7  10  923.48   22.90
   4   7  11  220.87   14.99
   4  -7  11  214.05    6.64
   4  -7  11  209.82   12.78
  -4  -7 -11  236.06   14.01
   4   7  12  503.28   27.46
   4  -7  12  488.23   13.52
   4  -7  12  517.20   18.20
  -4  -7 -12  506.67   19.44
   4   7  13   52.25   20.69
   4  -7  13   56.27    5.87
   4  -7  13   63.46   11.43
  -4  -7 -13   69.67   12.97
   4   7  14   -1.26   12.92
   4  -7  14   11.65    5.79
   4  -7  14  -11.26   10.64
  -4  -7 -14   25.61   12.15
   4   7  15   23.36   13.86
   4  -7  15   17.03    6.43
   4  -7  15   23.16   11.62
  -4  -7 -15   12.86   13.60
   4   7  16  218.77   18.90
   4  -7  16  194.58    9.35
   4  -7  16  188.22   16.07
  -4  -7 -16  223.34   17.64
  -4   8  19    7.79    6.71
  -4   8  19  -17.32   13.30
  -4  -8  19    0.58    8.91
  -4  -8  19   -6.23    8.96
  -4   8  18    3.08    6.90
  -4   8  18    1.43   12.70
  -4  -8  18    4.25    5.56
  -4  -8  18   17.05    8.40
  -4  -8  18   16.97    8.60
  -4   8  17   32.22    7.06
  -4   8  17   37.91   12.35
  -4  -8  17   31.12    5.95
  -4  -8  17   45.59    8.39
  -4  -8  17   39.83    8.50
  -4   8  16   -1.59    6.27
  -4   8  16   16.06   10.59
  -4  -8  16   -0.07    5.15
  -4  -8  16    4.98    7.38
  -4  -8  16    7.39    7.34
  -4   8  15   44.04    9.79
  -4   8  15   31.05   10.83
  -4  -8  15   40.13    5.45
  -4  -8  15   44.88   11.70
  -4  -8  15   50.64    7.74
  -4   8  14   11.18    5.94
  -4   8  14   13.45    9.12
  -4  -8  14   13.49    7.57
  -4  -8  14    9.05    6.65
  -4  -8  14    0.79    6.86
  -4   8  13   81.14    6.78
  -4   8  13   71.52   10.24
  -4  -8  13   75.69    5.69
  -4  -8  13   83.93    7.62
  -4  -8  13   61.31    7.68
  -4   8  12   75.85    6.51
  -4   8  12   72.04   13.79
  -4  -8  12   65.36    5.59
  -4  -8  12   74.41    7.21
  -4   8  11   50.23    6.18
  -4   8  11   54.90    8.23
  -4  -8  11   52.42    5.54
  -4  -8  11   44.39    6.55
  -4   8  10   12.01    5.55
  -4   8  10    6.81    6.95
  -4  -8  10    8.39    5.04
  -4  -8  10    9.06    5.89
   4   8  -9   26.24    7.32
  -4   8   9   32.60    5.70
  -4   8   9   27.73    6.72
  -4  -8   9   19.95    5.42
  -4  -8   9   25.98    9.60
   4   8  -8   40.79    5.04
   4   8  -8   42.17    5.65
  -4   8   8   32.83    8.99
  -4   8   8   50.31    6.45
  -4  -8   8   43.18    6.24
   4   8  -7  385.54    9.30
   4   8  -7  392.42   10.06
  -4   8   7  413.80   10.36
  -4   8   7  387.26   13.03
  -4  -8   7  404.84   10.51
  -4   8   6   54.56    7.60
   4   8  -6   24.23    5.30
   4   8  -6   32.83    5.43
  -4   8   6   33.42    5.71
  -4  -8   6   29.11    6.07
   4  -8  -6   31.26    6.88
  -4   8   5  214.56    6.37
   4   8  -5  209.55    7.59
   4   8  -5  218.02    7.95
  -4   8   5  241.38    8.27
  -4  -8   5  219.53    8.50
   4  -8  -5  215.53    8.70
  -4   8   4   -1.43    5.38
   4   8  -4    6.95    5.15
   4   8  -4    7.07    5.13
  -4   8   4    8.64    5.26
  -4  -8   4    8.29    5.71
   4  -8  -4    3.49    8.86
   4   8  -3   15.43    5.66
  -4   8   3   24.05    4.76
   4   8  -3   19.66    5.75
  -4   8   3   21.94    6.01
  -4   8   3   28.75    2.71
  -4  -8   3   24.95    6.32
   4  -8  -3   34.72    9.64
   4   8  -2   22.85    5.99
  -4   8   2   15.51    2.46
   4   8  -2   22.52    5.89
  -4   8   2   13.77    6.19
  -4   8   2   15.56    2.18
  -4  -8   2   21.18    6.16
   4  -8  -2   21.09    9.86
   4   8  -1  215.28    9.33
  -4   8   1  213.78    4.57
   4   8  -1  225.60   12.83
  -4   8   1  228.01    8.83
  -4   8   1  227.90    3.69
  -4  -8   1  209.60    9.36
   4  -8  -1  231.75    9.13
   4   8   0  498.51   13.60
  -4   8   0  507.16    5.60
   4   8   0  500.72   16.97
   4  -8   0  505.15   12.95
  -4  -8   0  510.03   13.23
   4   8   1   36.46   11.04
   4  -8   1   42.53    7.25
  -4  -8  -1   43.70    7.57
   4   8   2    9.86    7.01
   4  -8   2   -0.50    7.02
  -4  -8  -2   17.00    7.64
   4   8   3  468.94   13.78
   4  -8   3  486.26   13.54
  -4  -8  -3  433.25   19.44
   4   8   4  316.52   12.59
   4  -8   4  319.18   12.05
  -4  -8  -4  330.30   12.76
   4   8   5   33.15    9.07
   4  -8   5   45.82    8.35
  -4  -8  -5   27.36    8.92
   4   8   6  122.37   11.01
   4  -8   6  118.54   10.08
  -4  -8  -6  120.90   10.59
   4   8   7   28.98    9.97
   4  -8   7   54.56    8.74
  -4  -8  -7   50.04   15.33
   4   8   8  111.58   11.74
   4  -8   8  117.33   10.42
  -4  -8  -8  111.84   11.68
   4   8   9  326.59   15.69
   4  -8   9  336.85    5.70
   4  -8   9  364.07   14.51
  -4  -8  -9  349.65   15.49
   4   8  10   33.88   11.09
   4  -8  10   25.56    3.01
   4  -8  10   28.93    9.33
  -4  -8 -10   32.08   11.24
   4   8  11   74.73   12.13
   4  -8  11   57.34    4.08
   4  -8  11   73.59   10.98
  -4  -8 -11   63.46   12.04
   4   8  12   46.81   12.48
   4  -8  12   40.55    6.59
   4  -8  12   52.55   10.76
  -4  -8 -12   70.66   12.05
   4   8  13    2.95   12.24
   4  -8  13    8.10    4.25
   4  -8  13    8.77   10.65
  -4  -8 -13  -17.83   11.91
   4   8  14   -2.37   13.15
   4  -8  14    5.04    4.52
   4  -8  14    7.52   10.91
  -4  -8 -14   30.14   12.30
   4   8  15  113.08   16.19
   4  -8  15  107.63   14.13
  -4  -8 -15  116.10   15.99
   4   8  16   21.66   15.22
  -4  -8 -16   11.94   14.66
  -4   9  19   25.78   12.35
  -4   9  19   22.61   14.90
  -4  -9  19   34.82   14.37
  -4  -9  19   42.93    9.40
  -4   9  18   32.98   11.78
  -4   9  18    2.11   13.58
  -4  -9  18   25.52    6.42
  -4  -9  18   20.88    8.60
  -4  -9  18   23.16    9.01
  -4   9  17   15.77    7.25
  -4   9  17   24.87   12.03
  -4  -9  17   14.15    9.38
  -4  -9  17    8.04    8.01
  -4  -9  17   20.17    7.92
  -4   9  16  130.95    8.77
  -4   9  16  145.11   13.62
  -4  -9  16  127.56   11.34
  -4  -9  16  142.59    9.62
  -4  -9  16  135.38    9.61
  -4   9  15   -1.26    6.35
  -4   9  15    3.52    9.98
  -4  -9  15    7.26    5.55
  -4  -9  15    7.58   10.54
  -4  -9  15    4.92    6.82
  -4   9  14    1.66    6.21
  -4   9  14  -21.78   14.32
  -4  -9  14    5.85    5.26
  -4  -9  14   -5.90    6.46
  -4  -9  14    1.05    6.49
  -4   9  13   14.49    9.67
  -4   9  13    4.36    8.96
  -4  -9  13   14.26    8.57
  -4  -9  13    5.69    6.42
  -4  -9  13   -2.40    6.58
  -4   9  12  583.80   13.98
  -4   9  12  579.68   16.44
  -4  -9  12  555.93   12.95
  -4  -9  12  554.92   13.73
  -4   9  11  100.48    7.38
  -4   9  11  107.68    9.28
  -4  -9  11  102.77    6.92
  -4  -9  11   95.27    7.39
  -4   9  10   25.26    6.26
  -4   9  10   18.24    7.32
  -4  -9  10   26.95    5.91
  -4  -9  10   30.53    6.19
   4   9  -9  232.06    8.23
  -4   9   9  248.69    9.32
  -4   9   9  249.03    9.87
  -4  -9   9  252.83    9.16
  -4  -9   9  251.07   12.75
   4   9  -8  152.39    7.00
   4   9  -8  153.97    7.20
  -4   9   8  171.03    8.06
  -4   9   8  166.72    8.12
  -4  -9   8  157.27    7.87
   4   9  -7  247.21    8.39
   4   9  -7  225.21    8.17
  -4   9   7  217.77    9.10
  -4   9   7  237.00    8.40
  -4  -9   7  230.84    8.86
  -4   9   6  978.14   17.12
   4   9  -6 1002.11   22.31
   4   9  -6  967.89   21.52
  -4   9   6  986.50   19.27
  -4  -9   6 1002.68   18.83
   4  -9  -6  974.80   20.19
  -4   9   5  161.82    5.99
   4   9  -5  171.48    7.78
   4   9  -5  165.61    7.43
  -4   9   5  167.13    8.42
  -4  -9   5  168.92    8.14
   4  -9  -5  150.01    8.94
  -4   9   4    0.78    3.59
   4   9  -4    9.40    5.86
   4   9  -4    2.57    5.34
  -4   9   4    8.88    5.73
  -4  -9   4    9.62    5.95
   4  -9  -4    7.61    6.42
   4   9  -3  123.10    7.12
   4   9  -3  122.38    7.73
  -4   9   3  121.94    3.76
  -4   9   3  116.20    7.81
  -4   9   3  132.67    5.90
  -4  -9   3  133.06    7.71
   4  -9  -3  130.26    8.29
   4   9  -2  -16.71   10.18
  -4   9   2   11.26    3.61
   4   9  -2    3.54    6.07
  -4   9   2   13.75    6.53
  -4   9   2    6.98    2.15
  -4  -9   2   11.14    6.54
   4  -9  -2   -4.36    6.80
   4   9  -1   71.90    7.75
  -4   9   1   78.66    2.21
   4   9  -1   83.54    7.14
  -4   9   1   78.17    7.74
  -4   9   1   74.57    2.10
  -4  -9   1   81.00   11.74
   4  -9  -1   92.38    8.10
   4   9   0   -2.20    7.18
   4   9   0    4.69    6.25
   4  -9   0   -7.81    6.93
  -4  -9   0    2.87   11.07
   4   9   1  216.21   10.64
   4   9   1  200.39    9.83
   4  -9   1  196.94   10.07
  -4  -9  -1  217.02   10.28
   4   9   2  431.65   14.32
   4   9   2  452.51   13.61
   4  -9   2  439.37   18.29
  -4  -9  -2  437.59   14.29
   4   9   3   36.38    8.41
   4  -9   3   28.57    8.20
  -4  -9  -3   33.35    8.59
   4   9   4  231.66   11.55
   4  -9   4  214.97   16.49
  -4  -9  -4  222.82   11.41
   4   9   5    9.58    8.61
   4  -9   5    8.61    8.38
  -4  -9  -5   -4.17    8.57
   4   9   6   21.38    9.44
   4  -9   6   38.53    9.01
  -4  -9  -6   26.54    9.15
   4   9   7  190.41   12.28
   4  -9   7  160.59   17.34
  -4  -9  -7  174.87   12.16
   4   9   8   37.05   10.56
   4  -9   8   11.60    9.50
  -4  -9  -8   44.88    9.99
   4   9   9    4.72   10.40
   4  -9   9   19.68    9.13
  -4  -9  -9   -1.29   10.10
   4   9  10  108.27   12.57
   4  -9  10   92.02   11.49
  -4  -9 -10  104.58   12.57
   4   9  11   54.01   13.24
   4  -9  11   77.85   11.35
  -4  -9 -11   64.27   12.17
   4   9  12   84.23   14.00
   4  -9  12  103.22   12.47
  -4  -9 -12   83.96   20.25
   4   9  13   49.17   14.61
   4  -9  13   52.11   12.13
  -4  -9 -13   49.17   13.71
   4   9  14   -1.32   14.07
   4  -9  14    5.33   11.11
  -4  -9 -14   -0.08   20.87
   4   9  15    1.28   14.34
   4  -9  15   -4.62   12.23
  -4  -9 -15    0.10   13.65
  -4  10  18   72.42    9.46
  -4  10  18   79.39   14.63
  -4 -10  18   62.66    7.62
  -4 -10  18   69.13    9.84
  -4 -10  18   62.77    9.44
  -4  10  17  101.03    9.61
  -4  10  17  108.27   14.66
  -4 -10  17  102.56    8.25
  -4 -10  17  117.86    9.80
  -4 -10  17  122.74    9.59
  -4  10  16   16.99    7.56
  -4  10  16   49.94   17.50
  -4 -10  16   14.05    6.39
  -4 -10  16   14.17    7.53
  -4 -10  16    1.44    7.37
  -4  10  15   92.90   12.91
  -4  10  15   97.87   12.06
  -4 -10  15   77.27    7.57
  -4 -10  15  107.68   12.85
  -4 -10  15   97.34    8.45
  -4  10  14   -0.84    6.87
  -4  10  14   -4.77    9.64
  -4 -10  14   15.09    9.46
  -4 -10  14   -0.52    6.65
  -4 -10  14    2.07    6.41
  -4  10  13    3.61    6.82
  -4  10  13    1.89    9.14
  -4 -10  13    1.36    6.22
  -4 -10  13    9.20    6.29
  -4 -10  13    6.88    6.24
  -4  10  12    4.27    6.90
  -4  10  12   -2.90    8.37
  -4 -10  12    6.00    6.06
  -4 -10  12   10.56    6.23
  -4  10  11  192.11   13.54
  -4  10  11  216.74   10.85
  -4 -10  11  190.69   12.75
  -4 -10  11  200.42    8.69
   4  10 -10   29.64    6.01
  -4  10  10   30.68    7.15
  -4  10  10   19.87    7.77
  -4 -10  10   34.61    6.60
  -4 -10  10   35.27    6.51
   4  10  -9    1.53    5.62
  -4  10   9    4.51    6.58
  -4  10   9   -5.04    6.39
  -4 -10   9    7.21    9.05
   4  10  -8    0.02    5.62
   4  10  -8    4.38    5.10
  -4  10   8    7.60    6.02
  -4 -10   8    9.31    5.76
   4  10  -7   54.59    6.78
   4  10  -7   63.67    5.99
  -4  10   7   53.81    7.38
  -4  10   7   39.33    6.24
  -4 -10   7   49.26    6.65
  -4  10   6   26.12    5.08
   4  10  -6   19.59    6.43
   4  10  -6    9.27    8.76
  -4  10   6   39.29    7.13
  -4 -10   6   22.40    6.38
   4 -10  -6   14.05    7.82
  -4  10   5   -1.95    4.24
   4  10  -5    9.47    6.00
   4  10  -5    4.53    5.41
  -4  10   5   -6.91   10.16
  -4 -10   5    5.72    6.06
   4 -10  -5   -1.39    7.37
  -4  10   4   43.97    4.01
   4  10  -4   50.47    7.06
   4  10  -4   51.55    6.38
  -4  10   4   48.20    7.36
  -4 -10   4   56.76    6.90
   4 -10  -4   43.39   12.42
   4  10  -3   16.37    5.87
   4  10  -3   13.63    6.92
  -4  10   3   12.90    2.74
  -4  10   3   11.34    6.96
  -4  10   3   16.91    4.85
  -4 -10   3   23.10   10.46
   4 -10  -3   23.44    7.66
   4  10  -2  189.07    8.57
   4  10  -2  187.32    9.68
  -4  10   2  181.93    3.78
  -4  10   2  193.44    9.91
  -4  10   2  191.17    4.12
  -4 -10   2  205.88    9.38
   4 -10  -2  176.22   10.38
   4  10  -1    8.34    7.25
  -4  10   1    1.08    1.35
   4  10  -1    4.13    6.13
  -4  10   1   -3.25    7.21
  -4  10   1    0.65    1.81
  -4 -10   1  -10.17    7.00
   4 -10  -1   10.26    7.34
   4  10   0    6.17    7.62
   4  10   0    3.86    6.76
   4 -10   0    6.18    7.86
  -4 -10   0   12.17    7.21
   4  10   1   24.66    8.71
   4  10   1   19.47    7.27
   4 -10   1   33.10    8.03
  -4 -10  -1    6.92    7.78
   4  10   2   10.31   14.62
   4  10   2   29.31    7.95
   4 -10   2   19.62    8.53
  -4 -10  -2   21.35   12.33
   4  10   3  457.22   16.29
   4  10   3  469.50   20.09
   4 -10   3  484.64   15.48
  -4 -10  -3  448.10   14.74
   4  10   4   66.41    9.32
   4 -10   4   57.33    9.65
  -4 -10  -4   71.20    9.42
   4  10   5  262.71   13.13
   4 -10   5  283.20   13.05
  -4 -10  -5  266.75   12.79
   4  10   6   94.59   10.66
   4 -10   6   59.09   15.69
  -4 -10  -6   80.84   10.27
   4  10   7    4.96   14.82
   4 -10   7  -11.44    9.25
  -4 -10  -7   22.56    9.49
   4  10   8   46.06   11.13
   4 -10   8   52.91   10.54
  -4 -10  -8   39.36   10.87
   4  10   9   24.33   11.17
   4 -10   9   31.33   10.60
  -4 -10  -9   38.27   11.00
   4  10  10   27.76   11.35
   4 -10  10   19.51   10.83
  -4 -10 -10   36.40   17.39
   4  10  11  228.08   24.46
   4 -10  11  293.72   22.73
  -4 -10 -11  261.48   16.40
   4  10  12  113.96   22.85
   4 -10  12  130.18   20.03
  -4 -10 -12  156.96   22.23
   4  10  13   13.86   13.98
   4 -10  13   35.40   18.26
  -4 -10 -13   -0.16   13.27
   4  10  14   -2.40   14.00
   4 -10  14   12.56   11.78
  -4 -10 -14   17.91   20.90
  -4  11  17  125.93   16.13
  -4  11  17  168.78   15.77
  -4 -11  17  131.19   13.90
  -4 -11  17  132.23   10.38
  -4 -11  17  142.94   14.40
  -4  11  16   33.88    8.90
  -4  11  16   25.38   12.62
  -4 -11  16   42.72    8.03
  -4 -11  16   39.22    8.21
  -4 -11  16   41.31    8.08
  -4  11  15   21.85    8.39
  -4  11  15   34.17   10.92
  -4 -11  15   15.55    7.28
  -4 -11  15    0.06   11.48
  -4 -11  15   21.99    7.19
  -4  11  14   83.95    8.99
  -4  11  14   90.59   11.59
  -4 -11  14   65.23    8.10
  -4 -11  14   78.98    7.80
  -4 -11  14   70.40    7.61
  -4  11  13   13.25    7.80
  -4  11  13    6.14    9.56
  -4 -11  13    2.62    7.03
  -4 -11  13   24.48    6.73
  -4 -11  13   17.25    6.62
  -4  11  12   29.05   12.04
  -4  11  12   39.40    9.21
  -4 -11  12   31.23   11.40
  -4 -11  12   44.98    6.90
  -4  11  11    2.88    7.29
  -4  11  11    8.13    7.83
  -4 -11  11    2.73    6.89
  -4 -11  11    6.51    6.11
   4  11 -10  100.31    7.96
  -4  11  10  109.64    8.91
  -4  11  10  102.16    8.96
  -4 -11  10  103.65    8.67
  -4 -11  10  100.16    7.44
   4  11  -9  193.19    9.33
  -4  11   9  189.15    9.76
  -4  11   9  170.41    9.40
  -4 -11   9  197.55    8.61
   4  11  -8   18.62    6.86
   4  11  -8   24.18    5.75
  -4  11   8   20.11    7.41
  -4  11   8   29.63    6.43
  -4 -11   8   25.70    6.19
   4  11  -7   63.22    7.58
   4  11  -7   58.15    6.30
  -4  11   7   65.32   12.64
  -4  11   7   64.90    6.29
  -4 -11   7   63.13    6.65
   4  11  -6   92.93    8.13
   4  11  -6   91.46   10.14
  -4  11   6   83.97    8.61
  -4  11   6   86.96    6.08
  -4 -11   6   98.35    7.38
  -4  11   5  122.69    5.64
   4  11  -5  114.87    8.57
   4  11  -5  116.57    7.42
  -4  11   5  131.20   13.34
  -4 -11   5  114.69    8.08
   4 -11  -5  116.02   10.14
  -4  11   4   35.00    6.12
   4  11  -4   33.81    7.47
   4  11  -4   33.98    6.30
  -4  11   4   28.54    7.83
  -4 -11   4   44.33   10.57
   4 -11  -4   38.32    8.79
   4  11  -3   98.49    7.24
   4  11  -3  117.15   12.88
  -4  11   3   91.46    3.55
  -4  11   3   79.10    9.09
  -4  11   3   96.20    5.81
  -4 -11   3   88.96    8.01
   4 -11  -3  126.17   10.15
   4  11  -2   -5.14    6.15
   4  11  -2   -0.23    7.34
  -4  11   2    1.31    1.83
  -4  11   2    5.68    7.51
  -4  11   2    3.23    2.28
  -4 -11   2   -8.27    6.86
   4 -11  -2    1.76    7.96
   4  11  -1    8.79    6.30
   4  11  -1   -2.31    7.58
  -4  11   1    2.65    0.87
  -4  11   1   -5.50    7.68
   4 -11  -1   -1.84    8.01
  -4 -11   1    3.68    6.86
   4  11   0    8.66    8.29
  -4  11   0   10.80    8.05
   4  11   0   -0.32    6.98
   4 -11   0   -6.09    8.29
  -4 -11   0   17.81    7.45
   4  11   1   19.52    8.82
   4  11   1    8.10    7.32
   4 -11   1   35.65   13.50
  -4 -11  -1    4.70    7.89
   4  11   2   48.34    9.89
   4  11   2   30.18   12.37
   4 -11   2   49.52    9.73
  -4 -11  -2   55.30    8.50
   4  11   3    5.74    9.25
   4  11   3   -2.56    7.98
   4 -11   3   17.08   13.78
  -4 -11  -3   14.07    8.30
   4  11   4  -10.19   10.25
   4  11   4    6.92    8.31
   4 -11   4    6.28    9.14
  -4 -11  -4    4.06    8.57
   4  11   5   26.21   10.72
   4  11   5   19.75    9.31
   4 -11   5   13.80    9.76
  -4 -11  -5   23.80    9.39
   4  11   6   31.41   11.46
   4  11   6   25.81    9.82
   4 -11   6    8.48    9.93
  -4 -11  -6    0.51   14.67
   4  11   7   59.57   11.02
   4 -11   7   38.96   11.03
  -4 -11  -7   38.41   10.22
   4  11   8   11.55   10.69
   4 -11   8   21.19   10.27
  -4 -11  -8   12.39   10.58
   4  11   9   -1.82   10.69
   4 -11   9    3.38   10.09
  -4 -11  -9    0.61   10.27
   4  11  10   15.94   11.57
   4 -11  10   21.34   17.36
  -4 -11 -10   -4.92   11.49
   4  11  11    7.25   12.23
   4 -11  11    3.58   11.51
  -4 -11 -11    2.54   11.85
   4  11  12   27.41   13.94
   4 -11  12   57.74   12.71
  -4 -11 -12    8.90   13.05
   4  11  13   96.18   15.54
   4 -11  13   78.46   14.20
  -4 -11 -13   69.10   15.39
  -4  12  16    6.11    8.83
  -4  12  16   -9.29   12.00
  -4 -12  16    8.84    7.87
  -4 -12  16    2.15    7.44
  -4 -12  16    1.86    6.86
  -4  12  15   17.85    9.13
  -4  12  15   14.39   11.53
  -4 -12  15   17.23    8.57
  -4 -12  15   16.65   11.19
  -4 -12  15   11.84    7.18
  -4  12  14   -5.53   12.99
  -4  12  14   10.08   16.03
  -4 -12  14   24.30   12.05
  -4 -12  14   -1.02    6.87
  -4 -12  14    2.40    6.57
  -4  12  13    9.43    8.18
  -4  12  13   29.83   14.82
  -4 -12  13    3.25    7.66
  -4 -12  13    6.29   10.14
  -4 -12  13   -1.66    6.40
  -4  12  12   21.79    8.01
  -4  12  12   16.28   13.37
  -4 -12  12    4.37    7.48
  -4 -12  12   -6.50    6.42
  -4  12  11    5.98    8.26
  -4  12  11    9.47   12.96
  -4 -12  11   29.02    7.71
  -4 -12  11   18.86    9.95
   4  12 -10   11.14    7.09
  -4  12  10   11.72   12.04
  -4  12  10   -8.81   11.37
  -4 -12  10    3.67    6.18
   4  12  -9   17.42    7.12
  -4  12   9   -2.52    8.03
  -4  12   9   14.78    6.99
  -4 -12   9    0.76    6.31
   4  12  -8   54.75    8.02
   4  12  -8   42.62    5.99
  -4  12   8   38.35    8.69
  -4  12   8   37.55    6.81
  -4 -12   8   60.15   10.44
   4  12  -7   28.42    7.63
   4  12  -7   19.08    5.79
  -4  12   7   44.85    8.45
  -4  12   7   27.46    5.74
  -4 -12   7   23.17    6.40
   4  12  -6   -0.77    7.54
   4  12  -6    8.03    5.84
  -4  12   6    0.69    7.96
  -4  12   6    5.45    7.40
  -4 -12   6   -6.60    6.26
  -4  12   5   75.50    5.27
   4  12  -5   85.02   12.93
   4  12  -5   69.46   10.13
  -4  12   5   61.38    8.84
  -4 -12   5   92.95   11.33
   4 -12  -5   68.92   10.10
  -4  12   4   71.15    4.58
   4  12  -4   74.45    8.66
   4  12  -4   64.59    7.00
  -4  12   4   78.02    8.86
  -4 -12   4   63.34    7.80
   4 -12  -4   86.00   10.21
   4  12  -3   16.41    6.43
   4  12  -3    9.77    8.13
  -4  12   3   13.16    2.59
  -4  12   3   21.75    8.18
  -4  12   3   14.28    3.20
  -4 -12   3    7.18    7.03
   4 -12  -3   24.64   14.38
  -4  12   2   25.83    3.44
   4  12  -2   25.90    8.48
   4  12  -2   21.24    6.84
  -4  12   2   33.91    8.62
  -4  12   2   22.61    2.00
   4 -12  -2   25.13    9.24
  -4 -12   2   31.62    7.26
   4  12  -1   47.39    7.38
   4  12  -1   54.54   14.06
  -4  12   1   39.83    8.94
   4 -12  -1   45.33    9.55
  -4 -12   1   43.48   12.35
   4  12   0   -8.92   10.92
   4  12   0    9.52    8.70
  -4  12   0   16.88    8.57
   4 -12   0   -2.52    9.00
  -4 -12   0    1.41    7.54
   4  12   1   15.98    9.42
   4  12   1   31.60    7.66
   4 -12   1    8.85    9.36
  -4 -12  -1   17.18    7.90
   4  12   2   -6.95    9.64
   4  12   2   -2.58    7.79
   4 -12   2   23.01    9.60
  -4 -12  -2   17.03   12.54
   4  12   3  415.69   16.91
   4  12   3  421.63   14.88
   4 -12   3  445.83   16.91
  -4 -12  -3  434.62   14.85
   4  12   4   45.42   11.49
   4  12   4   54.76    9.64
   4 -12   4   47.69   10.94
  -4 -12  -4   59.73    9.59
   4  12   5   60.41   12.00
   4  12   5   51.75    9.91
   4 -12   5   56.88   11.12
  -4 -12  -5   48.32   10.15
   4  12   6   -5.70   11.01
   4  12   6    0.27    9.25
   4 -12   6   -3.72    9.92
  -4 -12  -6   -3.70    9.23
   4  12   7   77.48   13.37
   4  12   7   85.57   11.55
   4 -12   7   95.96   12.18
  -4 -12  -7   78.42   11.85
   4  12   8   23.84   12.81
   4  12   8   19.34   10.85
   4 -12   8    9.24   17.53
  -4 -12  -8   26.19   10.70
   4  12   9   64.55   14.10
   4  12   9   84.86   12.23
   4 -12   9   65.15   12.50
  -4 -12  -9   58.89   12.46
   4  12  10   -3.52   19.62
   4 -12  10   29.90   11.75
  -4 -12 -10   20.71   11.86
   4  12  11   23.46   13.01
   4 -12  11    2.00   12.08
  -4 -12 -11   10.92   12.33
   4  12  12   35.23   14.28
   4 -12  12   20.77   13.24
  -4 -12 -12   10.65   13.14
  -4  13  15   52.47   10.17
  -4  13  15   53.11   12.38
  -4 -13  15   56.73    9.63
  -4 -13  15   44.87    7.95
  -4 -13  15   45.03    7.55
  -4  13  14   14.65    9.39
  -4  13  14   14.57   10.91
  -4 -13  14   15.81    8.72
  -4 -13  14    7.54    7.22
  -4 -13  14    6.80    6.74
  -4  13  13   58.20   10.10
  -4  13  13   55.94   11.07
  -4 -13  13   60.10    9.93
  -4 -13  13   66.22   11.33
  -4 -13  13   46.43   10.96
  -4  13  12   28.14    9.52
  -4  13  12   29.36    9.70
  -4 -13  12   24.75    9.08
  -4 -13  12   39.66    7.19
  -4  13  11   28.13   13.90
  -4  13  11   29.83    9.01
  -4 -13  11   26.43    7.08
   4  13 -10    8.59    7.98
  -4  13  10    2.06    8.72
  -4  13  10    1.41   11.95
  -4 -13  10    4.30    6.40
   4  13  -9  313.69   12.97
  -4  13   9  332.78   13.66
  -4  13   9  308.88   11.86
  -4 -13   9  315.99   11.07
   4  13  -8   30.17    8.27
   4  13  -8   35.31    5.95
  -4  13   8    7.51   14.10
  -4  13   8   16.72    6.74
  -4 -13   8    8.59   10.32
   4  13  -7   -3.28    7.63
   4  13  -7    0.31    5.48
  -4  13   7    9.14    8.29
  -4  13   7   -2.62    5.67
  -4 -13   7    5.57    6.40
   4  13  -6  143.62   15.50
   4  13  -6  153.67    7.96
  -4  13   6  148.51   11.09
  -4  13   6  148.66    7.01
  -4 -13   6  149.90    8.57
  -4  13   5   13.62    7.02
   4  13  -5   11.93    8.19
   4  13  -5   10.79    6.17
  -4  13   5    9.63    8.41
  -4 -13   5   11.12   10.42
   4 -13  -5   24.16    9.70
  -4  13   4   77.54    6.93
   4  13  -4   83.61    9.72
   4  13  -4   67.52   10.73
  -4  13   4   89.73    9.72
  -4 -13   4   72.18    7.92
   4 -13  -4   67.21   11.34
   4  13  -3  199.77   12.65
   4  13  -3  178.97   11.47
  -4  13   3  175.70    4.89
  -4  13   3  188.21   11.81
   4 -13  -3  170.57   12.69
  -4 -13   3  185.03    9.65
  -4  13   2   22.47    2.86
   4  13  -2   28.31    9.02
   4  13  -2   25.79   10.81
  -4  13   2   22.56    9.29
  -4  13   2   20.24    1.76
   4 -13  -2   42.54    9.90
  -4 -13   2    8.40   11.46
   4  13  -1   56.70    7.74
   4  13  -1   54.85   10.12
  -4  13   1   51.40   10.01
   4 -13  -1   54.65   10.52
  -4 -13   1   62.63    8.33
   4  13   0   43.97    7.89
   4  13   0   54.96   15.10
  -4  13   0   38.55    9.90
   4 -13   0   60.25   10.78
  -4 -13   0   28.75    8.40
   4  13   1   -6.67    7.46
   4  13   1    6.56    9.48
   4 -13   1   18.93    9.86
  -4 -13  -1    5.56    7.88
   4  13   2  302.70   21.98
   4  13   2  267.13   12.36
   4 -13   2  307.37   15.17
  -4 -13  -2  308.05   12.91
   4  13   3  212.18   14.23
   4  13   3  221.61   12.53
   4 -13   3  237.99   14.72
  -4 -13  -3  236.09   17.63
   4  13   4   60.35   12.22
   4  13   4   65.72   10.16
   4 -13   4   54.90   12.07
  -4 -13  -4   55.22   10.19
   4  13   5   13.47   11.65
   4  13   5  -19.94   14.62
   4 -13   5    1.46   10.59
  -4 -13  -5   18.23    9.44
   4  13   6   63.12   12.77
   4  13   6   54.87   10.81
   4 -13   6   58.16   12.12
  -4 -13  -6   30.45   10.75
   4  13   7   18.25   13.69
   4  13   7   45.04   11.39
   4 -13   7   71.67   18.42
  -4 -13  -7   45.20   10.97
   4  13   8   -5.86   19.13
   4  13   8    0.49   11.14
   4 -13   8   13.94   11.72
  -4 -13  -8   11.91   10.93
   4  13   9   92.22   15.66
   4  13   9   70.05   13.55
   4 -13   9   81.70   14.34
  -4 -13  -9  116.49   13.06
   4  13  10   20.77   14.80
   4  13  10   28.62   13.27
   4 -13  10   35.08   13.29
  -4 -13 -10   26.12   12.23
   4  13  11  -14.48   14.34
   4  13  11    4.07   13.02
   4 -13  11   13.76   12.50
  -4 -13 -11    5.21   12.61
  -4  14  13  -23.20   15.27
  -4  14  13    3.15    9.98
  -4 -14  13    2.28    6.45
  -4 -14  13    0.96    6.06
  -4  14  12   27.50   10.09
  -4  14  12   14.06    9.63
  -4 -14  12   12.36    6.98
  -4 -14  12   16.71    6.43
  -4  14  11   67.51   10.74
  -4  14  11   75.01    9.88
  -4 -14  11   58.92    7.55
   4  14 -10  134.87   11.00
  -4  14  10  131.75   11.72
  -4  14  10  125.89   14.77
  -4 -14  10  127.18    8.57
   4  14  -9    9.57    8.34
  -4  14   9   -6.40   14.35
  -4  14   9    6.12    7.32
  -4 -14   9    0.07    6.25
   4  14  -8   53.36    9.46
   4  14  -8   57.55    6.62
  -4  14   8   38.41   10.69
  -4  14   8   64.22    7.32
  -4 -14   8   67.97   11.21
   4  14  -7    9.61    8.64
   4  14  -7   12.37    5.85
  -4  14   7   13.66    9.53
  -4  14   7   19.57    9.14
  -4 -14   7    3.76    6.65
   4  14  -6   -4.00    8.75
   4  14  -6    6.94    5.87
  -4  14   6   -1.76   14.31
  -4  14   6   -3.85    5.23
  -4 -14   6   -3.02    6.56
   4  14  -5   21.25    8.90
   4  14  -5    6.47    6.46
  -4  14   5   12.46    9.10
  -4  14   5   11.82    4.37
  -4 -14   5   -4.63   10.45
   4  14  -4   15.53    6.54
   4  14  -4   23.88   13.83
  -4  14   4   14.33    3.86
  -4  14   4    6.58    9.44
   4 -14  -4   19.23   11.03
  -4 -14   4   27.04    7.08
  -4  14   3    2.59    2.61
   4  14  -3   -6.06    8.73
   4  14  -3   -7.19    6.62
  -4  14   3   -0.30    9.45
  -4  14   3    3.58    2.23
   4 -14  -3   10.63   10.37
  -4 -14   3  -10.28    7.01
   4  14  -2   34.53    7.20
   4  14  -2   34.01   10.06
  -4  14   2   27.32   10.05
   4 -14  -2   40.28   11.53
  -4 -14   2   33.15    7.82
   4  14  -1   -6.23    6.96
   4  14  -1    4.69    9.73
  -4  14   1    2.10    9.98
   4 -14  -1    2.59   10.33
  -4 -14   1   12.07    7.52
   4  14   0    0.70    7.39
   4  14   0    4.75    9.73
  -4  14   0    8.43    9.74
   4 -14   0    8.06   10.70
  -4 -14   0   -0.96    7.85
   4  14   1   -3.23    8.10
   4  14   1    5.00   15.87
   4 -14   1  -20.04   11.10
  -4 -14  -1   -6.52    8.16
   4  14   2   69.20   12.15
   4 -14   2   67.16   12.27
  -4 -14  -2   84.70   14.67
   4  14   3   71.58   12.66
   4  14   3   74.75   10.15
   4 -14   3   98.47   12.39
  -4 -14  -3   80.40   10.23
   4  14   4  104.94   13.64
   4  14   4  105.64   16.63
   4 -14   4  112.91   14.02
  -4 -14  -4  106.45   16.63
   4  14   5   13.30   12.02
   4  14   5   23.29    9.90
   4 -14   5   20.93   12.08
  -4 -14  -5   16.27    9.80
   4  14   6   19.13   12.48
   4  14   6   -2.90   16.15
   4 -14   6   12.45   12.12
  -4 -14  -6   21.95   16.08
   4  14   7  -34.73   19.84
   4  14   7   -1.75   10.82
   4 -14   7   -1.28   12.44
  -4 -14  -7    7.95   10.36
   4  14   8   97.54   16.42
   4  14   8  127.89   13.81
   4 -14   8  129.80   15.74
  -4 -14  -8  121.79   20.97
   4  14   9   -8.67   14.08
   4  14   9   -3.05   18.44
   4 -14   9   -4.74   12.51
  -4 -14  -9    2.77   11.51
   4  14  10   21.52   14.91
   4  14  10   20.96   13.61
   4 -14  10   62.26   21.90
  -4 -14 -10   30.93   13.42
  -4  15  12   63.26   11.35
  -4  15  12   41.35   11.09
  -4  15  11   97.28   12.13
  -4  15  11   95.01   10.98
  -4 -15  11   92.48    8.14
   4  15 -10   80.45   10.97
  -4  15  10  107.27   18.24
  -4  15  10   77.17    9.98
  -4 -15  10   83.58   11.69
   4  15  -9   -8.20    9.23
  -4  15   9    8.37   10.39
  -4  15   9   -0.31    7.34
  -4 -15   9   -1.03    6.63
   4  15  -8   11.99   14.85
  -4  15   8   28.23   10.91
  -4  15   8   25.42    7.24
  -4 -15   8   23.13   10.57
   4  15  -7   16.04    8.93
   4  15  -7    4.39    9.08
  -4  15   7  -30.95   15.73
  -4  15   7    6.76    9.34
  -4 -15   7    5.41    6.82
   4  15  -6    5.80    9.05
   4  15  -6   -3.56    6.09
  -4  15   6    8.24    9.71
  -4  15   6   -1.92    5.11
  -4 -15   6    1.84    6.95
   4  15  -5   12.77   14.52
   4  15  -5   21.10    6.48
  -4  15   5    9.62   10.26
  -4  15   5   11.49    4.63
  -4 -15   5   13.91    7.06
   4  15  -4    5.54    6.66
   4  15  -4    7.15    9.54
  -4  15   4    7.59   10.05
   4 -15  -4    5.27   11.93
  -4 -15   4   11.10    7.22
   4  15  -3   74.02    7.97
   4  15  -3   60.38   11.28
  -4  15   3   68.27   11.73
   4 -15  -3   71.64   13.29
  -4 -15   3   77.59   13.16
   4  15  -2   35.19    7.48
   4  15  -2   30.46   10.77
  -4  15   2   10.63   17.04
   4 -15  -2   21.29   12.10
  -4 -15   2   21.53    8.00
   4  15  -1   11.49    7.34
   4  15  -1    2.25   10.63
  -4  15   1    5.85   10.83
   4 -15  -1   17.18   11.28
  -4 -15   1    3.21   12.21
   4  15   0   -0.77   12.28
   4  15   0   23.73   17.15
  -4  15   0   17.71   10.91
   4 -15   0   27.53   11.64
  -4 -15   0    9.64    8.39
   4  15   1   28.63    8.41
   4  15   1   41.23   11.67
   4 -15   1   32.87   12.34
  -4 -15  -1   27.23   13.37
   4  15   2   32.21    9.22
   4  15   2   20.17   11.80
   4 -15   2   39.10   12.51
  -4 -15  -2   23.03    9.18
   4  15   3  135.33   16.51
   4  15   3  109.02   14.45
   4 -15   3  108.85   14.78
  -4 -15  -3  117.04   17.11
   4  15   4   72.88   10.77
   4  15   4   54.34   13.43
   4 -15   4   58.01   13.60
  -4 -15  -4   70.08   10.85
   4  15   5   -8.92   12.93
   4  15   5    2.10   10.07
   4 -15   5   12.99   12.23
  -4 -15  -5    3.39   15.49
   4  15   6   45.56   13.32
   4  15   6   46.38   11.39
   4 -15   6   12.50   13.36
  -4 -15  -6   27.37   11.36
   4  15   7  105.74   15.30
   4  15   7   50.13   19.39
   4 -15   7   93.24   15.18
  -4 -15  -7   65.65   12.98
   4  15   8   63.30   15.51
   4  15   8   43.46   13.87
   4 -15   8   82.79   23.00
  -4 -15  -8   71.14   12.97
  -4  16  10   38.39   12.06
  -4  16  10   32.45    8.93
   4  16  -9    4.02   16.19
  -4  16   9   -0.93   11.17
  -4  16   9    1.33    7.72
  -4 -16   9   16.29    6.43
   4  16  -8  113.21   12.30
  -4  16   8  101.42   13.10
  -4  16   8  119.83    8.73
  -4 -16   8   94.18    8.86
   4  16  -7    7.62   10.05
   4  16  -7    5.92    5.94
  -4  16   7    4.42   11.04
  -4  16   7    2.35    5.93
  -4 -16   7    6.51    6.81
   4  16  -6   -2.08   15.39
   4  16  -6    4.19    6.20
  -4  16   6   -0.21   10.57
  -4 -16   6    0.27    6.90
   4  16  -5    1.42   10.67
   4  16  -5    7.44    6.55
  -4  16   5   -1.41   10.85
  -4 -16   5    4.91    7.10
   4  16  -4   11.19   10.68
   4  16  -4    9.74   10.70
  -4  16   4   12.88   10.98
  -4 -16   4    8.28    7.54
   4  16  -3   14.37   11.10
   4  16  -3    8.48   10.86
  -4  16   3    6.23   11.39
   4 -16  -3   23.62   13.17
  -4 -16   3    5.86    7.49
   4  16  -2   31.60    8.27
   4  16  -2   58.18   12.33
  -4  16   2   34.29   12.64
   4 -16  -2   39.93   13.69
  -4 -16   2   42.91    8.60
   4  16  -1   -3.08    7.60
   4  16  -1   16.74   17.69
  -4  16   1   10.50   11.03
   4 -16  -1   11.52   12.44
  -4 -16   1   13.05    8.27
   4  16   0    3.44    7.91
   4  16   0   -3.29   11.55
   4 -16   0    4.67   12.81
  -4 -16   0   10.64    8.34
   4  16   1    7.29    8.53
   4  16   1    3.43   12.35
   4 -16   1   11.91   12.43
  -4 -16  -1    2.32    8.94
   4  16   2   29.80   14.94
   4  16   2   32.85   13.20
   4 -16   2   35.55   14.05
  -4 -16  -2   38.17    9.78
   4  16   3   17.64    9.44
   4  16   3  -20.01   12.64
   4 -16   3   13.46   20.52
  -4 -16  -3   -6.09    9.36
   4  16   4  106.32   12.31
   4  16   4   93.84   24.05
   4 -16   4  129.32   16.12
  -4 -16  -4  134.75   18.34
   4  16   5   -4.89   10.40
   4  16   5   10.09   13.09
   4 -16   5   -6.38   13.24
  -4 -16  -5    1.34   10.55
   4  16   6   20.42   11.42
   4  16   6    8.35   14.63
   4 -16   6   21.65   14.61
  -4 -16  -6   27.33   11.20
   4  17  -6   17.83   11.42
   4  17  -6   13.78    6.48
  -4  17   6   19.19   12.12
  -4 -17   6   17.81    7.08
   4  17  -5   12.97   11.81
   4  17  -5   10.68    6.86
  -4  17   5   17.33   12.16
  -4 -17   5   11.23    7.44
   4  17  -4   -2.72   17.82
   4  17  -4   14.91    7.04
  -4  17   4   -0.57   12.05
  -4 -17   4   -2.76   11.96
   4  17  -3   26.38   11.99
   4  17  -3   11.62    7.46
  -4  17   3   12.63   12.33
  -4 -17   3   18.49    8.24
   4  17  -2   -4.87    7.70
   4  17  -2   20.60   18.42
  -4  17   2   -3.14   12.32
   4 -17  -2   22.26   13.58
  -4 -17   2   -0.33   12.41
   4  17  -1   -5.32    8.15
   4  17  -1   11.39   12.29
  -4  17   1   17.49   12.29
   4 -17  -1  -10.90   14.25
  -4 -17   1    7.42    8.46
   4  17   0   43.62   13.35
   4  17   0   29.19   20.09
   4 -17   0   11.86   14.48
  -4 -17   0   19.24    9.18
   4  17   1   38.64    9.60
   4  17   1   28.93   14.04
   4 -17   1   39.42   15.10
  -4 -17  -1   37.47   10.07
   4  17   2   12.34    9.15
   4  17   2  -17.21   13.34
   4 -17   2   12.39   21.90
  -4 -17  -2   -2.11    9.22
  -5   0  21   25.91   11.83
  -5   0  21   23.58   12.86
  -5   0  20   65.44   11.92
  -5   0  20   64.03   19.46
  -5   0  19    5.45   10.08
  -5   0  19   -7.93   10.55
  -5   0  18  109.88   11.49
  -5   0  18   94.30   12.35
  -5   0  17    3.16    2.45
  -5   0  17    0.99    1.38
  -5   0  17    4.72    8.76
  -5   0  17    0.33    9.64
  -5   0  16   39.64    1.60
  -5   0  16   36.13    2.04
  -5   0  16   36.65    9.47
  -5   0  16   45.77   15.34
  -5   0  15   -7.55    8.09
  -5   0  15  -16.78    8.93
  -5   0  14  526.79   14.87
  -5   0  14  496.25   15.48
  -5   0  13    5.81    7.21
  -5   0  13    8.15    7.79
  -5   0  12 1166.44   22.83
  -5   0  12 1165.83   23.37
  -5   0  11   -7.80    6.27
  -5   0  11    6.89    7.10
  -5   0  10   23.37    6.21
  -5   0   9    9.32    8.78
  -5   0   8 1050.39   18.10
  -5   0   7    2.44    4.71
   5   0  -5   -9.03    6.84
  -5   0   5   -4.40    4.75
   5   0  -4  652.85   11.54
  -5   0   4  628.79   12.25
   5   0  -3   19.18    4.95
  -5   0   3   26.71    5.10
   5   0  -2 1978.20   32.11
  -5   0   2 1990.14   30.01
   5   0  -1   15.35    5.22
  -5   0   1   24.65    5.22
   5   0   0  198.33    7.15
  -5   0   0  195.82    6.89
   5   0   1   14.17    5.09
  -5   0  -1   40.07    8.23
   5   0   2 2977.56   45.13
  -5   0  -2 2986.37   45.83
   5   0   3    0.71    4.68
  -5   0  -3    4.74    7.81
   5   0   4  447.31   10.39
  -5   0  -4  452.75   10.66
   5   0   5    8.18    5.59
  -5   0  -5   -0.93    5.68
   5   0   6   44.40    6.46
  -5   0  -6   34.22    6.55
   5   0   7  -10.16    6.59
  -5   0  -7  -11.79    6.30
   5   0   8   49.26    7.48
  -5   0  -8   49.96    7.26
   5   0   9   -5.75   11.38
  -5   0  -9   -2.47    7.11
   5   0  10 1107.62   23.59
  -5   0 -10 1075.47   27.63
   5   0  11  -15.78    8.04
  -5   0 -11    7.25    7.47
   5   0  12    8.63    8.10
  -5   0 -12   -9.26    7.75
   5   0  13   -8.91    8.66
  -5   0 -13    4.63    8.03
   5   0  14  274.48   13.73
  -5   0 -14  276.30   13.64
   5   0  15  -22.62   10.06
  -5   0 -15   -6.06    9.67
   5   0  16  129.58   13.18
  -5   0 -16  138.02   12.92
   5   0  17   -1.27   11.10
  -5   0 -17   -5.37   10.91
  -5   1  21   17.15   12.88
  -5  -1  21   -4.72   12.51
  -5  -1  21   -6.84   11.61
  -5   1  20   26.48   11.89
  -5  -1  20   14.17   11.06
  -5  -1  20   11.17   11.69
  -5   1  19   24.04   11.57
  -5  -1  19   21.38   11.11
  -5  -1  19   14.53   10.01
  -5   1  18    9.52    2.29
  -5   1  18   23.67   10.25
  -5  -1  18    6.61    9.41
  -5  -1  18    6.66    1.59
  -5  -1  18    2.75    9.85
  -5   1  17   76.41    3.79
  -5   1  17   83.87   17.90
  -5  -1  17   79.73   10.28
  -5  -1  17   76.79    2.76
  -5  -1  17  101.56   11.14
  -5   1  16   27.37    1.87
  -5   1  16   32.99   10.00
  -5  -1  16   35.37    8.98
  -5  -1  16   26.31    1.70
  -5  -1  16   30.63    9.31
  -5   1  15   18.99    9.29
  -5  -1  15   18.35   13.52
  -5  -1  15    0.57    8.03
  -5   1  14   -1.95    8.63
  -5  -1  14   18.07   11.80
  -5  -1  14    5.77    8.22
  -5   1  13    5.31    8.47
  -5  -1  13    9.42    7.51
  -5  -1  13   22.53    8.50
  -5   1  12  161.74    9.07
  -5   1  12  151.89   10.05
  -5  -1  12  158.61    9.13
  -5  -1  12  190.01   15.13
  -5   1  11   75.42    7.60
  -5   1  11   78.90    8.28
  -5  -1  11   64.84    7.63
  -5  -1  11   74.05    8.26
  -5   1  10   37.54    6.49
  -5   1  10   30.96    7.11
  -5  -1  10   36.14    6.93
  -5   1   9    6.41    5.70
  -5  -1   9    1.09    5.65
  -5   1   8   -3.48    8.06
  -5  -1   8   -7.06    5.48
  -5   1   7  305.30    8.28
  -5  -1   7  312.63    8.66
  -5   1   6  116.54    6.09
   5   1  -6  122.91    6.02
   5  -1  -6  123.37    2.87
   5   1  -5  107.95    5.78
  -5   1   5  115.16    5.82
   5  -1  -5  118.42    2.58
   5  -1  -5  110.78    5.37
  -5  -1   5  104.74   10.02
  -5   1   4  427.52    9.44
   5   1  -4  441.97    9.46
   5  -1  -4  438.25    8.94
  -5  -1   4  438.59   10.26
  -5   1   3  774.12   13.49
   5   1  -3  780.66   13.71
   5  -1  -3  764.50   12.71
  -5  -1   3  790.28   14.00
   5   1  -2  422.97    9.42
  -5  -1   2  432.78    9.77
   5   1  -1  340.42    8.91
  -5   1   1  345.05    8.01
  -5  -1   1  319.77    8.97
   5   1   0    3.22    4.95
  -5   1   0   16.06    4.29
   5  -1   0    4.00    6.57
  -5  -1   0   16.66    5.15
  -5   1  -1  298.55    8.01
   5   1   1  287.37    8.44
   5  -1   1  294.42    7.73
  -5  -1  -1  319.90    9.12
   5   1   2  961.81   16.20
  -5   1  -2  960.18   15.65
   5  -1   2  956.87   15.03
  -5  -1  -2  962.56   16.48
   5   1   3 2478.33   38.69
  -5   1  -3 2548.85   41.77
   5  -1   3 2419.12   39.57
  -5  -1  -3 2507.78   43.66
   5   1   4  140.39    7.20
  -5   1  -4  128.92    6.48
   5  -1   4  145.57    8.89
  -5  -1  -4  140.02    7.71
   5   1   5   90.92    7.32
  -5   1  -5   95.19    6.42
   5  -1   5   92.67    6.13
  -5  -1  -5  104.42    7.74
   5   1   6   32.71    6.84
  -5   1  -6   36.57    5.90
   5  -1   6   31.94    5.82
  -5  -1  -6   23.64    7.01
   5   1   7  156.98    9.04
  -5   1  -7  146.35    7.68
  -5  -1  -7  160.88    8.85
   5  -1   7  151.13   11.50
   5   1   8   15.42    7.39
  -5   1  -8   10.40    6.51
   5  -1   8    4.78    6.38
  -5  -1  -8   19.29    7.38
   5   1   9 1077.86   22.56
  -5   1  -9 1061.57   21.17
   5  -1   9 1056.85   25.60
  -5  -1  -9 1063.71   27.97
   5   1  10    2.58    8.24
  -5   1 -10   13.53    6.85
  -5  -1 -10   26.89    7.98
   5  -1  10   12.18    7.23
   5   1  11   -8.63    8.24
  -5   1 -11   -1.95    7.01
   5  -1  11   -6.43    7.21
  -5  -1 -11    9.45    8.02
   5   1  12   10.82    8.93
  -5   1 -12   12.79    7.55
   5  -1  12   -2.68    7.82
  -5  -1 -12   23.61    8.38
   5   1  13    6.24    9.28
  -5   1 -13    4.33    7.72
   5  -1  13   -0.43    8.19
  -5  -1 -13    1.31    9.01
   5   1  14   -5.53    9.54
  -5   1 -14    9.91    8.36
   5  -1  14    0.94    8.61
  -5  -1 -14    2.51    9.03
   5   1  15   39.65   11.09
  -5   1 -15   38.83    9.56
   5  -1  15   29.68    9.85
  -5  -1 -15   36.22   16.59
   5   1  16   -1.09   11.25
  -5   1 -16   -6.18    9.65
   5  -1  16  -15.17   10.18
  -5  -1 -16    4.00   10.57
  -5   1 -17   50.89   10.79
   5   1  17   33.22   12.86
   5  -1  17   31.47   11.74
  -5  -1 -17   34.61   18.57
  -5   2  21   23.46   13.58
  -5  -2  21    5.02   11.44
  -5  -2  21   -0.40   18.91
  -5   2  20   33.99   12.17
  -5  -2  20    6.30   10.77
  -5  -2  20   13.92   11.68
  -5   2  19    5.87   11.26
  -5  -2  19  -13.54   15.06
  -5  -2  19    2.29   16.03
  -5   2  18    5.76    2.51
  -5   2  18   -4.57   10.53
  -5  -2  18   -9.79    9.27
  -5  -2  18    0.34    1.60
  -5  -2  18   13.91    9.81
  -5   2  17    0.65    2.30
  -5   2  17    0.35    9.75
  -5  -2  17   -1.62    8.67
  -5  -2  17    0.70    2.18
  -5  -2  17  -17.07    9.03
  -5   2  16    1.64    2.07
  -5   2  16  -15.59    9.28
  -5  -2  16   14.98    8.31
  -5  -2  16    1.43    1.11
  -5  -2  16   10.32    8.57
  -5   2  15   31.28    3.12
  -5   2  15   32.94    9.50
  -5  -2  15   25.21    8.76
  -5  -2  15   36.76    8.75
  -5   2  14   20.45    2.64
  -5   2  14   36.20    8.61
  -5  -2  14   17.54    8.03
  -5  -2  14    5.23   12.81
  -5   2  13  566.44    7.25
  -5   2  13  598.08   15.72
  -5  -2  13  589.33   15.31
  -5  -2  13  570.63   16.16
  -5   2  12  -18.94    7.52
  -5  -2  12  -11.90   11.07
  -5  -2  12   -0.21    7.54
  -5   2  11   27.97   12.12
  -5  -2  11   42.12    7.14
  -5   2  10   75.15    6.93
  -5   2  10   79.36    7.45
  -5  -2  10   69.52    7.13
  -5   2   9   69.25    6.81
  -5   2   9   70.40    7.33
  -5   2   8  102.55    6.39
  -5  -2   8   99.93    6.67
   5   2  -7   27.14    5.35
   5   2  -7   30.28    1.12
  -5   2   7   35.04    7.58
   5  -2  -7   30.53    2.62
  -5  -2   7   31.13    5.37
   5   2  -6  406.53    5.43
  -5   2   6  394.04    8.88
   5   2  -6  387.69    9.24
   5  -2  -6  402.13    6.26
  -5  -2   6  409.49    9.72
   5   2  -5  508.75   10.93
  -5   2   5  470.41    9.83
  -5  -2   5  507.21   11.27
   5   2  -4  102.53    5.94
  -5   2   4  104.44    8.17
   5  -2  -4  100.24    3.33
   5  -2  -4   99.09    4.76
  -5   2   3  899.27   14.55
   5   2  -3  941.86   15.89
   5  -2  -3  938.29   14.11
  -5  -2   3  949.34   16.61
  -5   2   2  207.52    6.01
   5   2  -2  216.72    7.67
   5  -2  -2  198.29    8.02
  -5  -2   2  225.85    7.89
  -5   2   1  233.94    8.79
   5   2  -1  224.84    7.55
   5  -2  -1  222.86    5.83
  -5  -2   1  228.26    8.02
  -5   2   0  552.73    9.86
   5   2   0  574.65   11.70
   5  -2   0  528.79   12.14
  -5  -2   0  575.46   12.21
  -5   2  -1  674.01   11.24
   5   2   1  692.01   17.38
   5  -2   1  683.98   10.93
  -5  -2  -1  697.80   13.65
   5   2   2  828.94   18.77
  -5   2  -2  829.69   13.14
   5  -2   2  816.71   14.86
  -5  -2  -2  829.46   15.57
   5   2   3  119.02   10.59
  -5   2  -3  123.54    5.48
   5  -2   3  110.50    5.09
  -5  -2  -3  106.96    7.56
   5   2   4   93.22    7.21
  -5   2  -4  115.07    5.63
   5  -2   4  115.26    5.42
  -5  -2  -4  114.98    7.76
   5   2   5  298.09   10.56
  -5   2  -5  293.94   11.20
   5  -2   5  298.81    8.05
  -5  -2  -5  289.38   10.63
   5   2   6   10.70   11.72
  -5   2  -6   28.31    5.32
  -5  -2  -6   13.63    7.51
   5  -2   6   20.80    5.21
   5   2   7   39.85    8.00
  -5   2  -7   29.63    5.60
   5  -2   7   23.13    5.69
  -5  -2  -7   27.92    7.75
   5   2   8  225.60   11.23
  -5   2  -8  236.44    8.83
   5  -2   8  232.95    8.84
  -5  -2  -8  242.57   16.22
   5   2   9  261.54   12.16
  -5   2  -9  285.82    9.57
   5  -2   9  265.79    9.96
  -5  -2  -9  268.10   12.30
   5   2  10  127.55   10.69
  -5   2 -10  156.44   11.87
   5  -2  10  110.12   12.31
  -5  -2 -10  129.23   10.52
   5   2  11  132.81   11.16
  -5   2 -11  139.27    8.57
   5  -2  11  153.78    8.98
  -5  -2 -11  133.78   10.69
   5   2  12   11.24    9.64
  -5   2 -12   21.84    7.07
   5  -2  12   32.84    7.38
  -5  -2 -12   14.37    9.21
   5   2  13    2.22    9.60
  -5   2 -13   10.67   11.61
  -5  -2 -13   11.34    9.20
   5  -2  13   -6.07    7.82
   5   2  14   15.20   10.50
  -5   2 -14    0.91    8.14
   5  -2  14    0.91    8.27
  -5  -2 -14   25.04   14.86
   5   2  15   41.72   12.01
  -5   2 -15   51.64    9.10
   5  -2  15   37.12    9.66
  -5  -2 -15   50.54   11.27
   5   2  16   11.79   11.61
  -5   2 -16    5.98    9.25
   5  -2  16    9.35    9.53
  -5  -2 -16    2.87   11.05
   5   2  17   -5.55   12.28
  -5   2 -17   14.19    9.77
   5  -2  17    9.79   10.16
  -5  -2 -17    7.18   12.18
  -5   3  21   -8.56   14.16
  -5  -3  21   -3.50   10.97
  -5  -3  21   -0.20   11.59
  -5   3  20  127.45   15.70
  -5  -3  20  127.39   12.74
  -5  -3  20  103.85   13.56
  -5   3  19   28.81   12.51
  -5  -3  19   13.07   10.36
  -5  -3  19    0.92   10.70
  -5   3  18   -4.40    4.60
  -5   3  18    4.84   11.21
  -5  -3  18    9.29    9.24
  -5  -3  18   20.99    9.51
  -5   3  17  158.48    4.65
  -5   3  17  172.82   13.45
  -5  -3  17  150.05   11.52
  -5  -3  17  149.47   11.89
  -5   3  16  151.17   12.02
  -5  -3  16  148.26   10.44
  -5  -3  16  145.14   16.36
  -5   3  15    8.29    2.53
  -5   3  15   -7.11    9.33
  -5  -3  15    5.55    1.43
  -5  -3  15   11.63   11.95
  -5  -3  15   -1.20    8.14
  -5   3  14   27.58    3.84
  -5   3  14   36.63    9.40
  -5  -3  14   34.15    8.28
  -5  -3  14   30.96    8.51
  -5   3  13  137.24    4.52
  -5   3  13  129.86   10.14
  -5  -3  13  145.04    9.26
  -5  -3  13  157.56    9.75
  -5   3  12  171.77    4.60
  -5   3  12  167.69   10.20
  -5  -3  12  161.80    9.38
  -5  -3  12  194.59    9.83
  -5   3  11  376.02    6.35
  -5   3  11  384.92   12.13
  -5  -3  11  380.29   11.69
  -5   3  10   -0.65    1.67
  -5   3  10    8.10    6.16
  -5  -3  10    2.13    6.01
  -5   3   9    1.64    1.71
  -5   3   9   -3.58    5.39
  -5   3   9    6.34    5.95
  -5  -3   9   -3.27    5.77
  -5   3   8 1007.16   17.17
  -5   3   8  976.90   17.26
  -5  -3   8  979.37   21.62
   5   3  -7  264.06    8.25
   5   3  -7  279.39    4.48
  -5   3   7  265.83    7.64
   5  -3  -7  275.72    4.79
  -5  -3   7  269.69    8.35
   5   3  -6 2658.26   33.05
  -5   3   6 2569.68   38.54
   5   3  -6 2541.80   39.11
   5  -3  -6 2553.47   34.27
  -5  -3   6 2610.80   40.80
  -5   3   5 1763.48   25.76
   5   3  -5 1758.41   26.98
   5  -3  -5 1730.81   22.10
  -5  -3   5 1807.95   27.85
  -5   3   4 1906.80   27.56
   5   3  -4 1911.02   29.64
   5  -3  -4 1906.38   25.16
  -5  -3   4 1919.24   29.83
   5   3  -3 1700.47   26.60
  -5   3   3 1642.25   23.38
   5  -3  -3 1638.41   22.34
   5  -3  -3 1632.41   22.90
  -5  -3   3 1677.93   26.27
  -5   3   2  298.40    6.85
   5  -3  -2  290.67    6.32
   5  -3  -2  274.37    6.76
  -5  -3   2  297.90    8.74
  -5   3   1  318.91    6.82
   5   3  -1  306.26    9.29
   5  -3  -1  322.36    6.64
  -5  -3   1  312.47    9.25
  -5   3   0  733.88   11.23
   5   3   0  748.66   14.28
   5  -3   0  718.37   10.73
  -5  -3   0  745.05   14.26
  -5   3  -1   24.01    3.55
   5   3   1   22.46    5.91
   5  -3   1   26.66    3.27
  -5  -3  -1   28.93    9.36
  -5   3  -2 2192.96   30.61
   5   3   2 2236.69   35.77
   5  -3   2 2175.01   29.83
  -5  -3  -2 2180.79   35.51
   5   3   3  156.08    8.29
  -5   3  -3  150.31    5.36
   5  -3   3  155.99    5.03
  -5  -3  -3  159.16    8.64
   5   3   4  239.65    9.67
  -5   3  -4  199.78    6.39
   5  -3   4  210.46    6.05
  -5  -3  -4  209.41    9.77
   5   3   5  147.00    9.05
  -5   3  -5  141.31    5.96
   5  -3   5  135.23    5.60
  -5  -3  -5  148.24    9.36
   5   3   6  824.02   24.15
  -5   3  -6  847.70   17.70
   5  -3   6  863.44   14.83
  -5  -3  -6  852.08   19.18
   5   3   7    8.34    8.18
  -5   3  -7   17.16    7.99
   5  -3   7   16.83    5.12
  -5  -3  -7   11.04    8.03
   5   3   8 1536.30   30.96
  -5   3  -8 1592.81   29.59
   5  -3   8 1555.53   29.68
  -5  -3  -8 1567.38   31.16
   5   3   9   51.68   14.65
  -5   3  -9   42.45    6.13
   5  -3   9   44.93    6.28
  -5  -3  -9   37.86    9.24
   5   3  10   15.62    9.21
  -5   3 -10   16.36    5.87
   5  -3  10   20.60    6.10
  -5  -3 -10   18.46    9.01
   5   3  11  331.69   15.08
  -5   3 -11  370.08   11.04
   5  -3  11  355.55   15.37
  -5  -3 -11  386.94   20.59
   5   3  12   56.72   11.24
  -5   3 -12   72.52   11.39
  -5  -3 -12   65.79   10.68
   5  -3  12   78.31    7.72
   5   3  13   10.23   10.36
  -5   3 -13   10.27    6.98
   5  -3  13   -3.06    7.25
  -5  -3 -13    7.89    9.95
   5   3  14    7.10   11.29
  -5   3 -14   36.33    7.85
  -5  -3 -14   41.61   10.93
   5  -3  14   33.85    8.39
   5   3  15  197.06   15.54
  -5   3 -15  211.36   11.32
   5  -3  15  189.35   11.84
  -5  -3 -15  204.66   15.17
   5   3  16   19.06   13.07
  -5   3 -16   29.46    9.20
  -5  -3 -16   13.66   18.53
   5  -3  16   28.87    9.49
  -5   4  21   64.64   15.04
  -5  -4  21   41.68   12.69
  -5  -4  21   48.36   12.58
  -5   4  20   -9.10   12.97
  -5  -4  20    5.91   10.77
  -5  -4  20   24.76   10.96
  -5   4  19   29.72   20.11
  -5  -4  19   54.93   11.00
  -5  -4  19   40.86   11.01
  -5   4  18  210.18    6.29
  -5   4  18  200.30   15.42
  -5  -4  18  214.53   13.21
  -5  -4  18  213.69   19.34
  -5   4  17   76.49    4.46
  -5   4  17   84.95   12.40
  -5  -4  17   69.15   10.47
  -5  -4  17   91.90   10.25
  -5   4  16   76.75    6.06
  -5   4  16   86.42   11.10
  -5  -4  16   73.37    4.03
  -5  -4  16   77.07    9.81
  -5  -4  16   81.34    9.95
  -5   4  15  637.65   18.73
  -5  -4  15  660.70   17.49
  -5  -4  15  631.07   22.99
  -5   4  14   -2.06    4.32
  -5   4  14   -9.01   13.04
  -5  -4  14    1.76    1.87
  -5  -4  14    2.15    7.40
  -5  -4  14   10.79    7.60
  -5   4  13  411.30    7.00
  -5   4  13  415.92   13.89
  -5  -4  13  412.71    5.90
  -5  -4  13  431.44   13.24
  -5  -4  13  423.55   13.32
  -5   4  12   95.63    3.66
  -5   4  12  102.80   13.82
  -5  -4  12  115.49    8.59
  -5   4  11    7.96    2.54
  -5   4  11   11.10    6.99
  -5  -4  11    7.16   10.22
  -5   4  10   11.58    2.60
  -5   4  10   13.39   10.26
  -5  -4  10   15.29    6.39
  -5   4   9  206.72    4.35
  -5   4   9  201.41    8.51
  -5  -4   9  211.72   12.56
   5   4  -8    6.76    1.77
   5   4  -8   10.73    5.42
  -5   4   8    3.97    2.53
  -5   4   8    1.88    4.95
  -5   4   8   11.98    5.55
  -5  -4   8   22.12    5.99
   5   4  -7  214.91    7.87
   5   4  -7  231.94    4.25
  -5   4   7  236.03    7.13
  -5   4   7  225.01    4.81
  -5   4   7  205.75   10.39
  -5  -4   7  216.40    8.34
   5  -4  -7  219.20    5.13
  -5   4   6  400.39    9.03
   5   4  -6  424.09    6.50
   5   4  -6  423.62   10.09
  -5   4   6  406.35    8.68
  -5  -4   6  397.71   10.14
   5  -4  -6  421.35    7.19
   5   4  -5    3.12    2.79
  -5   4   5    6.99    3.74
   5   4  -5   12.54    5.00
   5  -4  -5    1.99    3.08
  -5  -4   5    2.64    5.20
  -5   4   4    4.67    3.40
   5   4  -4    4.17    4.80
   5  -4  -4    6.68    3.20
  -5  -4   4    6.27    5.58
  -5   4   3  126.15    4.51
   5   4  -3  119.81    9.40
   5  -4  -3  119.06    4.81
  -5  -4   3  119.58    6.96
  -5   4   2    3.30    3.09
   5   4  -2    2.26    4.96
   5  -4  -2   11.46    5.79
  -5  -4   2   -1.75    5.61
   5   4  -1  265.23    8.57
  -5   4   1  273.92    5.79
   5  -4  -1  260.48    9.33
   5  -4  -1  267.68    5.36
  -5  -4   1  271.26   12.62
   5   4   0  583.85   12.74
  -5   4   0  583.91    9.04
   5  -4   0  568.45   11.06
   5  -4   0  587.69   10.09
  -5  -4   0  569.48   13.21
  -5   4  -1  126.91    4.16
   5   4   1  129.86    7.51
   5  -4   1  124.21    3.89
  -5  -4  -1  118.19    7.78
  -5   4  -2   67.77    5.67
   5   4   2   56.94    7.29
   5  -4   2   69.41    3.35
  -5  -4  -2   56.96    7.58
   5   4   3   13.05    6.85
  -5   4  -3   15.64    5.35
   5  -4   3   14.66    4.71
  -5  -4  -3   12.75    6.96
   5   4   4  496.69   13.43
  -5   4  -4  495.50    8.75
   5  -4   4  498.23    8.73
  -5  -4  -4  493.12   14.09
   5   4   5   51.10    8.26
  -5   4  -5   45.56    4.27
   5  -4   5   47.59    4.18
  -5  -4  -5   42.55    8.53
   5   4   6   77.07    9.27
  -5   4  -6   69.94    4.82
   5  -4   6   77.44    4.94
  -5  -4  -6   88.71    9.51
   5   4   7   25.10    8.72
  -5   4  -7   17.44    4.65
   5  -4   7   23.04    4.52
  -5  -4  -7   24.46   13.75
   5   4   8   16.26    9.18
  -5   4  -8   20.19    4.96
   5  -4   8   22.20    4.96
  -5  -4  -8   20.08    9.20
   5   4   9   85.50   15.63
  -5   4  -9   91.26    6.02
   5  -4   9   75.42    9.16
  -5  -4  -9   75.97   10.33
   5   4  10  150.90   11.97
  -5   4 -10  172.96    7.39
   5  -4  10  181.21    7.77
  -5  -4 -10  169.07   12.16
   5   4  11   46.42   10.40
  -5   4 -11   32.96    6.24
   5  -4  11   48.34    6.62
  -5  -4 -11   28.70   10.64
   5   4  12   44.38   11.05
  -5   4 -12   36.57    6.61
   5  -4  12   39.74    6.80
  -5  -4 -12   28.29   10.76
   5   4  13   64.78   11.80
  -5   4 -13   56.56    7.30
  -5  -4 -13   58.50   11.52
   5  -4  13   61.07   11.47
   5   4  14   25.83   11.65
  -5   4 -14    1.57   10.79
   5  -4  14    4.10    7.61
  -5  -4 -14    0.10   10.98
   5   4  15   28.97   13.03
  -5   4 -15   23.29    8.16
   5  -4  15   23.38    8.35
  -5  -4 -15   27.59   12.49
   5   4  16   84.39   14.86
  -5   4 -16   67.50   14.13
   5  -4  16   58.92    9.86
  -5  -4 -16   52.36   14.11
  -5   5  20   -1.42   12.39
  -5  -5  20   -1.56   10.22
  -5  -5  20    1.55   16.10
  -5   5  19   21.41   12.35
  -5  -5  19    7.25    9.86
  -5  -5  19    7.06   10.20
  -5   5  18  282.27   10.35
  -5   5  18  278.04   16.41
  -5  -5  18  295.45   14.34
  -5  -5  18  295.54   14.26
  -5   5  17  204.39    6.72
  -5   5  17  187.50   14.65
  -5  -5  17  186.24   17.36
  -5  -5  17  199.70   12.51
  -5   5  16   -3.03    3.83
  -5   5  16    8.22   10.26
  -5  -5  16    5.09    2.76
  -5  -5  16    0.46    8.29
  -5  -5  16   11.20    8.31
  -5   5  15   12.32    5.69
  -5   5  15    4.39   14.59
  -5  -5  15   10.25    4.03
  -5  -5  15  -13.49    7.78
  -5  -5  15   11.64    8.28
  -5   5  14   34.17    9.30
  -5  -5  14   39.83    8.15
  -5  -5  14   69.96   12.92
  -5   5  13    2.63    5.05
  -5   5  13    6.15    7.89
  -5  -5  13    0.13    2.59
  -5  -5  13    9.01   10.69
  -5  -5  13   -3.02    7.45
  -5   5  12   80.79    4.06
  -5   5  12   75.37    8.94
  -5  -5  12   82.32    8.20
  -5   5  11  194.94    5.22
  -5   5  11  196.19    9.80
  -5  -5  11  207.14    9.39
  -5   5  10    5.63    4.86
  -5   5  10    0.02    6.45
  -5  -5  10   -0.20    6.30
   5   5  -9   56.65    2.90
  -5   5   9   47.36    6.99
  -5  -5   9   65.11    7.06
   5   5  -8  118.31    5.16
   5   5  -8  116.32    6.91
  -5   5   8  111.75    4.40
  -5   5   8  105.16    7.13
  -5  -5   8  120.48    7.62
   5   5  -7  639.90   13.36
   5   5  -7  654.37    9.60
  -5   5   7  646.82   12.35
  -5   5   7  654.66   10.54
  -5   5   7  636.44   12.73
  -5  -5   7  654.36   14.15
   5  -5  -7  649.76   10.90
   5   5  -6   38.37    5.58
   5   5  -6   27.77    3.33
  -5   5   6   33.43    4.41
  -5   5   6   26.02    3.64
  -5   5   6   31.39    4.73
  -5  -5   6   18.05    6.16
   5  -5  -6   37.35    6.19
   5   5  -5   30.14    3.58
  -5   5   5   21.85    4.05
   5   5  -5   43.19    8.59
  -5   5   5   27.62    4.36
  -5  -5   5   38.34    6.10
   5  -5  -5   31.50    4.01
   5   5  -4    3.81    3.80
  -5   5   4    4.00    3.37
   5   5  -4    5.60    5.14
   5  -5  -4    3.85    3.71
  -5  -5   4    8.02    5.67
  -5   5   3  521.30    8.52
   5   5  -3  520.48   11.41
   5  -5  -3  491.54    9.52
  -5  -5   3  520.75   11.96
  -5   5   2  111.91    4.02
   5   5  -2  111.55    6.73
   5  -5  -2  103.13    5.50
  -5  -5   2  102.62    7.25
  -5   5   1  580.83   10.29
   5   5  -1  568.89   12.51
   5  -5  -1  578.01   11.18
  -5  -5   1  564.60   13.02
   5   5   0   47.91    6.88
  -5   5   0   52.30    3.19
   5  -5   0   47.33    5.57
   5  -5   0   49.72    4.14
  -5  -5   0   63.35    7.19
   5   5   1  546.49   13.52
  -5   5  -1  538.31    9.58
   5  -5   1  535.83   11.69
   5  -5   1  551.65    7.86
  -5  -5  -1  550.66   13.49
   5   5   2   65.34    8.01
  -5   5  -2   78.56    3.53
   5  -5   2   78.23    3.16
  -5  -5  -2   76.29    8.29
   5  -5   2   89.28    6.93
   5   5   3   12.33    7.53
  -5   5  -3   -1.45    4.29
   5  -5   3   -2.71    2.44
  -5  -5  -3   -1.22    7.87
   5   5   4   11.19    7.57
  -5   5  -4    5.43    4.67
   5  -5   4    9.17    4.20
  -5  -5  -4    0.69    8.13
   5   5   5   40.35    8.81
  -5   5  -5   42.60    3.57
   5  -5   5   36.79    3.51
  -5  -5  -5   29.06    8.84
   5   5   6   37.53    9.63
  -5   5  -6   52.32    4.07
   5  -5   6   43.77    4.11
  -5  -5  -6   68.49    9.27
   5   5   7   90.41   10.60
  -5   5  -7   82.52    6.66
   5  -5   7   78.31    4.78
  -5  -5  -7   91.24   10.42
   5   5   8  455.51   16.27
  -5   5  -8  448.07   11.64
   5  -5   8  461.11    9.44
  -5  -5  -8  464.81   16.15
   5   5   9   15.72    9.38
  -5   5  -9    6.87    4.37
   5  -5   9    6.77    4.48
  -5  -5  -9   -1.02    9.37
   5   5  10    4.97   15.35
  -5   5 -10    7.66    4.95
   5  -5  10   10.46    5.01
  -5  -5 -10   13.01    9.72
   5   5  11    6.45   10.77
  -5   5 -11   19.38    7.86
   5  -5  11   14.16    5.47
  -5  -5 -11   21.66   10.49
   5   5  12   26.06   11.43
  -5   5 -12   25.79    5.87
   5  -5  12   33.98    6.33
  -5  -5 -12   19.31   10.84
   5   5  13   11.73   11.64
  -5   5 -13    4.01    6.00
   5  -5  13   11.42    6.41
  -5  -5 -13   15.64   17.19
   5   5  14   34.86   13.25
  -5   5 -14   53.75    7.30
   5  -5  14   49.87    7.62
  -5  -5 -14   45.60   12.73
   5   5  15   30.96   12.92
  -5   5 -15   -0.42    7.21
   5  -5  15    9.14    7.59
  -5  -5 -15   -1.61   12.35
   5   5  16   68.41   14.82
  -5   5 -16   60.45    8.96
   5  -5  16   60.96    9.09
  -5  -5 -16   47.98   14.69
  -5   6  20   23.46   13.72
  -5  -6  20   16.40   10.52
  -5  -6  20    1.44   10.44
  -5   6  19   12.72   20.26
  -5  -6  19   23.16    9.68
  -5  -6  19    8.61   10.10
  -5   6  18   16.54    4.88
  -5   6  18   17.04   11.73
  -5  -6  18   20.62    9.35
  -5  -6  18   -0.28    9.47
  -5   6  17  157.70    6.70
  -5   6  17  180.36   14.06
  -5  -6  17  163.36   11.56
  -5  -6  17  172.85   16.67
  -5   6  16   26.18    7.01
  -5   6  16   16.38   10.49
  -5  -6  16   23.75    5.52
  -5  -6  16   26.89    8.57
  -5  -6  16   22.97    8.60
  -5   6  15   11.54    4.37
  -5   6  15   33.71    9.66
  -5  -6  15   11.47    3.54
  -5  -6  15   12.64    8.19
  -5  -6  15   26.46    8.22
  -5   6  14  135.39    5.83
  -5   6  14  138.35   10.98
  -5  -6  14  116.19    6.37
  -5  -6  14  145.86    9.59
  -5  -6  14  129.36   10.19
  -5   6  13   28.52    6.62
  -5   6  13   34.91    8.73
  -5  -6  13   35.11    3.64
  -5  -6  13   27.55    7.79
  -5   6  12  431.41    8.90
  -5   6  12  446.78   13.95
  -5  -6  12  423.50   13.02
  -5   6  11   -0.12    3.80
  -5   6  11   -3.09   11.04
  -5  -6  11   -5.29    6.65
  -5   6  10  725.52   12.12
  -5   6  10  714.49   16.04
  -5  -6  10  701.32   15.91
   5   6  -9   61.66    3.65
  -5   6   9   60.58    4.40
  -5   6   9   63.61    6.96
  -5  -6   9   71.60    7.30
   5   6  -8  863.45   12.97
   5   6  -8  847.72   16.66
  -5   6   8  849.13   13.72
  -5   6   8  838.82   16.21
  -5  -6   8  888.49   17.72
  -5   6   7   82.23    6.10
   5   6  -7   91.40    4.37
   5   6  -7   87.03    6.73
  -5   6   7   93.51    7.15
  -5  -6   7   85.74    7.51
   5  -6  -7   81.50    5.58
   5   6  -6  165.00   11.13
   5   6  -6  169.98    5.71
  -5   6   6  174.32    6.00
  -5   6   6  181.57    6.12
   5  -6  -6  176.37    6.41
  -5  -6   6  177.44    8.39
   5   6  -5    4.25    3.75
  -5   6   5   -3.34    3.92
   5   6  -5    5.36    5.61
  -5   6   5    2.57    4.23
  -5   6   5   -2.44    3.70
  -5  -6   5  -15.99    9.48
   5  -6  -5   -1.19    4.54
   5   6  -4  590.55   11.18
  -5   6   4  601.51   12.07
   5   6  -4  589.55   13.10
  -5   6   4  595.75   10.16
  -5  -6   4  598.15   17.52
   5  -6  -4  591.34   11.57
   5   6  -3  428.70    9.78
  -5   6   3  436.49    7.63
   5   6  -3  407.30   10.73
  -5   6   3  430.45    7.64
  -5  -6   3  423.70   15.52
   5  -6  -3  414.74    9.72
  -5   6   2  293.37    5.79
   5   6  -2  288.18    9.64
   5  -6  -2  293.99    8.46
  -5  -6   2  318.38   10.06
  -5   6   1   36.84    2.86
   5   6  -1   14.02    6.68
   5  -6  -1   28.91    5.49
  -5  -6   1   39.48    7.18
  -5   6   0  515.31    7.42
   5   6   0  539.54   13.39
   5  -6   0  486.30   11.56
  -5  -6   0  510.62   13.73
  -5   6  -1  572.73    7.79
   5   6   1  544.17   14.12
   5  -6   1  573.42   16.16
  -5  -6  -1  561.79   14.60
   5   6   2   13.94    7.38
  -5   6  -2    8.89    2.22
   5  -6   2   10.47    2.89
  -5  -6  -2   14.14   12.03
   5  -6   2   17.58    6.26
   5   6   3  215.70   15.27
  -5   6  -3  206.19    4.16
   5  -6   3  199.27    5.05
  -5  -6  -3  193.58   16.35
   5  -6   3  203.21   13.80
   5   6   4  108.53    9.39
  -5   6  -4  118.01    3.42
   5  -6   4  108.40    4.44
  -5  -6  -4  118.01   10.10
   5  -6   4  109.84    8.72
   5   6   5  379.86   14.19
  -5   6  -5  371.04    7.71
   5  -6   5  377.41   12.88
  -5  -6  -5  380.55   14.18
   5   6   6  316.15   13.57
  -5   6  -6  310.85    6.02
   5  -6   6  309.40    6.10
  -5  -6  -6  324.95   13.85
   5   6   7  722.47   25.82
  -5   6  -7  720.23   11.24
   5  -6   7  706.99   11.13
  -5  -6  -7  725.69   20.17
   5   6   8    1.69    9.38
  -5   6  -8    4.89    3.29
   5  -6   8    3.01    3.39
  -5  -6  -8   18.57    9.55
   5   6   9    9.90   10.30
  -5   6  -9   19.30    6.00
   5  -6   9   24.29    4.20
  -5  -6  -9   14.83   10.34
   5   6  10    1.60    9.97
  -5   6 -10   -2.15    4.03
   5  -6  10   -0.94    6.54
  -5  -6 -10   -3.83   10.26
   5   6  11  220.86   21.18
  -5   6 -11  215.59    7.49
   5  -6  11  206.27    7.76
  -5  -6 -11  233.08   14.70
   5   6  12   16.36   12.24
  -5   6 -12   20.70    5.62
   5  -6  12   41.53    5.72
  -5  -6 -12   46.97   11.88
   5   6  13  206.95   15.96
  -5   6 -13  218.15    8.74
   5  -6  13  204.58   12.25
  -5  -6 -13  213.08   22.97
   5   6  14   19.82   13.27
  -5   6 -14   11.13    6.49
   5  -6  14    4.32    6.47
  -5  -6 -14   -2.59   12.77
   5   6  15   30.50   13.81
  -5   6 -15   -3.05    6.79
   5  -6  15   10.25    7.12
  -5  -6 -15    8.78   19.90
   5   6  16   12.99   13.93
  -5   6 -16   -2.79    7.20
   5  -6  16    4.30    7.27
  -5  -6 -16   -1.81   13.66
  -5   7  20   56.09   15.45
  -5  -7  20   81.20   17.67
  -5  -7  20   59.51   11.73
  -5   7  19    8.80   13.06
  -5  -7  19    3.92    9.71
  -5  -7  19    3.69    9.87
  -5   7  18    9.33    8.59
  -5   7  18   11.49   11.94
  -5  -7  18   19.95    9.38
  -5  -7  18    1.19    9.30
  -5   7  17   12.12    8.28
  -5   7  17   22.03   11.04
  -5  -7  17    6.45    4.10
  -5  -7  17    6.15    8.59
  -5  -7  17   12.52    8.67
  -5   7  16   36.13    5.51
  -5   7  16   38.50   10.90
  -5  -7  16   30.92    4.38
  -5  -7  16   38.77    8.72
  -5  -7  16   30.34    9.00
  -5   7  15    7.83    5.00
  -5   7  15   14.38    9.68
  -5  -7  15    4.70    4.11
  -5  -7  15   17.47    7.76
  -5  -7  15   14.17    8.09
  -5   7  14   10.69    4.95
  -5   7  14   24.64    9.20
  -5  -7  14    6.89    6.35
  -5  -7  14   18.17    7.61
  -5  -7  14    2.99    7.69
  -5   7  13    0.89    4.39
  -5   7  13    0.69    8.15
  -5  -7  13    0.95    3.76
  -5  -7  13   -1.97    7.03
  -5   7  12    0.57    4.55
[truncated: 317,983 more chars]
