# Supplementary material for: Crystal structure of poly[(aceto­nitrile-κN)(μ3-7-{[bis­(pyridin-2-ylmeth­yl)amino]­meth­yl}-8-hy­droxy­quinoline-5-sulfonato-κ4 N,O:O′:O′′)sodium]
Source: Acta Crystallogr E Crystallogr Commun. 2023 Jul 14;79(Pt 8):726–9. doi: 10.1107/S2056989023005959 (PMC10439408; doi:10.1107/S2056989023005959)
Supplement: Supplementary file 2 [file e-79-00726-Isup2.hkl]

#
# h,k,l, Fc-squared, Fo-squared, sigma(Fo-squared), status flag
#
data_I
_shelx_title ' 210602pm_Na(HSO3qdpa)'
_shelx_refln_list_code          4
_shelx_F_calc_maximum      241.65
_exptl_crystal_F_000      1040.00
_reflns_d_resolution_high  0.7715

loop_
 _space_group_symop_operation_xyz
 'x, y, z'
 '-x, y+1/2, -z+1/2'
 '-x, -y, -z'
 'x, -y-1/2, z-1/2'

_cell_length_a    10.4951
_cell_length_b    14.1401
_cell_length_c    16.9249
_cell_angle_alpha  90.000
_cell_angle_beta  106.378
_cell_angle_gamma  90.000

_shelx_F_squared_multiplier     1.000

loop_
 _refln_index_h
 _refln_index_k
 _refln_index_l
 _refln_F_squared_calc
 _refln_F_squared_meas
 _refln_F_squared_sigma
 _refln_observed_status
   2   0   0      11722.95      11592.63       108.42 o
   3   0   0        893.10        962.29        25.05 o
   4   0   0        452.48        513.94        18.74 o
   5   0   0        483.55        497.76        12.53 o
   6   0   0        442.56        410.87        14.56 o
   7   0   0        341.11        402.23        18.08 o
   8   0   0        235.86        217.53        14.77 o
   9   0   0        894.59        942.88        26.34 o
  10   0   0        427.50        388.93        19.43 o
  11   0   0          8.12          9.98        19.54 o
  12   0   0          3.49        -18.35        18.35 o
  13   0   0          0.62        -20.42        24.75 o
   1   1   0        157.68        176.63         1.90 o
   2   1   0       1892.97       2021.19        34.24 o
   3   1   0        368.37        364.19         9.86 o
   4   1   0        762.64        777.51         8.84 o
   5   1   0         42.67         27.85         9.30 o
   6   1   0        780.09        738.89        10.52 o
   7   1   0       1471.50       1615.26        17.85 o
   8   1   0        537.04        524.74        13.16 o
   9   1   0         60.81         53.86         9.91 o
  10   1   0         23.48         28.52        12.65 o
  11   1   0         25.40         35.09        11.94 o
  12   1   0         29.82         41.24        15.62 o
  13   1   0         22.43         41.56        14.82 o
   0   2   0         13.93          4.40         1.55 o
   1   2   0       3923.32       3632.19        19.57 o
   2   2   0       7476.06       6921.49        41.62 o
   3   2   0         40.05         39.39         9.48 o
   4   2   0        509.68        514.82         8.79 o
   5   2   0       1265.89       1410.02        25.01 o
   6   2   0         74.56         66.73         6.60 o
   7   2   0        349.52        363.45        10.64 o
   8   2   0       1079.39       1061.76        15.80 o
   9   2   0        176.13        168.13        10.61 o
  10   2   0         35.56         43.49        10.65 o
  11   2   0         57.31         59.45        13.22 o
  12   2   0          7.31         -8.23        13.61 o
   1   3   0       9480.40       9515.53        53.76 o
   2   3   0       6340.97       6158.18        44.56 o
   3   3   0      10552.44      10673.14        66.22 o
   4   3   0         55.19         72.16         9.01 o
   5   3   0       1690.16       1853.76        15.54 o
   6   3   0        273.08        238.67         7.65 o
   7   3   0        286.84        309.44        11.09 o
   8   3   0        218.94        224.62         9.74 o
   9   3   0         13.32          7.92        14.97 o
  10   3   0        209.17        230.64        11.89 o
  11   3   0        133.98        163.41        12.74 o
  12   3   0          7.23        -15.90        15.90 o
   0   4   0       1775.91       1791.58        15.15 o
   1   4   0       1421.49       1246.56         7.76 o
   2   4   0         15.17         23.09         3.72 o
   3   4   0        738.47        788.20         8.17 o
   4   4   0       1541.02       1595.64        12.54 o
   5   4   0       1542.00       1465.04        12.31 o
   6   4   0       1014.22        964.75        11.78 o
   7   4   0         11.17          7.64         7.60 o
   8   4   0        104.29        131.26         8.85 o
   9   4   0         19.02         20.58         8.82 o
  10   4   0          2.41         -6.14        12.99 o
  11   4   0        152.02        168.97        12.68 o
  12   4   0          6.20          7.99        10.91 o
   1   5   0         31.20         34.27         2.63 o
   2   5   0        322.87        278.51         3.55 o
   3   5   0        478.98        538.37         5.82 o
   4   5   0       2389.07       2321.67        25.34 o
   5   5   0        130.18        130.85         5.68 o
   6   5   0        257.06        260.42         6.93 o
   7   5   0        552.64        541.55        14.83 o
   8   5   0        461.84        460.17        13.85 o
   9   5   0         63.50         71.46         8.25 o
  10   5   0         33.14         41.62        11.05 o
  11   5   0         64.85         67.10        10.36 o
  12   5   0          0.02         -2.39        11.27 o
   0   6   0       3907.16       4101.11        27.31 o
   1   6   0       5001.04       5229.84        26.00 o
   2   6   0         41.33         15.64         3.52 o
   3   6   0       2749.52       2660.52        16.10 o
   4   6   0        120.67        154.17         7.39 o
   5   6   0       1307.98       1295.68        21.12 o
   6   6   0        609.79        613.12        13.08 o
   7   6   0        265.88        280.13         7.43 o
   8   6   0        483.92        525.75        12.57 o
   9   6   0        147.05        127.51         9.53 o
  10   6   0         12.66          3.30         9.57 o
  11   6   0          0.00         -7.81        10.11 o
  12   6   0        167.02        156.08        12.14 o
   1   7   0       2266.99       2346.22        13.02 o
   2   7   0       2811.48       2840.31        18.54 o
   3   7   0       5294.92       5675.01        28.98 o
   4   7   0        951.12        905.22         7.28 o
   5   7   0        160.38        158.80        11.99 o
   6   7   0       1696.26       1725.63        19.64 o
   7   7   0       1950.10       1947.77        20.80 o
   8   7   0          2.09         -8.38         8.38 o
   9   7   0        875.28        819.72        16.46 o
  10   7   0         85.78         86.37        17.09 o
  11   7   0          0.00          3.67        11.27 o
  12   7   0        112.14        142.96        17.80 o
   0   8   0       2996.76       3427.78        25.35 o
   1   8   0        543.43        614.48         5.90 o
   2   8   0        200.29        173.73         4.58 o
   3   8   0        347.28        408.98         8.79 o
   4   8   0       1326.29       1278.15        11.03 o
   5   8   0         58.56         54.26         8.01 o
   6   8   0        286.52        259.34         5.49 o
   7   8   0         44.01         46.43         6.97 o
   8   8   0        648.74        642.54        15.45 o
   9   8   0         24.84         24.49         9.38 o
  10   8   0         99.46        134.69        30.69 o
  11   8   0         11.74         36.21        24.94 o
   1   9   0        867.59        829.33         7.23 o
   2   9   0         16.83         18.06         3.36 o
   3   9   0       2574.35       2622.00        22.43 o
   4   9   0          0.22         -2.00         9.29 o
   5   9   0        141.67        111.50         9.04 o
   6   9   0        635.46        607.12         9.17 o
   7   9   0        823.30        747.29        14.11 o
   8   9   0        130.60        129.20        10.45 o
   9   9   0          9.79          1.33         5.81 o
  10   9   0         80.70         79.80        21.59 o
  11   9   0         22.88         36.09        19.13 o
   0  10   0        160.27        158.83         9.85 o
   1  10   0        453.11        437.26         6.06 o
   2  10   0         11.33         16.17         4.98 o
   3  10   0          7.83         18.75         9.87 o
   4  10   0          0.36         17.87         9.25 o
   5  10   0          2.14         -2.27         9.96 o
   6  10   0        110.71        119.52        12.80 o
   7  10   0          0.13          7.62         5.60 o
   8  10   0          1.18         27.71        24.18 o
   9  10   0         66.78         55.27        16.85 o
  10  10   0          0.09          4.33        17.28 o
   1  11   0        845.84        828.42         8.10 o
   2  11   0         12.03          3.50         5.08 o
   3  11   0        603.94        597.53        11.88 o
   4  11   0          6.19         15.70         9.46 o
   5  11   0        452.75        405.75        15.70 o
   6  11   0          3.72         -5.09        11.09 o
   7  11   0        119.25        130.17        14.38 o
   8  11   0        163.04        163.48        14.86 o
   9  11   0        182.90        193.95        16.45 o
  10  11   0        100.95        104.54        16.87 o
   0  12   0         10.67         25.00         6.06 o
   1  12   0         15.48         28.63         4.54 o
   2  12   0          0.06         -4.10         4.10 o
   3  12   0        338.77        338.90        13.75 o
   4  12   0          4.44          9.60        10.16 o
   5  12   0        129.79        152.19        11.95 o
   6  12   0         43.92         49.91        14.19 o
   7  12   0        318.70        326.53        17.15 o
   8  12   0        121.53        139.97        15.29 o
   9  12   0          2.14         39.56        17.81 o
   1  13   0        141.11        128.39         4.84 o
   2  13   0       1155.95       1103.67        16.24 o
   3  13   0        213.46        224.75        12.60 o
   4  13   0        118.52        114.15        12.41 o
   5  13   0        120.72        126.30        12.57 o
   6  13   0         64.28         49.83        12.93 o
   7  13   0         97.85         92.19        14.49 o
   8  13   0          1.01         -7.37        15.93 o
   9  13   0         68.10         87.39        18.44 o
   0  14   0       2158.73       2054.12        22.71 o
   1  14   0        545.38        517.56         9.31 o
   2  14   0        106.39        111.41         9.57 o
   3  14   0        319.70        321.57        18.55 o
   4  14   0         10.92          9.35         9.96 o
   5  14   0        370.40        371.83        16.32 o
   6  14   0        175.95        147.60        15.59 o
   7  14   0        281.78        354.05        23.44 o
   8  14   0        302.40        309.80        18.95 o
   1  15   0         29.92         31.83         6.33 o
   2  15   0          4.52         12.73         8.84 o
   3  15   0         62.77         56.62        11.17 o
   4  15   0         51.27         37.38        12.63 o
   5  15   0         27.90         66.03        14.29 o
   6  15   0        101.81        137.34        16.17 o
   7  15   0        242.67        218.73        17.57 o
   0  16   0        299.00        294.89        15.59 o
   1  16   0        148.06        139.04        15.31 o
   2  16   0         17.02         33.28        12.23 o
   3  16   0         11.31         20.91        11.90 o
   4  16   0          9.53         11.01        12.05 o
   5  16   0         29.81         46.12        14.46 o
   6  16   0          9.50         -6.59        14.51 o
   1  17   0          4.61          0.27         8.49 o
   2  17   0          3.09         15.74        11.79 o
   3  17   0         29.07         25.08        12.45 o
   4  17   0         44.05         64.73        16.07 o
   0  18   0         77.15        126.09        55.98 o
   1  18   0         37.79         42.29        24.12 o
   2  18   0        149.97        142.34        26.87 o
 -13   1   1        112.53        152.31        17.39 o
 -12   1   1         14.97          2.29        13.73 o
 -11   1   1          8.50          0.20        12.16 o
 -10   1   1         55.94         61.46        10.75 o
  -9   1   1        297.59        324.66        11.67 o
  -8   1   1       1815.97       1877.30        23.81 o
  -7   1   1        601.64        535.41        11.80 o
  -6   1   1       1163.37       1257.19        19.78 o
  -5   1   1        912.75        849.40        17.55 o
  -4   1   1       2292.86       2597.80        18.60 o
  -3   1   1       7324.77       7519.68        50.51 o
  -2   1   1       5588.68       5748.01        33.89 o
  -1   1   1         23.02         28.51         1.31 o
   1   1   1       4075.03       4293.34        35.64 o
   2   1   1       5210.95       4887.65        29.15 o
   3   1   1       1840.23       1621.84        14.36 o
   4   1   1       5145.13       5064.79        37.62 o
   5   1   1        703.51        756.62        14.06 o
   6   1   1        273.19        284.02         8.20 o
   7   1   1         98.77        115.94        12.35 o
   8   1   1        101.44        112.27        10.16 o
   9   1   1        350.69        344.49        16.54 o
  10   1   1          9.40          8.73        10.66 o
  11   1   1         35.65         38.86        13.25 o
  12   1   1         83.95        110.38        14.21 o
 -13   2   1         41.92         43.33        14.47 o
 -12   2   1         18.13         40.25        15.95 o
 -11   2   1         78.50         95.17        15.66 o
 -10   2   1          2.61        -11.50        14.81 o
  -9   2   1        409.95        378.22        12.92 o
  -8   2   1          0.01         20.68         8.50 o
  -7   2   1        122.97        136.87        14.84 o
  -6   2   1       1154.49       1161.42        13.58 o
  -5   2   1        576.60        571.95         9.20 o
  -4   2   1        123.13        106.08         5.64 o
  -3   2   1         91.21         95.40         4.60 o
  -2   2   1      27094.91      28678.17       250.86 o
  -1   2   1      18201.43      18793.74       102.57 o
   0   2   1       1445.93       1517.76         6.94 o
   1   2   1      17323.06      17923.41       127.56 o
   2   2   1        176.98        138.52        13.58 o
   3   2   1         42.58         45.21         5.63 o
   5   2   1       1601.10       1730.41        15.99 o
   6   2   1        283.21        311.00        10.19 o
   7   2   1         74.74        105.73        12.77 o
   8   2   1         34.28         38.15        10.76 o
   9   2   1        247.74        247.87        11.38 o
  10   2   1        240.60        249.31        15.60 o
  11   2   1          1.51          0.06        14.30 o
  12   2   1          2.67         20.24        14.29 o
 -13   3   1         12.72        -16.82        16.82 o
 -12   3   1         25.09         23.21        13.42 o
 -11   3   1         63.79         41.93        12.30 o
 -10   3   1         49.67         77.53        12.06 o
  -9   3   1        390.28        393.34        19.55 o
  -8   3   1         44.64         39.19         8.50 o
  -7   3   1        187.41        164.12         8.21 o
  -6   3   1        629.86        603.80         9.49 o
  -5   3   1        829.28        800.54         9.73 o
  -4   3   1        201.36        346.29        13.83 o
  -3   3   1        115.37         93.94         3.38 o
  -2   3   1         57.98         86.23         4.51 o
  -1   3   1        769.74        696.40         6.39 o
   0   3   1       9812.65      10399.15        52.56 o
   1   3   1       1878.76       1770.18        14.37 o
   2   3   1      10558.34      10810.64        72.41 o
   3   3   1        376.86        311.26         8.72 o
   4   3   1        188.22        179.38        10.14 o
   5   3   1         82.45         64.06         5.47 o
   6   3   1       1808.38       1818.03        21.22 o
   7   3   1        199.86        213.43         8.81 o
   8   3   1         50.09         58.91        13.37 o
   9   3   1        478.84        484.10        12.77 o
  10   3   1          0.38         26.65        11.73 o
  11   3   1         27.23         11.98        14.99 o
  12   3   1         72.84         61.94        13.72 o
 -12   4   1          9.13         24.14        10.94 o
 -11   4   1         34.94         41.58        13.25 o
 -10   4   1        121.95        132.90        11.15 o
  -9   4   1         27.67         36.79         8.98 o
  -8   4   1        322.34        300.71        13.35 o
  -7   4   1       1033.28       1042.72        12.16 o
  -6   4   1       1636.30       1644.21        14.72 o
  -5   4   1        712.46        678.84         8.15 o
  -4   4   1       1253.08       1438.62        13.35 o
  -3   4   1       1121.04       1125.75         9.38 o
  -2   4   1       2208.49       2183.12        12.03 o
  -1   4   1      10395.33      10020.61        58.26 o
   0   4   1       6036.52       6307.36        27.92 o
   1   4   1       1509.23       1462.76        10.73 o
   2   4   1       1077.54        942.49         6.85 o
   3   4   1        299.98        285.96         6.60 o
   4   4   1       1016.87       1046.03        12.23 o
   5   4   1        249.26        316.47         6.35 o
   6   4   1        343.93        384.39         8.33 o
   7   4   1        747.88        735.86        13.47 o
   8   4   1         45.11         41.02         9.16 o
   9   4   1        484.63        454.25        14.57 o
  10   4   1        317.73        330.77        14.06 o
  11   4   1          1.45         20.11        13.05 o
  12   4   1          3.03        -13.59        15.56 o
 -12   5   1          5.24         17.02        11.59 o
 -11   5   1        175.99        155.68        11.52 o
 -10   5   1        703.57        685.42        16.08 o
  -9   5   1         95.09         99.67        11.34 o
  -8   5   1        156.96        160.79         8.32 o
  -7   5   1        497.96        472.92         9.59 o
  -6   5   1        226.04        187.07         9.07 o
  -5   5   1       1501.52       1450.97        14.65 o
  -4   5   1       3098.32       3438.56        26.61 o
  -3   5   1       1419.50       1287.91         9.44 o
  -2   5   1      11503.21      11414.79        67.26 o
  -1   5   1      10366.15      10372.93        50.92 o
   0   5   1         30.48         37.74         3.05 o
   1   5   1       2213.46       2293.58        12.32 o
   2   5   1       2765.69       2759.05        21.98 o
   3   5   1        163.53        244.99        12.19 o
   4   5   1       5558.38       6033.87        36.90 o
   5   5   1       1464.36       1377.40        11.86 o
   6   5   1        731.06        702.35         8.98 o
   7   5   1        249.79        248.72         8.97 o
   8   5   1          3.12         13.42         7.12 o
   9   5   1         74.99         66.41         9.22 o
  10   5   1          6.29          4.13         8.69 o
  11   5   1         31.00         26.60        11.98 o
  12   5   1          7.78         -1.45        12.10 o
 -12   6   1        251.01        265.24        16.78 o
 -11   6   1          5.15         18.76        12.27 o
 -10   6   1        569.26        599.72        13.58 o
  -9   6   1       1266.51       1259.23        16.36 o
  -8   6   1        159.90        170.79        15.50 o
  -7   6   1         76.00         89.44         8.76 o
  -6   6   1        504.59        523.12         9.94 o
  -5   6   1         79.62         87.08        12.18 o
  -4   6   1         42.62         38.77         3.21 o
  -3   6   1        225.40        215.27         5.55 o
  -2   6   1       2516.10       2605.21        25.66 o
  -1   6   1       3823.41       3741.46        18.10 o
   0   6   1       2754.55       2741.02        17.74 o
   1   6   1        268.80        323.36        14.07 o
   2   6   1        588.95        585.81        10.30 o
   3   6   1        946.26        936.65         9.50 o
   4   6   1       1878.84       1830.40        14.37 o
   5   6   1       1492.15       1431.21        14.65 o
   6   6   1          0.03         -2.23         5.00 o
   7   6   1       1291.88       1258.12        14.21 o
   8   6   1        529.65        554.61        11.31 o
   9   6   1         20.41         24.34         9.11 o
  10   6   1         30.24         48.25        14.24 o
  11   6   1         42.28         55.40        16.61 o
  12   6   1        108.25        118.33        16.34 o
 -12   7   1          1.53         14.90        19.41 o
 -11   7   1        111.47        121.65        13.63 o
 -10   7   1         46.41         60.92        17.12 o
  -9   7   1         99.21         91.82        10.23 o
  -8   7   1         31.37         54.03         9.10 o
  -7   7   1         34.76         37.28         7.46 o
  -6   7   1         91.84         93.33         6.82 o
  -5   7   1        123.42        117.90         4.37 o
  -4   7   1        902.01        870.93         7.70 o
  -3   7   1       2599.80       2713.80        15.09 o
  -2   7   1        306.41        379.86         4.92 o
  -1   7   1       2062.35       2315.55        12.63 o
   0   7   1          0.00         -4.26         4.26 o
   1   7   1        606.67        662.66         6.34 o
   2   7   1        680.07        765.03         9.87 o
   3   7   1          0.75         11.98         8.56 o
   4   7   1        280.87        282.55         6.87 o
   5   7   1        295.81        317.90        16.17 o
   6   7   1        168.35        158.72        15.35 o
   7   7   1        195.34        204.59        10.66 o
   8   7   1        691.90        646.58        20.67 o
   9   7   1         70.57         75.15         7.69 o
  10   7   1          0.05         46.32        14.66 o
  11   7   1          8.07          4.84        12.32 o
 -11   8   1          2.96         -6.25        13.33 o
 -10   8   1         10.48         -2.30        17.81 o
  -9   8   1        238.33        268.03        20.83 o
  -8   8   1         49.92         60.88         8.27 o
  -7   8   1          3.51         14.47         5.65 o
  -6   8   1          1.47         14.26         6.00 o
  -5   8   1        917.51        919.40         8.12 o
  -4   8   1        594.60        561.99         7.68 o
  -3   8   1        145.45        121.72         5.68 o
  -2   8   1        123.27        139.00         3.46 o
  -1   8   1        228.38        304.43         4.34 o
   0   8   1        109.21         78.20         5.32 o
   1   8   1         26.55         24.45         3.23 o
   2   8   1        370.13        350.50         8.27 o
   3   8   1        104.59        118.68         8.87 o
   4   8   1        125.82        106.19        11.95 o
   5   8   1       1528.77       1511.17        21.75 o
   6   8   1        830.10        823.44        10.47 o
   7   8   1       3028.59       2955.75        31.65 o
   8   8   1       1132.55       1106.23        17.77 o
   9   8   1         39.30         46.77         9.53 o
  10   8   1         41.08         74.52        17.45 o
  11   8   1         25.31         57.83        18.68 o
 -11   9   1         23.90         13.77        21.72 o
 -10   9   1        116.49        125.52        22.70 o
  -9   9   1        426.16        392.36        12.31 o
  -8   9   1         65.41         67.84         6.81 o
  -7   9   1        270.71        249.54         9.60 o
  -6   9   1        116.24        122.87         5.08 o
  -5   9   1        224.82        242.71         8.83 o
  -4   9   1        214.41        195.54         5.17 o
  -3   9   1        867.25        828.76        12.08 o
  -2   9   1        477.58        516.38         6.70 o
  -1   9   1        255.37        291.74         4.76 o
   0   9   1          1.80         -3.64         3.64 o
   1   9   1        152.29        167.25         7.05 o
   2   9   1         14.38         13.62         7.43 o
   3   9   1          8.45         -1.91         7.36 o
   4   9   1        560.81        524.49        13.09 o
   5   9   1        799.28        783.24        17.85 o
   6   9   1        619.50        674.62        18.13 o
   7   9   1         88.49         85.11         5.80 o
   8   9   1          1.91         -3.73         6.83 o
   9   9   1        112.18        153.23        19.42 o
  10   9   1          0.58         13.27        17.41 o
  11   9   1          0.01        -19.36        19.36 o
 -11  10   1         37.95         65.05        23.62 o
 -10  10   1         33.87         42.53        17.53 o
  -9  10   1         97.46         87.51        19.13 o
  -8  10   1        325.76        299.25        16.04 o
  -7  10   1        439.90        389.80         7.37 o
  -6  10   1        713.62        650.21         7.02 o
  -5  10   1         22.58         25.65         4.43 o
  -4  10   1          0.07          3.11         5.25 o
  -3  10   1        691.23        696.62         8.44 o
  -2  10   1         32.81         57.14         4.61 o
  -1  10   1         84.09         77.79         4.63 o
   0  10   1        734.58        686.79         7.25 o
   1  10   1         54.46         51.03         4.23 o
   2  10   1        153.61        165.72        10.80 o
   3  10   1        352.68        322.76        10.93 o
   4  10   1         44.13         55.20        11.44 o
   5  10   1         57.02         60.64        11.89 o
   6  10   1        365.39        363.24        15.49 o
   7  10   1         80.90        144.57        18.77 o
   8  10   1          6.75         28.95        14.94 o
   9  10   1         46.29         72.45        17.29 o
  10  10   1         50.01         66.03        19.25 o
 -10  11   1         11.31         16.02        15.27 o
  -9  11   1         35.65         77.96        15.42 o
  -8  11   1         47.81         75.23        14.19 o
  -7  11   1         23.40         43.50        11.91 o
  -6  11   1          9.47        -11.77        11.77 o
  -5  11   1        478.74        467.91        14.40 o
  -4  11   1          8.69          5.13         4.66 o
  -3  11   1          7.76         12.37        10.33 o
  -2  11   1       1842.09       1861.65        13.51 o
  -1  11   1        718.63        683.22         7.41 o
   0  11   1         99.18         97.28         4.59 o
   1  11   1         29.93         39.65         6.86 o
   2  11   1       1388.02       1411.05        17.73 o
   3  11   1          1.78         -4.49         9.20 o
   4  11   1         28.03         36.74        15.45 o
   5  11   1        279.76        291.88        13.28 o
   6  11   1        271.37        281.35        15.23 o
   7  11   1        233.58        242.96        15.95 o
   8  11   1         61.55         79.29        15.11 o
   9  11   1         40.80         39.68        19.67 o
  10  11   1          5.05         -2.98        18.90 o
 -10  12   1         60.26         61.84        16.83 o
  -9  12   1          0.14         -6.99        14.52 o
  -8  12   1          0.06          4.20        14.35 o
  -7  12   1         98.55        102.15        14.43 o
  -6  12   1        105.28        128.21        12.40 o
  -5  12   1          4.91         10.68        12.35 o
  -4  12   1        124.73        115.62        10.93 o
  -3  12   1        109.47        105.57         4.72 o
  -2  12   1        218.22        191.62         5.92 o
  -1  12   1        857.41        827.13         9.18 o
   0  12   1         12.60         28.38         4.70 o
   1  12   1        620.19        602.53         7.26 o
   2  12   1       1583.03       1497.70        18.45 o
   3  12   1        169.81        160.03        10.78 o
   4  12   1         45.22         51.05        10.94 o
   5  12   1        145.77        155.76        13.56 o
   6  12   1         29.36         40.23        13.80 o
   7  12   1         22.52         16.36        14.55 o
   8  12   1          0.25          5.04        17.14 o
   9  12   1         11.30          9.02        21.43 o
  -9  13   1          0.37          1.65        16.49 o
  -8  13   1        228.75        246.29        16.83 o
  -7  13   1         48.74         52.06        13.52 o
  -6  13   1         47.29         34.79        14.38 o
  -5  13   1        199.48        208.44        16.78 o
  -4  13   1        116.55        143.71        10.32 o
  -3  13   1          0.51          4.08        10.93 o
  -2  13   1          0.59          5.59         3.96 o
  -1  13   1          3.63         16.34         4.52 o
   0  13   1        547.85        563.91         7.75 o
   1  13   1        111.58        106.82         5.47 o
   2  13   1         55.30         51.51         9.34 o
   3  13   1        166.65        174.99        10.37 o
   4  13   1          0.95         13.09        10.72 o
   5  13   1        137.08        157.82        13.21 o
   6  13   1        588.29        614.65        17.91 o
   7  13   1        100.93         95.82        17.74 o
   8  13   1         74.41         73.94        16.75 o
   9  13   1         81.56        107.59        34.86 o
  -8  14   1        158.25        174.41        16.69 o
  -7  14   1        164.10        169.20        15.40 o
  -6  14   1          0.23          0.91        13.66 o
  -5  14   1          6.31          3.38        11.29 o
  -4  14   1          3.42          7.24         9.67 o
  -3  14   1          4.18          1.36         7.29 o
  -2  14   1         20.46         28.63         9.33 o
  -1  14   1        337.44        300.45         8.71 o
   0  14   1        362.66        329.07         7.71 o
   1  14   1         76.64         65.87         5.20 o
   2  14   1        360.20        357.01        11.28 o
   3  14   1         56.57         43.91         9.95 o
   4  14   1          0.04        -12.28        12.28 o
   5  14   1         46.50         41.30        13.88 o
   6  14   1        129.19        136.47        16.10 o
   7  14   1        369.88        402.44        20.49 o
   8  14   1        137.10        160.88        19.02 o
  -7  15   1        128.21        146.18        19.09 o
  -6  15   1         91.27        124.66        14.62 o
  -5  15   1          0.87         -5.66        14.61 o
  -4  15   1         24.67         21.02        11.24 o
  -3  15   1         11.97          6.84         9.33 o
  -2  15   1        135.28        118.46         8.57 o
  -1  15   1         48.24         42.43         5.48 o
   0  15   1        153.31        154.94         8.12 o
   1  15   1         46.50         40.99         4.62 o
   2  15   1         40.89         46.20        10.41 o
   3  15   1        156.63        189.40        13.31 o
   4  15   1         66.90         82.07        13.77 o
   5  15   1        128.04        144.49        15.58 o
   6  15   1          0.43          1.45        13.97 o
   7  15   1          0.06         11.53        18.16 o
  -6  16   1          1.15         -2.77        14.80 o
  -5  16   1         12.88         19.86        13.41 o
  -4  16   1          0.49         21.03        11.32 o
  -3  16   1          3.50          4.08         9.71 o
  -2  16   1         44.82         51.58        10.69 o
  -1  16   1        270.57        257.47        19.03 o
   0  16   1         45.06         38.62         5.44 o
   1  16   1          1.36          6.42         8.62 o
   2  16   1         33.24         44.52        13.71 o
   3  16   1         10.53         21.38        11.20 o
   4  16   1         12.43         15.20        12.75 o
   5  16   1          0.08         18.13        17.35 o
   6  16   1         25.09         28.48        15.35 o
  -5  17   1        200.13        209.53        56.31 o
  -4  17   1          7.45          9.65        12.30 o
  -3  17   1          2.25          7.73        13.49 o
  -2  17   1         18.45         31.10         9.70 o
  -1  17   1        118.96        122.97        27.41 o
   0  17   1        102.56         86.06        38.50 o
   1  17   1          9.18         24.06         9.63 o
   2  17   1         24.64          8.96        11.58 o
   3  17   1          1.94         16.69        14.29 o
   4  17   1        102.25         92.67        14.54 o
  -2  18   1          7.91         33.99        26.58 o
  -1  18   1        114.08        136.48        25.48 o
   0  18   1         67.99         88.33        45.06 o
   1  18   1        109.61        105.37        25.27 o
   2  18   1        140.29        145.18        14.08 o
 -13   0   2          0.66          6.87        30.62 o
 -12   0   2        228.16        272.89        21.27 o
 -11   0   2         74.19         49.83        16.68 o
 -10   0   2        918.57        958.21        26.53 o
  -9   0   2        494.49        435.95        23.27 o
  -8   0   2         11.03          6.66        11.66 o
  -7   0   2       1067.48       1047.46        39.89 o
  -6   0   2        407.67        352.85        11.49 o
  -5   0   2       5162.92       5013.57        55.39 o
  -4   0   2         52.56         72.83         7.46 o
  -3   0   2       5374.99       5364.38        51.42 o
  -2   0   2        733.22        704.79         9.39 o
   1   0   2        233.08        259.55         4.82 o
   2   0   2       1195.62       1145.64        19.22 o
   3   0   2       1781.57       1575.07        17.92 o
   4   0   2       3326.12       3303.35        34.64 o
   5   0   2       7521.26       7533.04        81.24 o
   6   0   2       1044.86       1071.42        19.17 o
   7   0   2         19.97          6.40        20.12 o
   8   0   2        101.38         98.35        15.76 o
   9   0   2         18.50         28.61        14.00 o
  10   0   2         10.30         20.18        15.27 o
  11   0   2        128.12        147.48        28.71 o
  12   0   2        201.74        273.24        25.62 o
 -13   1   2          0.65         21.95        16.46 o
 -12   1   2         17.15         37.28        14.31 o
 -11   1   2          1.99         20.58        14.79 o
 -10   1   2         32.03         29.71        12.01 o
  -9   1   2        146.96        146.07        13.88 o
  -8   1   2        175.04        175.42        10.00 o
  -7   1   2        377.04        390.54         9.75 o
  -6   1   2         72.06         63.77         9.35 o
  -5   1   2        953.68       1080.61        17.13 o
  -4   1   2        157.75        183.42         5.91 o
  -3   1   2        728.59        650.25         8.34 o
  -2   1   2      30945.74      33384.56       304.34 o
  -1   1   2       1714.59       1841.26         6.78 o
   0   1   2       2083.88       2096.73        19.91 o
   1   1   2       6045.64       6215.62        35.72 o
   2   1   2      12299.86      12735.78        90.14 o
   3   1   2       2335.92       2185.09        23.08 o
   4   1   2       1019.86       1131.73        11.40 o
   5   1   2       2233.68       2425.72        19.97 o
   6   1   2         58.13         50.57         7.24 o
   7   1   2        997.83       1028.68        15.53 o
   8   1   2         22.63         31.04        14.22 o
   9   1   2        310.89        327.60        12.24 o
  10   1   2        156.76        165.59        13.01 o
  11   1   2         86.35        100.45        19.24 o
  12   1   2          2.05         38.36        15.02 o
 -13   2   2        127.13        166.01        17.12 o
 -12   2   2          2.39          3.16        12.28 o
 -11   2   2         35.83         41.57        11.66 o
 -10   2   2          2.14          5.30        11.52 o
  -9   2   2         46.65         42.77        10.09 o
  -8   2   2       1016.69       1045.79        16.01 o
  -7   2   2        323.28        356.58        10.15 o
  -6   2   2        232.83        284.50         7.70 o
  -5   2   2        590.67        535.51        13.40 o
  -4   2   2          8.71         51.50         5.14 o
  -3   2   2      24469.93      25479.48       198.40 o
  -2   2   2      41476.05      44130.41       458.35 o
  -1   2   2        789.14        734.69         4.15 o
   0   2   2       4613.80       4763.78        23.51 o
   1   2   2       7674.31       7732.71        45.54 o
   2   2   2        896.63        896.11         7.62 o
   3   2   2        473.27        586.45         7.00 o
   4   2   2       2367.47       2338.02        26.57 o
   5   2   2       2057.70       2087.06        19.22 o
   6   2   2        352.38        371.49        11.13 o
   7   2   2        284.69        298.68        15.58 o
   8   2   2        100.39         79.33        10.20 o
   9   2   2        156.41        141.88        10.82 o
  10   2   2         52.16         51.34        14.23 o
  11   2   2         40.81         71.11        16.71 o
  12   2   2        115.11        142.04        15.59 o
 -13   3   2          2.07          8.65        13.24 o
 -12   3   2          7.02         14.56        12.46 o
 -11   3   2        232.36        241.41        13.47 o
 -10   3   2        219.33        214.84        16.74 o
  -9   3   2        120.84        150.38        11.18 o
  -8   3   2         89.29         86.21        11.51 o
  -7   3   2        439.68        480.65        10.29 o
  -6   3   2        457.92        376.51         9.47 o
  -5   3   2        811.54        732.10        12.03 o
  -4   3   2        314.54        367.25         9.39 o
  -3   3   2        595.63        625.04        10.69 o
  -2   3   2       1070.08       1187.61        14.70 o
  -1   3   2       1874.13       1760.55         8.81 o
   0   3   2       1956.63       1845.98        10.50 o
   1   3   2       7808.43       7810.30        82.05 o
   2   3   2       3362.63       3405.76        24.17 o
   3   3   2          0.15          6.59         3.61 o
   4   3   2         28.06         20.17         7.84 o
   5   3   2       5389.28       5543.49        41.17 o
   6   3   2       1048.43       1025.64        13.40 o
   7   3   2         87.15         81.70         8.03 o
   8   3   2         22.33         34.82        11.37 o
   9   3   2          4.66         10.54        11.37 o
  10   3   2         21.01         37.10        11.99 o
  11   3   2          0.15         15.81        11.52 o
  12   3   2          2.25          2.68        12.91 o
 -13   4   2         83.69         97.42        13.70 o
 -12   4   2          0.39         13.14        10.90 o
 -11   4   2        570.99        607.20        18.74 o
 -10   4   2        790.17        815.67        14.86 o
  -9   4   2         62.72         73.12         8.79 o
  -8   4   2         41.97         37.87         7.60 o
  -7   4   2         74.47         85.67        16.03 o
  -6   4   2        105.31         87.77         6.46 o
  -5   4   2          4.56          9.20         5.55 o
  -4   4   2        163.26        123.15         7.22 o
  -3   4   2       1567.02       1713.43        11.47 o
  -2   4   2        692.99        557.31         7.97 o
  -1   4   2       4484.60       4293.16        18.83 o
   0   4   2        795.72        754.07         4.87 o
   1   4   2        277.64        272.07         6.13 o
   2   4   2        617.32        686.34         5.12 o
   3   4   2       1408.51       1404.95        13.80 o
   4   4   2       1336.78       1517.11        31.34 o
   5   4   2        165.90        168.23         8.49 o
   6   4   2        205.51        206.29         9.71 o
   7   4   2        750.28        712.41        13.14 o
   8   4   2         44.93         39.39        10.74 o
   9   4   2        171.12        186.78        11.83 o
  10   4   2        160.59        169.02        13.59 o
  11   4   2          1.19         11.53        11.82 o
  12   4   2         75.83         68.37        14.94 o
 -12   5   2        117.43        123.67        11.67 o
 -11   5   2         49.70         51.08        10.01 o
 -10   5   2         33.63         13.13         8.65 o
  -9   5   2        692.86        720.44        13.55 o
  -8   5   2        758.25        731.83        13.72 o
  -7   5   2          0.16          4.59         6.10 o
  -6   5   2        572.13        598.91        10.07 o
  -5   5   2        255.73        274.33         6.85 o
  -4   5   2        158.36        165.50         6.35 o
  -3   5   2       2292.00       2316.97        13.58 o
  -2   5   2       1650.31       1750.59         9.87 o
  -1   5   2        225.34        250.18         4.44 o
   0   5   2        834.60        810.46         5.57 o
   1   5   2       3416.50       3480.29        39.25 o
   2   5   2       1456.04       1451.56        17.04 o
   3   5   2         75.97         70.17        11.27 o
   4   5   2       1992.03       2126.76        14.56 o
   5   5   2        200.20        198.65         6.76 o
   6   5   2        324.30        345.70        10.18 o
   7   5   2       1045.61       1058.17        13.53 o
   8   5   2        420.87        388.09        11.63 o
   9   5   2         34.86         30.29         9.73 o
  10   5   2         95.95         96.87        10.60 o
  11   5   2          7.80         -4.07        11.97 o
  12   5   2          3.34          5.80        11.16 o
 -12   6   2          3.96         -9.01        14.61 o
 -11   6   2         15.00          7.02        11.21 o
 -10   6   2          0.39          4.09        11.80 o
  -9   6   2        328.02        354.31        13.76 o
  -8   6   2        108.52        110.26        11.17 o
  -7   6   2         50.69         50.70         8.96 o
  -6   6   2          5.22         -2.09         6.29 o
  -5   6   2        716.27        749.74        13.27 o
  -4   6   2       1229.65       1195.24         8.35 o
  -3   6   2          1.03         16.75         9.81 o
  -2   6   2       1600.15       1890.15        18.23 o
  -1   6   2        164.87        187.29         5.45 o
   0   6   2       1372.02       1446.15        13.87 o
   1   6   2        794.01        864.84         5.96 o
   2   6   2        118.11         87.39         8.03 o
   3   6   2         25.49         11.90         8.55 o
   4   6   2        394.71        356.91         5.32 o
   5   6   2         16.53         28.19         4.13 o
   6   6   2        529.60        526.60        10.30 o
   7   6   2       1450.45       1398.59        15.17 o
   8   6   2         59.19         58.67        10.49 o
   9   6   2        105.61        108.56         8.63 o
  10   6   2        103.17         89.05         9.50 o
  11   6   2         70.42         68.75        17.21 o
 -12   7   2         34.40         32.84        16.26 o
 -11   7   2        146.99        157.33        27.00 o
 -10   7   2        258.17        265.28        13.60 o
  -9   7   2          3.26         17.20         9.21 o
  -8   7   2        768.29        755.68        14.01 o
  -7   7   2        177.20        184.39        12.06 o
  -6   7   2       1893.42       1813.88        15.27 o
  -5   7   2          1.57          8.24         4.54 o
  -4   7   2        453.25        409.61         5.54 o
  -3   7   2        836.71        797.25         8.74 o
  -2   7   2       3526.41       3572.74        19.68 o
  -1   7   2       1084.97       1036.16         7.72 o
   0   7   2       3194.23       3131.06        22.95 o
   1   7   2       1308.37       1310.94         9.06 o
   2   7   2          0.22         -5.71         5.71 o
   3   7   2        540.60        513.89        12.94 o
   4   7   2        606.63        567.29        15.94 o
   5   7   2       2409.34       2427.58        20.15 o
   6   7   2       1618.41       1626.04        17.54 o
   7   7   2         70.97         75.09         9.45 o
   8   7   2        416.07        403.89        11.02 o
   9   7   2         12.89          4.44         9.35 o
  10   7   2          3.28         27.42        10.64 o
  11   7   2        121.19         98.30        10.00 o
 -12   8   2          0.45         -4.34        13.00 o
 -11   8   2          1.52          6.77        11.15 o
 -10   8   2         16.43          7.90        14.99 o
  -9   8   2         16.06         23.14        13.42 o
  -8   8   2       1011.27        924.55        24.91 o
  -7   8   2        165.12        178.75         8.86 o
  -6   8   2         31.12         34.72         4.69 o
  -5   8   2        865.58        787.66         8.61 o
  -4   8   2         27.95         43.18         3.79 o
  -3   8   2        241.86        242.15         6.38 o
  -2   8   2       1066.95       1059.90         9.57 o
  -1   8   2        347.18        350.76         7.54 o
   0   8   2         24.83         38.32         3.80 o
   1   8   2        413.22        362.52         4.42 o
   2   8   2        165.05        159.87         7.84 o
   3   8   2         69.17         64.30        12.77 o
   4   8   2          1.86         21.62        11.19 o
   5   8   2        128.12        154.34        14.31 o
   6   8   2        220.65        229.86        16.68 o
   7   8   2        321.47        372.26        17.18 o
   8   8   2          0.34         10.95         9.40 o
   9   8   2         17.84         19.73        11.11 o
  10   8   2         28.70         29.20         9.62 o
  11   8   2          2.84         49.45        20.94 o
 -11   9   2         96.64         84.55        23.13 o
 -10   9   2         19.65         17.13         8.80 o
  -9   9   2        219.05        217.29        11.70 o
  -8   9   2        803.88        772.94        11.94 o
  -7   9   2        289.23        284.67         6.78 o
  -6   9   2         74.43         73.74         6.77 o
  -5   9   2        679.54        687.41         8.72 o
  -4   9   2         30.84         14.86         8.07 o
  -3   9   2        791.61        748.40         8.57 o
  -2   9   2        211.60        153.56         4.59 o
  -1   9   2        820.18        822.53         8.37 o
   0   9   2       1448.11       1405.86        12.39 o
   1   9   2         41.79         71.67         9.71 o
   2   9   2        521.88        487.79        11.27 o
   3   9   2         63.00         86.62        13.28 o
   4   9   2       1141.17       1113.76        18.75 o
   5   9   2       1262.57       1239.49        22.04 o
   6   9   2        276.98        307.43        17.31 o
   7   9   2        581.69        555.76        19.41 o
   8   9   2        250.04        240.05        14.25 o
   9   9   2          0.42        -17.55        18.41 o
  10   9   2          2.29         16.10        34.22 o
 -11  10   2        170.19        220.30        17.34 o
 -10  10   2        340.47        314.87        16.82 o
  -9  10   2        121.62        108.33         6.44 o
  -8  10   2          0.71         -0.44         4.98 o
  -7  10   2        350.75        281.82         8.66 o
  -6  10   2         47.86         48.28         5.35 o
  -5  10   2          2.11          8.61         4.94 o
  -4  10   2        480.97        474.43         6.82 o
  -3  10   2       1069.56       1084.87        11.35 o
  -2  10   2        363.69        376.93         6.02 o
  -1  10   2       1060.88       1099.20         9.31 o
   0  10   2          1.31          5.22         4.54 o
   1  10   2        766.04        816.23         6.45 o
   2  10   2          4.66          1.79        11.32 o
   3  10   2        645.04        635.78        15.05 o
   4  10   2         42.22         55.57        12.50 o
   5  10   2        147.35        181.74        16.09 o
   6  10   2        882.43        867.04        23.17 o
   7  10   2          0.02        -14.74        14.75 o
   8  10   2          7.78         23.51        17.84 o
   9  10   2         52.93         86.11        18.03 o
  10  10   2         28.30         60.21        22.33 o
 -10  11   2         45.78         18.82        16.17 o
  -9  11   2          4.87          4.57        13.20 o
  -8  11   2        185.96        171.87        18.37 o
  -7  11   2          1.49          3.49         4.98 o
  -6  11   2        105.48         96.10         5.13 o
  -5  11   2        145.65        134.57         5.75 o
  -4  11   2          8.06          1.55         3.68 o
  -3  11   2        344.26        338.53         8.61 o
  -2  11   2        140.12        130.92         6.55 o
  -1  11   2        809.70        797.50         8.28 o
   0  11   2        390.94        387.42         9.10 o
   1  11   2        368.70        367.01         6.76 o
   2  11   2        315.52        308.79        10.92 o
   3  11   2        811.14        755.20        13.69 o
   4  11   2        115.79        124.04        12.45 o
   5  11   2        398.43        381.54        16.62 o
   6  11   2        243.01        253.89        14.70 o
   7  11   2         46.43         66.98        14.97 o
   8  11   2          6.27         21.91        16.38 o
   9  11   2         13.09         -0.33        17.91 o
  10  11   2         14.91         28.02        20.08 o
 -10  12   2        115.39         95.92        31.14 o
  -9  12   2         57.51         83.60        17.66 o
  -8  12   2         80.61         95.89        19.77 o
  -7  12   2        364.72        389.83        15.06 o
  -6  12   2         82.20         78.05        15.58 o
  -5  12   2        149.08        133.93         6.20 o
  -4  12   2         69.89         61.90         3.93 o
  -3  12   2         28.09         39.94         5.38 o
  -2  12   2        698.67        658.38         9.98 o
  -1  12   2          0.05          5.01         4.90 o
   0  12   2          0.08          0.74         4.38 o
   1  12   2          0.36         -4.49         4.57 o
   2  12   2        259.21        266.72        10.79 o
   3  12   2         44.77         45.94         9.48 o
   4  12   2          5.26         16.41        18.07 o
   5  12   2         10.89          1.42        14.44 o
   6  12   2        166.53        191.31        15.58 o
   7  12   2        433.82        426.03        20.85 o
   8  12   2         62.32         63.16        16.89 o
   9  12   2         33.61         29.62        19.67 o
  -9  13   2          4.95          4.75        15.71 o
  -8  13   2         71.58        118.59        16.15 o
  -7  13   2         75.89         81.39        13.09 o
  -6  13   2         35.51         35.79        11.81 o
  -5  13   2          1.66         -6.74         9.52 o
  -4  13   2         70.02         55.25         6.99 o
  -3  13   2        236.28        228.98        14.46 o
  -2  13   2        182.96        155.28         5.40 o
  -1  13   2         16.73         20.20         4.78 o
   0  13   2          2.71          1.87         7.18 o
   1  13   2          4.65          9.59         5.22 o
   2  13   2        282.63        287.03        11.50 o
   3  13   2        390.76        369.54        12.51 o
   4  13   2        803.68        743.76        22.67 o
   5  13   2        184.49        182.34        15.01 o
   6  13   2        248.05        285.12        27.23 o
   7  13   2         82.88         82.38        15.27 o
   8  13   2          0.10         17.57        16.75 o
  -8  14   2          0.02         17.50        15.50 o
  -7  14   2        215.61        217.27        16.70 o
  -6  14   2          2.31         24.83        14.34 o
  -5  14   2        131.19        150.43        13.32 o
  -4  14   2         75.18         85.66        10.07 o
  -3  14   2          0.03         -3.23         6.32 o
  -2  14   2         91.53         82.97         7.24 o
  -1  14   2        341.31        309.34         7.77 o
   0  14   2        124.84        128.68         8.54 o
   1  14   2        273.84        271.47        12.94 o
   2  14   2        189.81        207.74        11.11 o
   3  14   2         10.00         21.67        10.52 o
   4  14   2        100.57        184.84        18.80 o
   5  14   2        355.42        353.72        17.29 o
   6  14   2         27.62         37.53        15.59 o
   7  14   2         67.32         87.64        19.05 o
  -7  15   2          7.28         24.27        19.03 o
  -6  15   2          0.31         -9.55        14.80 o
  -5  15   2         91.31         83.91        14.00 o
  -4  15   2         60.62         67.86        11.04 o
  -3  15   2         26.76         35.53        10.90 o
  -2  15   2        159.76        128.36         5.76 o
  -1  15   2        172.70        151.45         7.14 o
   0  15   2         42.63         37.46         5.97 o
   1  15   2          2.70          2.55        14.54 o
   2  15   2          7.78         10.77        11.33 o
   3  15   2         41.90         47.94        10.80 o
   4  15   2         93.67         72.31        13.10 o
   5  15   2        140.28        129.44        21.98 o
   6  15   2        122.03        119.04        17.17 o
   7  15   2         83.57         89.75        17.23 o
  -6  16   2          0.20         -3.26        13.52 o
  -5  16   2        168.00        176.90        20.18 o
  -4  16   2        101.92        105.61        11.74 o
  -3  16   2          0.10          3.62        11.15 o
  -2  16   2        120.09        126.41        11.21 o
  -1  16   2          2.69          3.87         5.97 o
   0  16   2        201.61        190.03        10.35 o
   1  16   2        284.36        305.23        11.62 o
   2  16   2          4.40          8.73        15.42 o
   3  16   2        159.05        166.26        14.26 o
   4  16   2         85.86         88.05        15.75 o
   5  16   2          2.55         13.90        14.98 o
  -5  17   2         14.10         18.89        13.33 o
  -4  17   2          0.01         11.10        14.04 o
  -3  17   2        158.37        141.90        15.76 o
  -2  17   2         32.65         28.91         8.98 o
  -1  17   2          1.79          2.28        34.65 o
   0  17   2         23.52         18.59         8.46 o
   1  17   2         53.13         71.42        11.59 o
   2  17   2          7.59          7.34        10.87 o
   3  17   2         53.31         55.60        17.31 o
   4  17   2          0.04          2.95        16.06 o
  -2  18   2         31.65         26.13        29.91 o
  -1  18   2         63.21         74.52        31.59 o
   0  18   2          7.61         -1.76        27.55 o
   1  18   2         51.37         17.07        13.40 o
 -13   1   3         86.16        109.16        16.37 o
 -12   1   3         78.68         90.35        13.68 o
 -11   1   3         35.85         37.73        11.57 o
 -10   1   3         42.32         66.81        12.99 o
  -9   1   3         95.52         98.58        10.15 o
  -8   1   3          9.54         39.15         9.18 o
  -7   1   3        479.26        460.36        10.24 o
  -6   1   3       1505.55       1599.79        15.44 o
  -5   1   3       1944.60       1962.51        16.99 o
  -4   1   3       4995.97       4910.31        34.20 o
  -3   1   3       9229.15       9596.18        57.29 o
  -2   1   3        802.72        897.04         4.98 o
  -1   1   3       1002.04       1141.26        14.79 o
   0   1   3        239.85        242.03         3.85 o
   1   1   3        944.23        821.65         8.00 o
   2   1   3       2860.91       2855.33        20.60 o
   3   1   3        132.04        174.06         6.72 o
   4   1   3       1711.39       1466.59        14.88 o
   5   1   3       6208.44       6282.14        58.04 o
   6   1   3        490.71        544.86        10.76 o
   7   1   3        511.24        496.99        12.70 o
   8   1   3        128.45        129.78        13.03 o
   9   1   3         13.90         12.86        13.34 o
  10   1   3          0.05         -2.78        10.66 o
  11   1   3         13.47         10.59        13.34 o
  12   1   3        231.45        240.85        17.86 o
 -13   2   3         57.60         67.03        14.87 o
 -12   2   3          7.75         -4.02        14.70 o
 -11   2   3        118.94        107.26        13.09 o
 -10   2   3       1130.21       1131.12        20.18 o
  -9   2   3          0.04         -0.20         8.96 o
  -8   2   3         65.68         87.35        10.42 o
  -7   2   3        166.04        156.87         8.98 o
  -6   2   3        363.12        373.81         9.58 o
  -5   2   3       2322.84       2352.44        24.73 o
  -4   2   3       4252.20       4304.87        30.45 o
  -3   2   3       1112.99       1220.65        18.42 o
  -2   2   3      10888.61      10915.41        59.23 o
  -1   2   3       1312.15       1338.92        11.35 o
   0   2   3       3709.10       3645.30        21.80 o
   1   2   3       4224.20       4202.51        30.10 o
   2   2   3       2642.13       2729.42        17.82 o
   3   2   3        556.47        521.51         7.38 o
   4   2   3         16.19         -1.92         5.95 o
   5   2   3        326.60        291.67         9.15 o
   6   2   3        588.35        539.70        13.61 o
   7   2   3          6.72         -1.81        13.57 o
   8   2   3          0.24          5.35        11.56 o
   9   2   3         89.35        101.52        17.15 o
  10   2   3         39.87         26.80        11.17 o
  11   2   3         51.23         73.07        15.08 o
  12   2   3         26.98         40.16        13.85 o
 -13   3   3        101.94        126.42        13.94 o
 -12   3   3         10.74          5.52        10.86 o
 -11   3   3        243.52        255.72        11.38 o
 -10   3   3          5.18         13.52        10.47 o
  -9   3   3       1135.74       1067.81        20.48 o
  -8   3   3        451.88        449.93        12.35 o
  -7   3   3        141.19        135.43         6.71 o
  -6   3   3         45.16         53.78         6.05 o
  -5   3   3       3977.02       4181.29        30.43 o
  -4   3   3        100.56         91.37         6.77 o
  -3   3   3        292.46        308.30         7.25 o
  -2   3   3        267.43        280.68         3.81 o
  -1   3   3       1551.91       1440.55         9.61 o
   0   3   3       3883.06       4035.20        22.88 o
   1   3   3       1119.16       1171.37         8.36 o
   2   3   3        385.12        564.40        26.08 o
   3   3   3        281.42        368.83        13.78 o
   4   3   3       1360.77       1453.74        13.08 o
   5   3   3        415.80        390.43         7.90 o
   6   3   3        268.06        242.38         8.41 o
   7   3   3        233.97        239.57         9.92 o
   8   3   3          2.91          5.58         8.68 o
   9   3   3        240.03        223.72        13.37 o
  10   3   3          7.82         19.25        15.58 o
  11   3   3          0.58          8.45        13.14 o
  12   3   3         19.47         14.34        13.42 o
 -13   4   3         20.82         33.79        12.34 o
 -12   4   3        251.26        250.15        12.53 o
 -11   4   3        281.27        287.99        11.67 o
 -10   4   3        172.08        167.68        12.21 o
  -9   4   3         61.54         50.08        13.27 o
  -8   4   3        784.70        789.94        11.59 o
  -7   4   3          6.29          0.97         5.83 o
  -6   4   3       1565.14       1570.89        16.29 o
  -5   4   3        306.13        308.48         7.16 o
  -4   4   3       1538.55       1549.13        17.67 o
  -3   4   3       3254.55       3212.25        23.08 o
  -2   4   3        619.32        540.68         7.54 o
  -1   4   3         32.90         49.08         3.27 o
   0   4   3       1749.83       1705.30        10.56 o
   1   4   3       3712.83       3824.76        24.98 o
   2   4   3       7265.19       7643.24        50.04 o
   3   4   3        727.45        764.99        16.89 o
   4   4   3        244.67        255.84         6.93 o
   5   4   3         42.84         35.85         7.23 o
   6   4   3        807.09        812.78        11.56 o
   7   4   3          1.69          4.76         7.25 o
   8   4   3        136.06        140.33        12.07 o
   9   4   3        152.42        156.03        15.94 o
  10   4   3        106.96         89.94        12.37 o
  11   4   3         22.50         42.65        12.59 o
  12   4   3          1.71         -7.25        13.03 o
 -12   5   3         53.95         59.68        20.16 o
 -11   5   3        328.31        300.92        15.46 o
 -10   5   3         49.19         62.51        12.94 o
  -9   5   3        397.89        418.62        16.13 o
  -8   5   3          0.27         12.75         8.32 o
  -7   5   3       1260.29       1248.96        17.17 o
  -6   5   3        714.12        705.84        10.72 o
  -5   5   3       1249.61       1296.13        16.36 o
  -4   5   3       4170.98       4311.46        23.28 o
  -3   5   3         58.28         47.25         4.41 o
  -2   5   3         17.18          7.87         2.93 o
  -1   5   3       3920.68       3847.14        23.67 o
   0   5   3         18.89         25.23         3.38 o
   1   5   3       1214.42       1207.18        12.11 o
   2   5   3       1548.37       1450.00        27.26 o
   3   5   3        288.56        311.10        25.44 o
   4   5   3        204.40        237.90         5.27 o
   5   5   3          1.55          0.09         6.48 o
   6   5   3         82.39         86.89         7.18 o
   7   5   3        390.40        343.83        10.23 o
   8   5   3         61.39         67.79        11.18 o
   9   5   3        112.11        105.54         9.57 o
  10   5   3        405.66        419.91        15.04 o
  11   5   3        118.01        121.74        12.58 o
 -12   6   3          7.27         27.12        14.55 o
 -11   6   3        218.20        236.47        13.25 o
 -10   6   3        210.90        207.88        14.15 o
  -9   6   3          0.05         18.24        10.17 o
  -8   6   3       1068.75       1073.81        15.82 o
  -7   6   3        712.05        709.24        12.87 o
  -6   6   3        500.88        452.26         9.29 o
  -5   6   3       1050.54       1076.53         9.67 o
  -4   6   3        475.69        530.26         6.16 o
  -3   6   3         22.00         62.52         7.68 o
  -2   6   3       1134.21       1192.81         9.32 o
  -1   6   3       2054.62       1950.17        13.78 o
   0   6   3       1333.81       1165.53         7.36 o
   1   6   3       1136.81       1096.12        12.86 o
   2   6   3         54.04         90.14        17.43 o
   3   6   3        201.77        209.38        11.87 o
   4   6   3        515.52        510.53         7.70 o
   5   6   3        539.14        514.41         7.61 o
   6   6   3        308.12        327.37         8.34 o
   7   6   3        189.70        221.82        10.26 o
   8   6   3        831.97        813.49        12.22 o
   9   6   3         62.70         60.17         8.36 o
  10   6   3         12.66         26.27        10.25 o
  11   6   3        166.86        170.23        11.57 o
 -12   7   3         15.38         30.92        14.72 o
 -11   7   3         23.72         10.76        14.52 o
 -10   7   3         49.08         48.25        12.25 o
  -9   7   3          0.23        -11.10        11.10 o
  -8   7   3          0.17         -6.07        13.84 o
  -7   7   3        638.94        602.70        12.79 o
  -6   7   3         48.87         44.06         6.09 o
  -5   7   3        101.59        134.82         5.54 o
  -4   7   3        195.90        184.55         5.90 o
  -3   7   3         91.63         88.29         6.31 o
  -2   7   3        497.23        560.32         6.61 o
  -1   7   3        645.18        661.92         6.41 o
   0   7   3          0.64          5.91         3.88 o
   1   7   3        140.26        166.60         7.23 o
   2   7   3         64.53         93.62        14.54 o
   3   7   3        218.78        228.02        10.45 o
   4   7   3         71.66        104.70        11.05 o
   5   7   3         15.01          2.89         8.63 o
   6   7   3          0.27          2.95         6.88 o
   7   7   3         96.08         98.36        10.72 o
   8   7   3          7.70        -20.52        20.52 o
   9   7   3         70.08         65.08         8.59 o
  10   7   3         21.64         52.58        10.23 o
  11   7   3         45.88         53.60        19.09 o
 -12   8   3        201.42        213.56        14.89 o
 -11   8   3         76.08         85.72        12.63 o
 -10   8   3         30.83         41.36        11.93 o
  -9   8   3        139.59        143.84        10.20 o
  -8   8   3        435.25        449.69        10.27 o
  -7   8   3        640.55        626.40         9.01 o
  -6   8   3        406.50        403.57         7.70 o
  -5   8   3        285.24        260.74         5.77 o
  -4   8   3         72.31         65.51         5.19 o
  -3   8   3       1427.16       1482.33        11.77 o
  -2   8   3        419.90        389.77         5.61 o
  -1   8   3        677.88        653.44         6.65 o
   0   8   3       2892.01       3072.71        17.32 o
   1   8   3         44.01         63.06         2.98 o
   2   8   3         86.82         71.04         8.29 o
   3   8   3         67.11         76.16        10.20 o
   4   8   3       1248.70       1186.68        32.04 o
   5   8   3          6.12         16.29        15.80 o
   6   8   3        162.21        164.70        15.85 o
   7   8   3        198.58        186.39        10.66 o
   8   8   3        331.55        333.83        13.54 o
   9   8   3        160.76        153.18        13.64 o
  10   8   3          6.57        -14.09        20.78 o
  11   8   3         59.16         97.06        20.33 o
 -11   9   3          6.97          4.39         8.69 o
 -10   9   3          0.10         15.40         8.15 o
  -9   9   3          0.48         -4.99         7.43 o
  -8   9   3          0.09         13.97         8.59 o
  -7   9   3        228.91        226.96         8.15 o
  -6   9   3         75.57         73.68         7.30 o
  -5   9   3        156.04        154.73         5.51 o
  -4   9   3        308.93        316.23         5.89 o
  -3   9   3        133.31        158.86         7.78 o
  -2   9   3        740.42        751.79         7.91 o
  -1   9   3       1352.94       1397.17        10.44 o
   0   9   3        203.29        193.17         5.64 o
   1   9   3         32.75         40.83         7.44 o
   2   9   3       1234.03       1268.94        15.56 o
   3   9   3        362.55        355.42        14.09 o
   4   9   3        101.23         83.39        12.25 o
   5   9   3        261.82        251.94        16.45 o
   6   9   3        333.71        342.13        16.34 o
   7   9   3          1.06          5.42        14.18 o
   8   9   3         75.60         96.74        16.15 o
   9   9   3         20.19         18.26        24.04 o
  10   9   3         58.71         70.41        21.86 o
 -11  10   3         60.47         83.45        18.96 o
 -10  10   3          9.70          3.48        14.21 o
  -9  10   3         15.31         19.92         6.87 o
  -8  10   3         28.49         41.04         5.86 o
  -7  10   3         40.76         35.75         5.39 o
  -6  10   3        640.42        615.51         8.07 o
  -5  10   3          0.26          1.20         5.08 o
  -4  10   3         45.00         39.01         4.84 o
  -3  10   3        248.83        223.69         6.52 o
  -2  10   3         44.11         44.97         6.17 o
  -1  10   3         41.75         50.18         4.45 o
   0  10   3       1902.46       1796.09        18.86 o
   1  10   3         64.90         64.07         6.28 o
   2  10   3         17.07         42.10         8.01 o
   3  10   3         17.03         28.33        10.59 o
   4  10   3       1214.09       1173.51        20.61 o
   5  10   3         11.79         27.35        12.63 o
   6  10   3        231.39        221.83        31.98 o
   7  10   3         10.37         17.88        16.50 o
   8  10   3         50.27         29.75        16.53 o
   9  10   3          4.34         -3.76        23.92 o
  10  10   3          1.29         21.15        21.22 o
 -10  11   3         27.99         44.55        15.01 o
  -9  11   3        192.98        204.01        16.19 o
  -8  11   3          7.24          6.88         5.76 o
  -7  11   3        433.03        408.03        10.84 o
  -6  11   3          0.04          5.29         5.28 o
  -5  11   3          1.43          3.04         6.12 o
  -4  11   3        250.90        242.25        12.17 o
  -3  11   3        168.37        148.20         6.38 o
  -2  11   3         11.77         14.05         4.85 o
  -1  11   3        888.20        884.04         9.35 o
   0  11   3         71.50         60.35         6.74 o
   1  11   3        517.99        508.68        11.72 o
   2  11   3         28.84         34.26         9.44 o
   3  11   3       1013.26       1026.00        21.28 o
   4  11   3         16.97         19.16        11.63 o
   5  11   3          1.85        -12.98        12.98 o
   6  11   3        100.51        112.37        14.98 o
   7  11   3         12.53         26.82        15.95 o
   8  11   3         31.66         39.11        17.33 o
   9  11   3        119.51        118.95        25.32 o
 -10  12   3         33.69         23.37        14.85 o
  -9  12   3          2.81          8.78        13.41 o
  -8  12   3         98.85         92.16        26.24 o
  -7  12   3          3.00          1.72         4.44 o
  -6  12   3        667.98        631.29        16.65 o
  -5  12   3        486.24        412.76         8.37 o
  -4  12   3         29.22         35.59         4.84 o
  -3  12   3        291.34        250.87         8.04 o
  -2  12   3       1036.61       1017.83        13.17 o
  -1  12   3         36.96         35.62         4.93 o
   0  12   3          4.20          3.78         5.93 o
   1  12   3        155.42        165.82         9.96 o
   2  12   3        219.41        246.62        10.33 o
   3  12   3        400.05        405.42        17.13 o
   4  12   3       1097.57       1085.20        19.94 o
   5  12   3          0.09        -14.06        14.06 o
   6  12   3         59.80         53.70        14.92 o
   7  12   3         41.70         48.89        14.68 o
   8  12   3          0.09          2.66        16.46 o
   9  12   3          3.42         29.09        30.32 o
  -9  13   3         21.79         57.27        17.24 o
  -8  13   3          0.11        -10.80        13.07 o
  -7  13   3        131.89        164.09        18.58 o
  -6  13   3         37.56         67.37        12.71 o
  -5  13   3        116.11        109.58        10.52 o
  -4  13   3        484.71        455.21         8.99 o
  -3  13   3        682.50        686.59        12.94 o
  -2  13   3         20.99          8.16         6.08 o
  -1  13   3        175.88        156.44         5.59 o
   0  13   3          0.30          7.19         4.89 o
   1  13   3         82.17         92.71         9.15 o
   2  13   3          9.24         16.65        10.54 o
   3  13   3          1.42         27.36        11.67 o
   4  13   3        570.75        571.02        18.26 o
   5  13   3        829.07        867.64        21.27 o
   6  13   3          1.76          3.01        13.73 o
   7  13   3         91.39         94.57        18.73 o
   8  13   3          0.02         22.47        18.81 o
  -8  14   3         80.26         96.79        18.09 o
  -7  14   3         47.91         64.91        13.57 o
  -6  14   3         84.21         66.11        13.50 o
  -5  14   3          7.86         18.07        10.13 o
  -4  14   3          2.83          0.60         6.02 o
  -3  14   3         80.06         68.57        13.40 o
  -2  14   3         28.18         15.26         6.51 o
  -1  14   3          1.87          4.56         5.70 o
   0  14   3        123.39        108.51         6.90 o
   1  14   3         25.80         96.60        32.79 o
   2  14   3         68.67         47.40        10.93 o
   3  14   3         54.72         62.83        13.04 o
   4  14   3        193.84        206.59        14.12 o
   5  14   3        123.55        153.05        18.28 o
   6  14   3          2.02         -1.48        15.42 o
   7  14   3          0.16          3.08        17.12 o
  -7  15   3         88.22         91.49        22.29 o
  -6  15   3          7.48          6.09        13.49 o
  -5  15   3         45.13         57.44        11.15 o
  -4  15   3        174.55        179.65        12.28 o
  -3  15   3        479.04        439.56        12.25 o
  -2  15   3         60.67         64.73        10.59 o
  -1  15   3         28.31         33.85         6.56 o
   0  15   3          0.77          4.84         8.46 o
   1  15   3         27.41         26.65         9.33 o
   2  15   3         10.49         13.34        10.42 o
   3  15   3          0.92         -0.76        14.03 o
   4  15   3        244.44        296.74        19.70 o
   5  15   3         74.70         82.31        16.09 o
   6  15   3         63.93         65.48        16.09 o
  -6  16   3          1.76         14.56        16.43 o
  -5  16   3         69.55         61.81        12.97 o
  -4  16   3         15.81         27.39        11.54 o
  -3  16   3         15.00          8.84         9.55 o
  -2  16   3         14.96          4.20         6.23 o
  -1  16   3          0.46         12.27         5.57 o
   0  16   3        110.59        114.72        12.10 o
   1  16   3          0.33         -7.67        12.55 o
   2  16   3          8.42         35.73        10.94 o
   3  16   3          0.06         -6.48        22.48 o
   4  16   3          5.54          2.16        20.86 o
   5  16   3        157.13        189.35        18.70 o
  -5  17   3         20.69         12.41        13.80 o
  -4  17   3         37.42         42.27        11.75 o
  -3  17   3         10.36          4.23        11.92 o
  -2  17   3         25.32         29.27        25.77 o
  -1  17   3          2.25         11.65        21.31 o
   0  17   3         22.84         26.58        11.00 o
   1  17   3          5.51          1.52        17.79 o
   2  17   3          0.15          0.56        11.81 o
   3  17   3          0.37          9.32        20.06 o
  -2  18   3         70.21         62.75        24.17 o
  -1  18   3         29.68         38.07        33.32 o
   0  18   3         27.43         32.79        24.20 o
   1  18   3         13.20         27.88        15.10 o
 -13   0   4         75.67         92.79        42.86 o
 -12   0   4        267.15        234.89        25.03 o
 -11   0   4        196.75        200.00        19.89 o
 -10   0   4        734.72        726.85        22.07 o
  -9   0   4        286.16        304.50        19.85 o
  -8   0   4        587.06        552.06        17.09 o
  -7   0   4        197.57        201.11        14.93 o
  -6   0   4         65.32         68.36         9.46 o
  -5   0   4       1590.86       1621.25        30.39 o
  -4   0   4       3113.99       2800.98        28.63 o
  -3   0   4        460.31        555.17        14.00 o
  -2   0   4       2547.07       2740.93        20.66 o
  -1   0   4       1807.16       1875.61        31.02 o
   0   0   4      58393.13      60556.43      1019.00 o
   1   0   4      16571.79      17145.11       228.26 o
   2   0   4        305.64        324.07        10.59 o
   3   0   4       1077.08       1015.37        36.81 o
   4   0   4        708.76        702.56        14.22 o
   5   0   4       1209.92       1136.75        18.80 o
   6   0   4        102.92        100.64        33.14 o
   7   0   4       1567.40       1522.06        26.34 o
   8   0   4          0.62         -0.47        15.10 o
   9   0   4         22.30         41.77        16.86 o
  10   0   4        955.45        895.68        26.14 o
  11   0   4         12.44         19.20        17.45 o
  12   0   4          3.19        -18.13        23.08 o
 -13   1   4         49.05         66.81        14.60 o
 -12   1   4          9.10         38.80        15.80 o
 -11   1   4          1.12          4.08        12.09 o
 -10   1   4          8.44         -1.87        10.28 o
  -9   1   4         54.30         44.35        10.32 o
  -8   1   4         39.71         49.57         8.71 o
  -7   1   4         45.05         43.96         7.76 o
  -6   1   4          5.53         13.83         6.75 o
  -5   1   4       1031.61       1103.00        11.99 o
  -4   1   4       1184.79       1205.57        11.46 o
  -3   1   4        227.76        213.31         4.62 o
  -2   1   4         67.68        121.46         5.73 o
  -1   1   4       4430.95       4473.72        32.75 o
   0   1   4       8263.64       8115.79        53.85 o
   1   1   4        165.02        168.91         5.71 o
   2   1   4       2128.02       2013.53        41.26 o
   3   1   4       1229.40       1225.57        31.63 o
   4   1   4         98.86        109.03         7.88 o
   5   1   4        315.87        347.94         9.38 o
   6   1   4        605.63        586.49        12.82 o
   7   1   4        332.94        307.38        11.78 o
   8   1   4         59.98         63.86        10.61 o
   9   1   4         38.73         34.54        12.61 o
  10   1   4         67.08         84.00        13.99 o
  11   1   4         42.72         33.06        13.03 o
  12   1   4          2.41         12.92        14.89 o
 -13   2   4        230.19        246.16        13.93 o
 -12   2   4        391.42        383.76        14.36 o
 -11   2   4        236.33        221.63        14.14 o
 -10   2   4         35.21         34.66        11.52 o
  -9   2   4         78.69         95.88        10.76 o
  -8   2   4        213.78        216.34        10.00 o
  -7   2   4        433.52        481.04        11.23 o
  -6   2   4       1519.94       1505.78        14.11 o
  -5   2   4        258.96        254.39         5.99 o
  -4   2   4        211.59        143.01         7.36 o
  -3   2   4      11786.06      12022.19        67.57 o
  -2   2   4       3175.14       3158.52        15.61 o
  -1   2   4      14425.50      14279.40       103.00 o
   0   2   4         66.77         57.23        10.29 o
   1   2   4        240.97        229.46         5.40 o
   2   2   4       6294.03       6260.20        42.41 o
   3   2   4       4578.09       4753.25        46.60 o
   4   2   4        112.37        166.11         6.58 o
   5   2   4        317.55        282.03        10.50 o
   6   2   4        361.21        389.67        13.60 o
   7   2   4        625.80        625.45        12.68 o
   8   2   4        255.58        261.29        12.02 o
   9   2   4        480.52        450.77        15.44 o
  10   2   4         17.66          7.07        15.53 o
  11   2   4         15.17         34.38        14.07 o
  12   2   4         21.90         13.85        13.80 o
 -13   3   4         61.92         56.39        12.54 o
 -12   3   4         11.67         21.35        11.33 o
 -11   3   4        322.29        343.26        13.00 o
 -10   3   4        727.46        754.26        15.94 o
  -9   3   4         22.34         31.38         8.78 o
  -8   3   4        715.69        693.05        13.01 o
  -7   3   4         43.38         54.46         5.98 o
  -6   3   4        424.60        427.72         8.98 o
  -5   3   4       4670.85       4825.96        35.17 o
  -4   3   4       1958.46       1910.53        15.51 o
  -3   3   4        709.41        843.66         6.34 o
  -2   3   4        157.93        132.62         4.12 o
  -1   3   4       1086.00       1206.36         7.58 o
   0   3   4        193.13        217.29         5.22 o
   1   3   4       5189.65       5485.18        44.08 o
   2   3   4        745.80        748.15         7.59 o
   3   3   4        740.01        942.78        13.51 o
   4   3   4        280.94        320.09         7.78 o
   5   3   4        575.23        535.00        15.88 o
   6   3   4       2477.68       2379.55        23.58 o
   7   3   4        453.70        459.48        11.58 o
   8   3   4          1.00          3.99        10.58 o
   9   3   4          0.88         23.77         9.84 o
  10   3   4         44.48         42.18        12.79 o
  11   3   4         10.74          7.67        19.52 o
 -13   4   4         46.13         42.34        13.70 o
 -12   4   4         18.13         16.97        11.46 o
 -11   4   4          5.45         17.81        11.24 o
 -10   4   4        155.62        161.07         9.36 o
  -9   4   4         55.17         67.53        10.51 o
  -8   4   4          0.46         -0.45         7.75 o
  -7   4   4         83.83         92.53         8.31 o
  -6   4   4         70.01         93.70         6.70 o
  -5   4   4         18.15         13.86         4.96 o
  -4   4   4        157.32        153.46         8.48 o
  -3   4   4        105.13        114.87         5.64 o
  -2   4   4        824.76        860.30         6.94 o
  -1   4   4       7372.92       7321.08        37.50 o
   0   4   4        505.78        508.52         9.74 o
   1   4   4        554.57        550.08         6.69 o
   2   4   4       5574.41       5457.69        35.05 o
   3   4   4        163.00        173.76         5.06 o
   4   4   4        249.27        232.04         9.60 o
   5   4   4       1285.73       1253.86        13.18 o
   6   4   4         16.20         23.12         6.83 o
   7   4   4          4.32         13.34        13.17 o
   8   4   4         42.38         53.40         9.08 o
   9   4   4         12.13         28.94        22.42 o
  10   4   4        138.87        144.79        13.30 o
  11   4   4        556.49        581.40        17.08 o
 -13   5   4        156.28        149.15        16.94 o
 -12   5   4         17.22         15.22        12.32 o
 -11   5   4         48.31         41.83        14.48 o
 -10   5   4        283.72        296.20        12.65 o
  -9   5   4         74.77         72.20        11.22 o
  -8   5   4       2061.16       2025.75        25.96 o
  -7   5   4         34.46         27.68         7.46 o
  -6   5   4         66.10         70.26         6.72 o
  -5   5   4         11.15         12.06         4.62 o
  -4   5   4       2489.33       2563.60        14.50 o
  -3   5   4         96.22        153.65        13.14 o
  -2   5   4         18.87        104.61         7.80 o
  -1   5   4        423.86        334.85         5.00 o
   0   5   4        143.90         70.98         5.55 o
   1   5   4       1463.09       1546.30         9.62 o
   2   5   4       3028.27       3345.06        24.22 o
   3   5   4       1933.43       1970.58        13.45 o
   4   5   4        908.79        877.70         8.79 o
   5   5   4         12.54         17.53         6.87 o
   6   5   4        740.47        723.37        11.69 o
   7   5   4         63.41         70.56         9.90 o
   8   5   4          0.80         -3.97         7.57 o
   9   5   4        220.32        231.47        14.80 o
  10   5   4        112.11        134.91        14.60 o
  11   5   4         47.96         70.04        13.67 o
 -12   6   4          3.73          9.12        12.86 o
 -11   6   4        453.76        441.47        14.87 o
 -10   6   4        196.28        197.59        11.53 o
  -9   6   4         43.67         60.45        25.26 o
  -8   6   4          1.99         -5.39         8.03 o
  -7   6   4         49.17         81.39         9.53 o
  -6   6   4        435.58        411.77         8.81 o
  -5   6   4       1596.98       1501.20        12.46 o
  -4   6   4        164.75        180.77         4.51 o
  -3   6   4         23.74         19.80         4.64 o
  -2   6   4        800.11        835.83         7.46 o
  -1   6   4       1462.18       1519.50        10.03 o
   0   6   4        173.31        170.51         5.14 o
   1   6   4        304.80        295.64         7.43 o
   2   6   4         40.56         54.70         9.08 o
   3   6   4       1343.66       1318.16         7.77 o
   4   6   4        687.38        703.43         6.44 o
   5   6   4        272.46        288.20         6.12 o
   6   6   4        117.94        129.31         6.24 o
   7   6   4        258.73        225.79         9.23 o
   8   6   4          1.43         -3.35         8.19 o
   9   6   4          4.77          7.34        10.20 o
  10   6   4          5.82          2.77         8.83 o
  11   6   4         10.49          8.34        11.68 o
 -12   7   4         25.72         38.62        14.60 o
 -11   7   4         16.61          7.66        12.64 o
 -10   7   4          1.47          8.51        11.25 o
  -9   7   4        113.03        122.54        10.54 o
  -8   7   4       1488.73       1438.50        20.37 o
  -7   7   4       1056.60       1060.18        11.30 o
  -6   7   4        547.35        518.13         8.32 o
  -5   7   4       1725.56       1638.11        11.86 o
  -4   7   4         51.18         44.41         5.45 o
  -3   7   4        342.41        349.53         6.40 o
  -2   7   4         51.29         51.25         3.70 o
  -1   7   4        324.40        299.67         4.42 o
   0   7   4       2880.60       2879.66        17.45 o
   1   7   4       2021.77       1940.45        12.20 o
   2   7   4        813.86        806.91        13.81 o
   3   7   4        101.23         87.30        10.46 o
   4   7   4        454.74        433.25        18.33 o
   5   7   4        377.44        420.17        13.75 o
   6   7   4          1.93          3.53         4.44 o
   7   7   4          6.56         39.23        14.26 o
   8   7   4        183.40        173.00        14.23 o
   9   7   4        247.67        218.87        11.59 o
  10   7   4          8.12         14.59        11.86 o
  11   7   4          1.23         98.04        40.15 o
 -12   8   4          0.07         -4.51        14.03 o
 -11   8   4         21.17         32.21        12.44 o
 -10   8   4          0.19        -11.62        11.62 o
  -9   8   4         28.06         32.17         6.99 o
  -8   8   4          4.72          7.08         8.05 o
  -7   8   4        285.78        289.48         7.83 o
  -6   8   4         13.75         -2.54         5.20 o
  -5   8   4         72.91         72.18         6.42 o
  -4   8   4          9.93         14.27         5.80 o
  -3   8   4        143.27        149.00         6.50 o
  -2   8   4        160.46        172.60         4.68 o
  -1   8   4        172.31        165.27         4.48 o
   0   8   4         60.48         61.69         4.03 o
   1   8   4        115.51        118.86         7.18 o
   2   8   4       1329.50       1238.98        18.28 o
   3   8   4         13.35         20.87        10.34 o
   4   8   4        834.05        813.33        18.17 o
   5   8   4        703.48        685.90        18.25 o
   6   8   4         62.93         69.77        13.63 o
   7   8   4          0.78         19.03        18.13 o
   8   8   4         23.27         22.71        11.95 o
   9   8   4         54.05         60.87        14.90 o
  10   8   4         16.10         46.23        20.46 o
 -11   9   4         89.76        105.30        12.43 o
 -10   9   4        114.67        120.38         8.38 o
  -9   9   4          2.97         18.52         9.57 o
  -8   9   4        633.16        622.97        10.00 o
  -7   9   4        462.56        436.52         8.49 o
  -6   9   4       1215.68       1102.34        11.18 o
  -5   9   4        228.54        219.90         6.44 o
  -4   9   4          4.92         14.81         5.33 o
  -3   9   4          7.82          5.78         5.71 o
  -2   9   4       1834.49       1784.08        12.16 o
  -1   9   4        304.02        358.98         8.79 o
   0   9   4        700.52        737.17         8.59 o
   1   9   4         95.67         81.59         8.05 o
   2   9   4         35.49         51.10         9.08 o
   3   9   4       2058.49       2036.02        26.94 o
   4   9   4        584.66        568.35        18.40 o
   5   9   4        154.21        134.00        18.74 o
   6   9   4         58.08         64.56        18.61 o
   7   9   4        120.03        126.33        16.05 o
   8   9   4        452.72        404.45        29.34 o
   9   9   4         76.14         82.69        18.45 o
  10   9   4          4.63        -13.02        19.00 o
 -11  10   4          0.65         39.02        25.12 o
 -10  10   4          4.05          8.10         8.83 o
  -9  10   4         23.14         17.47         6.66 o
  -8  10   4          4.15          2.32         8.04 o
  -7  10   4         22.61         26.52         6.21 o
  -6  10   4        551.67        561.19        10.14 o
  -5  10   4         47.07         60.84         6.12 o
  -4  10   4        119.19        123.08         6.46 o
  -3  10   4         22.80         21.05         7.84 o
  -2  10   4          5.11         13.18         4.82 o
  -1  10   4        212.18        203.04         6.07 o
   0  10   4          0.20         -5.27         7.19 o
   1  10   4        613.17        635.81        11.56 o
   2  10   4        176.61        184.29        12.03 o
   3  10   4       2131.37       2119.75        26.81 o
   4  10   4        165.64        165.75        13.80 o
   5  10   4        175.61        149.56        16.37 o
   6  10   4          7.34         18.38        14.15 o
   7  10   4          0.39          2.36        15.30 o
   8  10   4         99.35        107.62        18.03 o
   9  10   4         86.81        109.87        23.57 o
 -10  11   4         78.69         99.28        13.92 o
  -9  11   4         31.66         18.36         7.48 o
  -8  11   4        174.03        149.67        10.24 o
  -7  11   4          1.76         -1.67         6.75 o
  -6  11   4         66.80         74.78         7.16 o
  -5  11   4        302.11        255.24         8.21 o
  -4  11   4         83.41         88.92         7.69 o
  -3  11   4        219.84        198.71         7.55 o
  -2  11   4        313.75        310.48         8.96 o
  -1  11   4        790.59        759.45         8.94 o
   0  11   4        106.20        106.88         6.30 o
   1  11   4         49.86         77.40        16.52 o
   2  11   4        105.13        126.18        14.57 o
   3  11   4        495.48        485.61        18.34 o
   4  11   4         12.96          5.69        11.34 o
   5  11   4         14.78          1.67        17.29 o
   6  11   4        392.69        436.54        29.80 o
   7  11   4         18.39         18.08        16.21 o
   8  11   4         35.54         36.46        17.68 o
   9  11   4          6.41          6.94        24.86 o
 -10  12   4         18.80         46.49        16.94 o
  -9  12   4          2.48         28.73        15.52 o
  -8  12   4         11.45         28.25        12.09 o
  -7  12   4          1.59          3.02         5.00 o
  -6  12   4          1.72          2.94         8.78 o
  -5  12   4          5.30          7.58         5.97 o
  -4  12   4        196.14        181.39         7.42 o
  -3  12   4       1027.06        951.52        14.27 o
  -2  12   4        480.28        462.63         9.29 o
  -1  12   4        363.59        379.98         8.89 o
   0  12   4          0.87         -0.43         6.14 o
   1  12   4         14.95         12.54         9.82 o
   2  12   4        272.28        294.85        16.45 o
   3  12   4        878.34        836.48        17.66 o
   4  12   4        131.20        134.76        13.03 o
   5  12   4        340.32        341.70        16.79 o
   6  12   4         39.12         63.08        17.66 o
   7  12   4        254.67        316.06        20.93 o
   8  12   4          8.87         33.90        18.87 o
  -9  13   4         12.29         21.48        13.85 o
  -8  13   4         27.10         35.73        14.92 o
  -7  13   4         23.94         54.05        13.16 o
  -6  13   4         45.18         53.99         5.43 o
  -5  13   4          7.00         12.55         5.56 o
  -4  13   4        190.92        195.67         9.26 o
  -3  13   4        231.40        238.56         7.78 o
  -2  13   4        575.37        571.24         8.77 o
  -1  13   4         22.73         25.56         4.74 o
   0  13   4          6.14         -2.66        11.61 o
   1  13   4         93.86        110.51        11.47 o
   2  13   4        214.52        195.73        12.20 o
   3  13   4         65.15         74.41        13.17 o
   4  13   4        160.57        150.69        13.93 o
   5  13   4         48.86         64.26        13.93 o
   6  13   4         17.63         23.88        20.35 o
   7  13   4        231.40        240.68        18.22 o
   8  13   4          7.28          8.00        16.92 o
  -8  14   4         32.45         50.33        14.06 o
  -7  14   4         36.72         37.10        15.19 o
  -6  14   4         76.28         81.99        13.64 o
  -5  14   4          0.22         -3.69         7.63 o
  -4  14   4         36.78         43.82         6.87 o
  -3  14   4          2.77         16.44         7.57 o
  -2  14   4        156.39        166.33         6.40 o
  -1  14   4        348.15        354.52         8.40 o
   0  14   4        304.84        270.86        17.20 o
   1  14   4         14.26         19.39         9.14 o
   2  14   4         52.15         64.92        15.13 o
   3  14   4         30.31         37.12        13.15 o
   4  14   4        249.73        272.30        18.99 o
   5  14   4         32.18         14.74        15.19 o
   6  14   4         87.54         80.16        18.05 o
   7  14   4        168.85        182.83        20.25 o
  -7  15   4          4.67         22.14        13.60 o
  -6  15   4         69.03         67.19        14.35 o
  -5  15   4          8.63         16.22        10.47 o
  -4  15   4         25.40         18.90         9.57 o
  -3  15   4         77.13         60.29         8.30 o
  -2  15   4          0.49          3.31         6.12 o
  -1  15   4         28.72         33.01         7.50 o
   0  15   4          0.06          7.18        10.26 o
   1  15   4         69.91        102.02        11.54 o
   2  15   4        175.84        169.47        20.21 o
   3  15   4         54.79         58.70        15.59 o
   4  15   4        177.93        167.74        15.08 o
   5  15   4         11.15         38.27        18.17 o
   6  15   4        145.19        150.43        17.67 o
  -6  16   4          6.89          6.38        13.05 o
  -5  16   4          4.34         -4.71        11.11 o
  -4  16   4         12.57         26.01        12.13 o
  -3  16   4        209.86        207.68        12.36 o
  -2  16   4        102.66         93.04         6.97 o
  -1  16   4        212.22        210.58        14.23 o
   0  16   4        282.78        296.12        11.94 o
   1  16   4          3.07          8.52        12.95 o
   2  16   4         74.49         75.25        14.09 o
   3  16   4         78.39         88.59        14.07 o
   4  16   4        219.13        298.43        23.30 o
   5  16   4        191.98        202.25        18.74 o
  -4  17   4         14.20         11.69        13.10 o
  -3  17   4          4.09         14.07        12.57 o
  -2  17   4         67.73         85.06        22.30 o
  -1  17   4         47.36         57.25        11.25 o
   0  17   4          7.80         15.56        12.27 o
   1  17   4         31.34         29.33        11.21 o
   2  17   4        127.44        146.53        20.25 o
   3  17   4         69.05         94.03        17.54 o
  -1  18   4         72.19         40.41        24.64 o
 -13   1   5          1.56         27.14        11.40 o
 -12   1   5         16.79         31.59        13.05 o
 -11   1   5        137.84        151.56        12.51 o
 -10   1   5         90.50        102.32        11.80 o
  -9   1   5        141.67        144.34        10.60 o
  -8   1   5        653.97        614.75        12.74 o
  -7   1   5        371.80        396.21        10.81 o
  -6   1   5          3.12          0.82         6.22 o
  -5   1   5        294.57        291.53         6.56 o
  -4   1   5         57.86         51.15        10.14 o
  -3   1   5         57.38         38.21         3.75 o
  -2   1   5       2838.41       2781.25        19.80 o
  -1   1   5       8658.81       8813.57        69.56 o
   0   1   5       5638.36       5473.07        36.19 o
   1   1   5       2131.96       2141.13        21.36 o
   2   1   5         81.30         57.82         5.36 o
   3   1   5        315.20        379.65         8.05 o
   4   1   5         25.24         23.97         8.16 o
   5   1   5        264.50        241.28         8.60 o
   6   1   5        643.19        600.90        12.74 o
   7   1   5         34.18         23.10        12.90 o
   8   1   5        559.78        559.28        16.25 o
   9   1   5        154.64        209.27        14.30 o
  10   1   5         42.50         52.40        12.71 o
  11   1   5        154.25        178.83        14.58 o
 -13   2   5         53.10         68.99        13.05 o
 -12   2   5         32.59         30.92        10.47 o
 -11   2   5        102.92        100.71        10.67 o
 -10   2   5        161.88        187.38        10.22 o
  -9   2   5       1582.91       1517.75        17.30 o
  -8   2   5          3.99          3.18         7.91 o
  -7   2   5          1.85          5.59         7.00 o
  -6   2   5        354.13        378.29         7.64 o
  -5   2   5       1196.61       1248.11        30.66 o
  -4   2   5       6195.67       6558.61        42.33 o
  -3   2   5         34.58         21.86         2.26 o
  -2   2   5        314.24        263.64         3.96 o
  -1   2   5       1070.63       1229.91        22.15 o
   0   2   5       7899.36       7741.75        59.09 o
   1   2   5        511.71        445.73         9.25 o
   2   2   5        405.90        519.36         7.90 o
   3   2   5         51.22         49.63         8.65 o
   4   2   5          8.67         25.81         7.42 o
   5   2   5        753.30        747.10        12.44 o
   6   2   5       1494.27       1462.48        19.32 o
   7   2   5         75.01         73.38        10.66 o
   8   2   5        143.41        126.20        10.58 o
   9   2   5          9.63         22.22        13.59 o
  10   2   5         10.33         14.17        14.65 o
  11   2   5         69.35         89.31        14.51 o
 -13   3   5         42.83         50.99        15.27 o
 -12   3   5         16.59         25.37        14.70 o
 -11   3   5         56.12         64.83         9.84 o
 -10   3   5         92.67         86.90         8.65 o
  -9   3   5        500.42        516.94        11.37 o
  -8   3   5        275.04        285.78        15.74 o
  -7   3   5        102.62        108.61         6.98 o
  -6   3   5       5730.61       5758.63        44.66 o
  -5   3   5       4337.11       4449.37        32.04 o
  -4   3   5        157.62        178.37         5.27 o
  -3   3   5       3504.52       3512.84        18.70 o
  -2   3   5       1163.38       1282.90         8.45 o
  -1   3   5       1313.30       1322.42        10.43 o
   0   3   5       5340.75       5398.50        35.67 o
   1   3   5        125.22        141.92         6.55 o
   2   3   5       3020.69       3046.80        22.33 o
   3   3   5        752.03        775.19         9.17 o
   4   3   5        797.46        878.47        10.39 o
   5   3   5        341.84        356.07         8.73 o
   6   3   5        114.34        104.98         9.54 o
   7   3   5        195.05        182.13        13.23 o
   8   3   5        104.22        122.44        11.89 o
   9   3   5          8.60          5.75        10.00 o
  10   3   5        376.78        341.38        15.03 o
  11   3   5         36.12         49.77        17.38 o
 -13   4   5        520.41        479.39        20.46 o
 -12   4   5        246.16        256.84        13.64 o
 -11   4   5          5.37         20.43        10.92 o
 -10   4   5        478.42        484.92        19.65 o
  -9   4   5         53.87         41.55        12.16 o
  -8   4   5          4.00         -3.42         8.02 o
  -7   4   5       3519.28       3551.84        43.93 o
  -6   4   5       2420.62       2445.37        22.31 o
  -5   4   5          9.87         12.51         4.23 o
  -4   4   5         75.46         95.25         6.86 o
  -3   4   5        645.72        530.46         5.98 o
  -2   4   5        435.92        373.42         4.56 o
  -1   4   5        611.50        512.49         5.71 o
   0   4   5       3132.39       2979.25        17.35 o
   1   4   5       1027.59       1096.32        19.52 o
   2   4   5       1456.84       1571.98        12.01 o
   3   4   5       2133.02       2248.85        18.54 o
   4   4   5       1960.60       1997.08        16.84 o
   5   4   5        115.12        118.15         6.74 o
   6   4   5       1745.28       1680.64        18.96 o
   7   4   5       1245.28       1229.41        16.90 o
   8   4   5        184.48        170.95        14.96 o
   9   4   5        722.14        682.95        17.38 o
  10   4   5        529.24        554.49        15.29 o
  11   4   5         67.39         69.71        12.87 o
 -13   5   5          4.23        -20.35        20.35 o
 -12   5   5         69.31         61.67        12.36 o
 -11   5   5        114.21        118.65        20.47 o
 -10   5   5         47.35         29.32        14.08 o
  -9   5   5         16.30         21.94         8.96 o
  -8   5   5         11.23         13.22        14.00 o
  -7   5   5       1022.05       1006.88        16.29 o
  -6   5   5        787.61        739.55        11.42 o
  -5   5   5         36.90         77.31         6.29 o
  -4   5   5          7.82          6.99         3.85 o
  -3   5   5       2256.19       2209.36        14.98 o
  -2   5   5        577.79        578.93         6.55 o
  -1   5   5        377.52        343.77         8.12 o
   0   5   5         51.97         40.29         4.59 o
   1   5   5       1962.49       2021.66        27.39 o
   2   5   5       1775.91       1729.90        11.78 o
   3   5   5       1190.10       1180.60        10.36 o
   4   5   5          5.83        -16.56        16.56 o
   5   5   5        133.19         99.38         6.24 o
   6   5   5        150.39        152.84         7.36 o
   7   5   5         35.44         27.69        11.70 o
   8   5   5        104.69         97.60         9.03 o
   9   5   5          0.10         -4.05        24.89 o
  10   5   5        114.47         95.20        18.91 o
  11   5   5         95.53         78.84        17.46 o
 -12   6   5          0.45         27.69        13.15 o
 -11   6   5         49.77         49.93        12.54 o
 -10   6   5         25.09         55.30        10.38 o
  -9   6   5        133.05        139.96        10.06 o
  -8   6   5         19.21          8.24        10.01 o
  -7   6   5        168.41        172.43         7.43 o
  -6   6   5        174.88        199.85         6.21 o
  -5   6   5          1.44         -1.26         5.10 o
  -4   6   5        708.47        665.00         7.56 o
  -3   6   5        138.33        117.28         4.51 o
  -2   6   5        176.14        205.05         4.66 o
  -1   6   5        233.19        275.93         8.33 o
   0   6   5       3033.79       3052.68        17.86 o
   1   6   5        194.26        221.85         3.83 o
   2   6   5        292.07        265.28         4.21 o
   3   6   5        285.92        336.21         6.33 o
   4   6   5        228.83        224.34         5.26 o
   5   6   5        916.85        947.43        13.95 o
   6   6   5         21.05         15.98         5.58 o
   7   6   5         84.83         96.20        11.79 o
   8   6   5         33.05         33.09        10.38 o
   9   6   5         77.50         83.78         9.23 o
  10   6   5         62.14         72.51        14.99 o
  11   6   5         37.51          0.07        10.13 o
 -12   7   5          2.30         17.66        16.26 o
 -11   7   5         25.54         43.23        14.82 o
 -10   7   5          2.53         -2.26         9.65 o
  -9   7   5          0.82         -3.19         7.58 o
  -8   7   5         96.10         96.57         8.21 o
  -7   7   5        228.58        224.05         6.93 o
  -6   7   5         17.01         18.00         5.27 o
  -5   7   5        414.24        423.76         7.66 o
  -4   7   5          9.09         31.22         5.77 o
  -3   7   5         84.63         92.26         4.77 o
  -2   7   5        105.59        104.27         4.11 o
  -1   7   5        455.89        452.69         6.29 o
   0   7   5        110.50        116.48         4.93 o
   1   7   5         98.65         79.55         3.60 o
   2   7   5         22.21          8.98         9.10 o
   3   7   5          3.81         14.66        12.74 o
   4   7   5        365.34        368.29         4.32 o
   5   7   5         25.69         37.69         5.30 o
   6   7   5         54.45         51.79         8.50 o
   7   7   5         12.06         11.69         7.95 o
   8   7   5          0.11         14.42         6.27 o
   9   7   5        103.32        104.67         9.70 o
  10   7   5          3.22         20.82        24.23 o
 -12   8   5          0.18          2.93        10.39 o
 -11   8   5          5.71          7.76         8.80 o
 -10   8   5         21.62         24.27         8.22 o
  -9   8   5         13.93         16.19         7.36 o
  -8   8   5       1291.66       1250.32        13.59 o
  -7   8   5        366.00        374.70         7.81 o
  -6   8   5          6.38          7.91         7.06 o
  -5   8   5        663.99        660.89         8.50 o
  -4   8   5        535.65        554.35         8.01 o
  -3   8   5       1689.02       1734.60        14.35 o
  -2   8   5          7.32          5.90         5.95 o
  -1   8   5        429.69        422.27         5.71 o
   0   8   5         10.90          4.30         4.05 o
   1   8   5        251.82        216.68         6.54 o
   2   8   5          2.42          9.43         9.76 o
   3   8   5       1277.34       1171.68        23.36 o
   4   8   5        115.48         95.14        13.68 o
   5   8   5       1003.37       1030.35        26.60 o
   6   8   5         69.01         60.70         6.26 o
   7   8   5        166.10        204.97        29.87 o
   8   8   5          0.28          7.96         5.47 o
   9   8   5         48.47         43.87        18.01 o
  10   8   5          9.27        -10.68        21.09 o
 -11   9   5          3.14          5.33         9.53 o
 -10   9   5          1.45         -1.57         7.68 o
  -9   9   5         12.97         10.29         7.05 o
  -8   9   5         18.77         10.01         6.89 o
  -7   9   5        202.05        206.27         8.43 o
  -6   9   5        333.04        313.50         7.35 o
  -5   9   5          1.14          7.99         5.25 o
  -4   9   5        381.62        415.76         7.83 o
  -3   9   5          8.83         15.26         5.09 o
  -2   9   5         44.89         47.03         5.32 o
  -1   9   5        367.68        353.34         6.24 o
   0   9   5         29.22         31.49         4.42 o
   1   9   5        166.07        169.17        10.53 o
   2   9   5         72.32         66.90        14.95 o
   3   9   5        191.90        193.92        13.23 o
   4   9   5          9.73         11.86        12.42 o
   5   9   5         13.40        -15.57        15.57 o
   6   9   5         83.19         97.66        19.53 o
   7   9   5          0.65          4.71        16.53 o
   8   9   5         35.44         40.80        28.51 o
   9   9   5        206.65        233.44        22.05 o
  10   9   5          6.46        -19.36        22.19 o
 -11  10   5          0.56         -7.20        18.09 o
 -10  10   5        125.45        134.36         8.54 o
  -9  10   5         68.62         77.56         8.03 o
  -8  10   5         76.66         76.27         7.10 o
  -7  10   5        118.58        119.09         6.61 o
  -6  10   5       1028.71        987.05        12.14 o
  -5  10   5        775.93        711.57         8.68 o
  -4  10   5          3.59          5.20         6.08 o
  -3  10   5         77.05         75.69         5.44 o
  -2  10   5        412.39        412.63         6.68 o
  -1  10   5        761.32        725.46         8.72 o
   0  10   5        164.14        169.53         7.34 o
   1  10   5       3194.19       3143.18        27.56 o
   2  10   5       1718.73       1747.60        21.92 o
   3  10   5         81.04        107.31        13.99 o
   4  10   5        714.64        684.99        18.94 o
   5  10   5        227.49        189.22        17.01 o
   6  10   5         58.95         65.96        15.61 o
   7  10   5        348.66        345.24        19.71 o
   8  10   5         28.09         31.22        19.83 o
   9  10   5        157.82        207.98        27.88 o
 -10  11   5         23.63         45.09        15.42 o
  -9  11   5         85.25         71.86         8.02 o
  -8  11   5          3.19         12.86         6.32 o
  -7  11   5        690.49        633.68        10.03 o
  -6  11   5       1849.16       1774.73        15.32 o
  -5  11   5        804.48        810.38        15.85 o
  -4  11   5        320.70        300.78         8.25 o
  -3  11   5        452.52        451.26         7.79 o
  -2  11   5       1327.37       1390.45        13.02 o
  -1  11   5         32.52         29.31         5.67 o
   0  11   5        615.48        607.68         9.23 o
   1  11   5         61.40         71.51         9.95 o
   2  11   5       4296.38       4240.82        42.10 o
   3  11   5       1310.19       1343.33        22.19 o
   4  11   5         50.95         52.51        12.32 o
   5  11   5         63.28         76.59        19.29 o
   6  11   5        226.14        234.17        21.65 o
   7  11   5          9.31         23.03        18.92 o
   8  11   5         22.14         78.20        21.60 o
   9  11   5          8.34         30.06        22.06 o
 -10  12   5         35.43         48.41        13.97 o
  -9  12   5         56.29         66.74        15.06 o
  -8  12   5          0.38         -7.25         7.25 o
  -7  12   5          5.77          8.47         7.69 o
  -6  12   5         23.48         27.30         9.01 o
  -5  12   5        282.20        259.22         7.64 o
  -4  12   5        197.14        189.84        10.11 o
  -3  12   5         51.93         75.40         6.00 o
  -2  12   5        623.75        603.18         8.19 o
  -1  12   5       1227.43       1218.41        10.91 o
   0  12   5        182.64        172.06         5.32 o
   1  12   5        358.88        358.42        11.23 o
   2  12   5        278.63        297.64        12.78 o
   3  12   5         98.31         99.06        13.31 o
   4  12   5        135.67        136.64        13.52 o
   5  12   5         26.63         54.42        13.94 o
   6  12   5        113.55        105.50        20.88 o
   7  12   5         40.64         57.35        18.45 o
   8  12   5          6.85         21.98        19.47 o
  -9  13   5         11.93         -3.48        13.16 o
  -8  13   5        117.10        154.38        13.72 o
  -7  13   5          1.75          9.69         9.12 o
  -6  13   5         49.03         57.68         7.28 o
  -5  13   5        171.31        170.76         9.54 o
  -4  13   5         15.77         33.41         8.18 o
  -3  13   5        574.28        593.43        13.14 o
  -2  13   5          9.67         13.03         6.67 o
  -1  13   5        242.26        233.06         8.39 o
   0  13   5        140.55        157.91        10.44 o
   1  13   5          1.97         -2.09        10.25 o
   2  13   5        151.39        147.18        14.94 o
   3  13   5         96.53        104.09        12.79 o
   4  13   5         12.78         13.26        18.30 o
   5  13   5         84.25        116.91        15.04 o
   6  13   5         71.25         58.64        16.90 o
   7  13   5         17.94         47.16        16.65 o
  -8  14   5         12.85         18.27        14.51 o
  -7  14   5          9.04         14.73        12.22 o
  -6  14   5         11.36          8.50        10.17 o
  -5  14   5         48.68         36.99         6.51 o
  -4  14   5         21.77         25.28         8.51 o
  -3  14   5         39.06         42.63         8.71 o
  -2  14   5         85.28         98.24         7.17 o
  -1  14   5        324.97        290.81         8.49 o
   0  14   5          0.93          4.03         5.79 o
   1  14   5        137.33        163.16        11.95 o
   2  14   5          0.06        -12.51        12.51 o
   3  14   5        177.47        173.69        14.74 o
   4  14   5         44.26         46.91        13.62 o
   5  14   5          8.04         -7.23        19.71 o
   6  14   5          0.13          5.75        15.50 o
  -7  15   5         82.20         72.72        16.74 o
  -6  15   5         23.65         25.02        11.93 o
  -5  15   5         10.94         18.46        10.18 o
  -4  15   5         28.75         35.82         7.80 o
  -3  15   5         91.76         95.26         7.91 o
  -2  15   5          0.20         -4.97         5.68 o
  -1  15   5        179.34        195.84        10.34 o
   0  15   5          8.12         26.91        12.56 o
   1  15   5         60.49         93.28        11.56 o
   2  15   5          0.38          9.30        12.37 o
   3  15   5         66.16         81.38        13.83 o
   4  15   5         11.53          6.25        15.46 o
   5  15   5        176.91        228.72        26.37 o
   6  15   5        166.75        138.14        61.49 o
  -6  16   5         25.96         39.51        13.14 o
  -5  16   5          0.03          2.74        16.75 o
  -4  16   5          0.98          9.65        10.28 o
  -3  16   5          0.78         -0.61         8.60 o
  -2  16   5         34.27         38.17         7.38 o
  -1  16   5         74.91         89.11        11.12 o
   0  16   5          6.10          2.75        10.33 o
   1  16   5         23.06         37.95        13.96 o
   2  16   5         36.83         61.10        14.68 o
   3  16   5         74.37        111.27        19.67 o
   4  16   5         16.79         -0.40        14.64 o
  -4  17   5         19.22         31.58        10.95 o
  -3  17   5         31.38         35.82        21.02 o
  -2  17   5         28.23          0.53        20.94 o
  -1  17   5         16.68         34.66        11.75 o
   0  17   5         34.95         44.01        11.07 o
   1  17   5         34.97         36.50        16.12 o
   2  17   5         12.35         12.37        15.96 o
 -13   0   6         20.32         40.42        70.86 o
 -12   0   6         25.54         15.19        18.90 o
 -11   0   6        125.68        125.63        17.65 o
 -10   0   6        267.65        275.02        36.00 o
  -9   0   6        449.14        507.32        27.81 o
  -8   0   6       1884.19       1855.78        33.34 o
  -7   0   6       1619.59       1527.08        27.30 o
  -6   0   6          2.26          3.22         9.01 o
  -4   0   6       1050.85       1061.86        22.58 o
  -3   0   6        286.06        280.31        12.20 o
  -2   0   6        197.96        181.84        12.23 o
  -1   0   6       1461.20       1436.93        16.88 o
   0   0   6      33081.86      33202.09       462.83 o
   1   0   6       3720.87       4015.05        82.89 o
   2   0   6       1372.78       1235.35        16.78 o
   3   0   6       2685.75       2518.31        29.00 o
   4   0   6        648.44        627.51        20.63 o
   5   0   6         84.07        101.15        12.86 o
   6   0   6        161.45        174.52        13.70 o
   7   0   6        788.34        768.42        20.78 o
   8   0   6        111.87        102.06        15.55 o
   9   0   6         78.83         93.33        16.43 o
  10   0   6        140.98        149.79        21.98 o
  11   0   6          0.07        -18.57        18.57 o
 -13   1   6          3.89          0.00        14.89 o
 -12   1   6         31.63         38.44         9.55 o
 -11   1   6         34.52         28.05         8.80 o
 -10   1   6         14.87         44.79        13.19 o
  -9   1   6          0.07          4.37        11.59 o
  -8   1   6         21.98         21.30         6.53 o
  -7   1   6          3.98          3.80         5.77 o
  -6   1   6          1.45          5.80         3.50 o
  -5   1   6        344.58        308.96         6.02 o
  -4   1   6       2164.82       2325.13        26.01 o
  -3   1   6        631.53        604.18        13.07 o
  -2   1   6        410.74        534.50        15.94 o
  -1   1   6          0.33        -10.52        10.52 o
   0   1   6       1303.33       1380.01        11.87 o
   1   1   6        337.75        363.25         9.09 o
   2   1   6         52.39         -3.17        12.85 o
   3   1   6          8.76          6.22         7.32 o
   4   1   6          5.67         10.68         6.76 o
   5   1   6         80.37         81.81         7.99 o
   6   1   6         13.43         13.17         8.93 o
   7   1   6        335.40        348.62        12.54 o
   8   1   6        706.35        713.29        23.11 o
   9   1   6        401.17        468.39        17.07 o
  10   1   6          3.93         10.25        12.87 o
  11   1   6         60.70         42.00        14.63 o
 -13   2   6        265.77        256.81        17.60 o
 -12   2   6          0.00         -9.74         9.74 o
 -11   2   6          8.48         23.18         8.40 o
 -10   2   6        110.88        106.31         8.36 o
  -9   2   6         45.99         37.13         7.07 o
  -8   2   6       2378.23       2380.39        24.78 o
  -7   2   6        866.86        895.33        13.77 o
  -6   2   6         17.81         32.87         5.35 o
  -5   2   6        972.26       1014.99         8.75 o
  -4   2   6        262.73        311.46         9.57 o
  -3   2   6       6159.94       6178.35        60.70 o
  -2   2   6        658.63        656.27        11.07 o
  -1   2   6       6794.40       6981.76       123.66 o
   0   2   6         22.98         30.90         5.96 o
   1   2   6        254.99        172.31        12.88 o
   2   2   6        624.37        661.29        14.29 o
   3   2   6         22.09         23.03         6.07 o
   4   2   6         20.72         24.77         7.27 o
   5   2   6         70.15         54.70         9.66 o
   6   2   6        192.88        186.84        11.09 o
   7   2   6        739.32        666.70        15.20 o
   8   2   6       1300.63       1279.78        19.89 o
   9   2   6        175.34        175.12        11.89 o
  10   2   6        137.00        152.11        14.08 o
  11   2   6         69.15         80.80        14.42 o
 -13   3   6          0.51        -15.96        18.17 o
 -12   3   6         52.52         47.14        10.85 o
 -11   3   6         64.14         68.26        10.10 o
 -10   3   6       1205.24       1160.42        27.81 o
  -9   3   6        944.93        929.81        14.29 o
  -8   3   6        664.17        654.77        12.44 o
  -7   3   6         37.51         37.76         6.34 o
  -6   3   6        165.12        163.00         5.01 o
  -5   3   6       6102.70       6544.06        49.14 o
  -4   3   6       4184.82       4385.60        23.60 o
  -3   3   6         94.24         83.21         5.11 o
  -2   3   6        255.58        314.08         6.85 o
  -1   3   6         39.62         42.29         6.14 o
   0   3   6       3618.53       3811.35        50.67 o
   1   3   6       3302.52       3127.03        21.92 o
   2   3   6       1144.61       1333.98        29.03 o
   3   3   6         41.02         58.06         5.40 o
   4   3   6        321.56        422.29        15.50 o
   5   3   6       2081.61       2150.89        22.90 o
   6   3   6          2.27         -0.40         7.57 o
   7   3   6       1789.39       1729.30        22.05 o
   8   3   6        428.43        410.82        12.44 o
   9   3   6        378.11        405.45        16.21 o
  10   3   6        660.82        633.29        18.75 o
  11   3   6         15.93         13.50        13.40 o
 -13   4   6          0.90          3.60        13.04 o
 -12   4   6          5.46          4.86        10.88 o
 -11   4   6         64.15         64.26        11.00 o
 -10   4   6        213.64        213.25        11.28 o
  -9   4   6        100.90         95.58         9.43 o
  -8   4   6         35.29         26.43         7.88 o
  -7   4   6        545.86        544.30        10.69 o
  -6   4   6       6152.60       5966.44        40.34 o
  -5   4   6       1092.46       1047.95        12.17 o
  -4   4   6        111.62         94.81         4.67 o
  -3   4   6        140.59        124.03         3.88 o
  -2   4   6          0.50          4.63         5.04 o
  -1   4   6          1.26        -10.96        10.96 o
   0   4   6       1820.75       1899.33        15.03 o
   1   4   6        890.72       1136.70        14.16 o
   2   4   6       1594.57       1881.81        15.06 o
   3   4   6        212.07        223.20         6.66 o
   4   4   6        989.93        935.47        12.05 o
   5   4   6        218.05        191.92         7.78 o
   6   4   6        707.32        704.29        17.51 o
   7   4   6        530.23        522.27        11.89 o
   8   4   6          2.23          5.63         9.26 o
   9   4   6          9.59         33.55        12.92 o
  10   4   6         11.88         15.74        16.45 o
  11   4   6         26.08         45.21        13.22 o
 -13   5   6         36.34         50.73        14.03 o
 -12   5   6          1.71          5.70        11.60 o
 -11   5   6          0.15         17.03        11.31 o
 -10   5   6         28.11         23.11        10.12 o
  -9   5   6        565.96        515.78        18.38 o
  -8   5   6        777.23        765.81        13.20 o
  -7   5   6       1936.62       1862.77        17.95 o
  -6   5   6        442.30        418.82         9.07 o
  -5   5   6         75.42         77.29         5.61 o
  -4   5   6        436.07        448.21         6.99 o
  -3   5   6       2004.42       1932.89        14.73 o
  -2   5   6          5.54         14.31         4.68 o
  -1   5   6       3128.69       3191.92        35.60 o
   0   5   6        919.65        986.24         9.19 o
   1   5   6       2275.61       2285.33        18.44 o
   2   5   6        609.78        691.60         8.45 o
   3   5   6         10.39          8.30         6.09 o
   4   5   6        772.69        716.98         9.25 o
   5   5   6        136.45        126.63        14.41 o
   6   5   6        114.19        121.07         7.62 o
   7   5   6       1305.18       1267.28        16.37 o
   8   5   6         82.10         71.93        12.64 o
   9   5   6         67.12         81.74        10.19 o
  10   5   6          2.52        -10.61        10.61 o
 -12   6   6         47.42         41.25        15.37 o
 -11   6   6         26.14         32.69        21.01 o
 -10   6   6          0.18         -6.89        10.37 o
  -9   6   6         12.64         26.66        10.09 o
  -8   6   6        173.01        175.73         8.75 o
  -7   6   6       1215.40       1176.15        18.34 o
  -6   6   6        385.98        349.69         7.20 o
  -5   6   6        445.87        442.21         6.96 o
  -4   6   6        347.73        388.08         6.10 o
  -3   6   6        943.95       1017.37         8.54 o
  -2   6   6       2143.13       1981.92        13.79 o
  -1   6   6       2449.36       2492.87        16.15 o
   0   6   6        143.69        157.13         7.09 o
   1   6   6        348.75        364.15         6.69 o
   2   6   6          5.57         -3.90         3.90 o
   3   6   6          8.55         11.55         6.17 o
   4   6   6        195.07        171.47         8.70 o
   5   6   6        819.09        787.89         9.90 o
   6   6   6        551.50        532.56        11.80 o
   7   6   6        776.07        720.42        15.38 o
   8   6   6          0.04         11.73         9.10 o
   9   6   6         10.95         19.06         8.79 o
  10   6   6        232.23        205.98        11.43 o
 -12   7   6         92.88        114.00        11.04 o
 -11   7   6         70.93         77.39         9.63 o
 -10   7   6         29.41         39.45         9.96 o
  -9   7   6          0.52         12.36         7.50 o
  -8   7   6         13.19          7.29         7.19 o
  -7   7   6          8.07          9.91         5.93 o
  -6   7   6        608.68        570.34        11.58 o
  -5   7   6        447.75        418.29         7.04 o
  -4   7   6       1115.90       1058.84        10.50 o
  -3   7   6       4237.87       4222.73        25.03 o
  -2   7   6        530.71        506.10         6.15 o
  -1   7   6       1289.70       1297.89        13.94 o
   0   7   6         46.12         55.87         4.00 o
   1   7   6        776.07        739.80        10.33 o
   2   7   6          8.60         32.86         9.65 o
   3   7   6       1172.49       1166.43        14.14 o
   4   7   6       2949.20       3024.28        43.07 o
   5   7   6        477.63        428.64         7.76 o
   6   7   6        144.82        166.70        12.39 o
   7   7   6        102.54         91.70         6.19 o
   8   7   6         11.59         13.13         6.65 o
   9   7   6         12.30          8.39        11.59 o
  10   7   6          0.55          7.03        18.84 o
 -12   8   6          4.41         14.60         9.28 o
 -11   8   6         13.71         19.86         8.41 o
 -10   8   6          0.33         -0.80         8.64 o
  -9   8   6         10.73         16.99         7.86 o
  -8   8   6          3.16         -0.40         7.23 o
  -7   8   6          0.12         -8.55         8.55 o
  -6   8   6        144.86        153.98         7.94 o
  -5   8   6         85.20         87.51         5.57 o
  -4   8   6         80.97         87.50         7.96 o
  -3   8   6       1401.34       1394.14        11.64 o
  -2   8   6         43.79         47.48         4.44 o
  -1   8   6        286.40        275.75         6.19 o
   0   8   6        482.96        469.04         5.86 o
   1   8   6          0.95         22.21         8.43 o
   2   8   6        611.03        616.32        14.97 o
   3   8   6        505.48        481.56        18.77 o
   4   8   6        328.02        304.44        15.37 o
   5   8   6         19.84         26.85        15.25 o
   6   8   6         40.26         44.70         9.47 o
   7   8   6          5.70          2.77         4.72 o
   8   8   6          7.00         18.26         6.97 o
   9   8   6         12.04         -2.22        20.38 o
  10   8   6          8.75         27.72        20.23 o
 -11   9   6          0.00         -7.03         8.84 o
 -10   9   6          0.78         13.20         8.05 o
  -9   9   6         19.04         21.21         6.89 o
  -8   9   6         35.57         36.59         7.20 o
  -7   9   6       2662.77       2553.94        21.29 o
  -6   9   6         25.01         23.84         5.85 o
  -5   9   6          3.72          3.04         6.56 o
  -4   9   6       2513.18       2489.25        20.26 o
  -3   9   6       1099.80       1146.63        12.21 o
  -2   9   6        482.02        481.45         7.33 o
  -1   9   6       2202.70       2098.87        16.09 o
   0   9   6        310.85        287.77         6.22 o
   1   9   6         26.51         27.02         2.97 o
   2   9   6       1065.36       1084.82        21.20 o
   3   9   6         43.64         25.43        20.34 o
   4   9   6         47.03         76.18        13.41 o
   5   9   6        339.87        347.54        21.44 o
   6   9   6         80.21         74.75        15.39 o
   7   9   6         74.09         64.68        16.72 o
   8   9   6          0.14        -18.31        18.31 o
   9   9   6         69.08         99.74        23.28 o
 -11  10   6          1.93          7.81         8.83 o
 -10  10   6          4.04         -1.80         8.11 o
  -9  10   6          8.23          3.67         7.53 o
  -8  10   6         10.90         18.97         6.93 o
  -7  10   6        622.46        583.08         9.89 o
  -6  10   6        697.21        682.60         9.90 o
  -5  10   6        217.83        225.42        11.13 o
  -4  10   6         48.66         62.15         9.28 o
  -3  10   6        300.75        332.55         6.84 o
  -2  10   6        229.63        245.07         6.56 o
  -1  10   6          6.78         12.04         5.56 o
   0  10   6        483.08        469.52         6.23 o
   1  10   6        836.13        776.57        15.11 o
   2  10   6        340.31        321.69        12.90 o
   3  10   6        282.25        279.21        14.77 o
   4  10   6        231.03        212.77        23.15 o
   5  10   6          0.72          6.25        15.00 o
   6  10   6        406.73        445.47        25.40 o
   7  10   6          0.05        -14.22        19.14 o
   8  10   6          8.70         42.84        20.71 o
   9  10   6          4.53         -7.60        19.93 o
 -10  11   6         29.21         34.77         8.68 o
  -9  11   6         36.87         49.07         8.52 o
  -8  11   6         15.06          9.32         6.65 o
  -7  11   6          7.66          6.34         6.16 o
  -6  11   6         19.37         20.30         5.87 o
  -5  11   6        204.82        202.50         8.21 o
  -4  11   6        250.45        229.53         8.73 o
  -3  11   6         83.21         91.06         6.36 o
  -2  11   6        118.80        121.77         6.72 o
  -1  11   6        599.25        605.67        10.01 o
   0  11   6         61.85         47.55         4.71 o
   1  11   6         29.94         29.16        10.73 o
   2  11   6         27.52          1.29        18.50 o
   3  11   6        844.43        812.96        19.00 o
   4  11   6         37.52         44.16        17.59 o
   5  11   6        231.41        242.81        17.45 o
   6  11   6         91.44        114.07        19.44 o
   7  11   6         40.36         69.09        23.43 o
   8  11   6          3.85        -13.64        19.15 o
 -10  12   6          8.26         22.99        15.30 o
  -9  12   6         59.53         66.49        12.73 o
  -8  12   6         46.12         48.77         7.93 o
  -7  12   6          5.95          7.93         6.95 o
  -6  12   6         42.54         53.94         6.67 o
  -5  12   6          1.16         10.69         8.34 o
  -4  12   6         12.20          3.63         7.74 o
  -3  12   6          1.66          1.76         6.56 o
  -2  12   6        751.65        721.21         9.20 o
  -1  12   6        458.47        462.73         9.18 o
   0  12   6        851.82        880.61        16.48 o
   1  12   6         43.12         39.49        11.17 o
   2  12   6          9.36         27.19        11.19 o
   3  12   6          6.14         -8.52        12.94 o
   4  12   6          1.08         -7.83        12.35 o
   5  12   6          6.93          6.21        15.41 o
   6  12   6         48.13         65.13        17.58 o
   7  12   6         32.80         39.52        18.78 o
   8  12   6        211.45        274.54        23.44 o
  -9  13   6        157.64        169.46        14.71 o
  -8  13   6         91.01         77.27        13.64 o
  -7  13   6         40.87         36.71         7.98 o
  -6  13   6          1.16         -6.04         6.04 o
  -5  13   6          0.65          9.52         7.41 o
  -4  13   6        360.53        378.67        10.14 o
  -3  13   6          1.76          6.22         6.97 o
  -2  13   6         17.13         20.47         5.64 o
  -1  13   6        224.44        231.43         8.84 o
   0  13   6         47.34         49.86         9.22 o
   1  13   6         12.13         12.17        10.39 o
   2  13   6        377.05        357.03        14.29 o
   3  13   6         20.13         32.26        12.42 o
   4  13   6        104.74        134.79        14.55 o
   5  13   6         35.48         54.14        15.47 o
   6  13   6          3.50         12.13        16.23 o
   7  13   6         30.33         34.28        17.46 o
  -8  14   6        193.71        221.11        16.64 o
  -7  14   6         97.65        110.70        14.05 o
  -6  14   6         25.50         20.11         7.93 o
  -5  14   6          6.25         11.73         7.42 o
  -4  14   6          6.06         -2.15         7.73 o
  -3  14   6        181.64        177.67        15.37 o
  -2  14   6         72.71         68.47         8.77 o
  -1  14   6         27.02         32.79         5.88 o
   0  14   6        739.90        738.01        15.21 o
   1  14   6        160.97        162.16        13.69 o
   2  14   6         61.03         65.54        12.39 o
   3  14   6         71.43         52.89        13.38 o
   4  14   6          1.94         33.00        17.46 o
   5  14   6          0.91         10.25        15.05 o
   6  14   6          0.25         11.01        19.87 o
  -7  15   6         15.23         22.45        14.29 o
  -6  15   6         29.49         27.40        13.15 o
  -5  15   6          1.33          2.48        11.09 o
  -4  15   6          1.42          2.80         7.66 o
  -3  15   6          4.20         -0.89         9.53 o
  -2  15   6         11.20          5.81         7.82 o
  -1  15   6        314.26        317.65        11.78 o
   0  15   6          0.00          6.54        10.91 o
   1  15   6         24.36         27.07        11.84 o
   2  15   6         21.84         27.66        13.60 o
   3  15   6         17.71          9.04        16.26 o
   4  15   6         50.40         87.76        18.99 o
   5  15   6          4.76         14.29        19.54 o
  -6  16   6          4.72         19.24        12.54 o
  -5  16   6          0.18          3.85        11.30 o
  -4  16   6          0.05          3.04        10.30 o
  -3  16   6         28.36         36.92         9.17 o
  -2  16   6         12.00          6.25        10.88 o
  -1  16   6        191.29        215.94        22.16 o
   0  16   6        215.73        236.54        16.93 o
   1  16   6          0.52         15.64        13.48 o
   2  16   6        164.25        183.90        15.02 o
   3  16   6         15.13         -5.67        14.44 o
   4  16   6          9.30         50.59        15.98 o
  -4  17   6         38.36         42.25        10.47 o
  -3  17   6          8.66         37.64        21.16 o
  -2  17   6         24.19         14.79        11.55 o
  -1  17   6         11.48          7.13        11.18 o
   0  17   6          7.74          0.29        12.35 o
   1  17   6          8.55          6.81        14.52 o
   2  17   6         49.38         44.45        15.31 o
 -13   1   7        163.53        188.00        18.88 o
 -12   1   7          5.64          0.08         8.75 o
 -11   1   7        247.50        244.89         9.99 o
 -10   1   7        374.43        366.66        13.20 o
  -9   1   7        802.32        814.60        12.74 o
  -8   1   7        815.13        825.44        11.04 o
  -7   1   7        588.66        555.69         7.84 o
  -6   1   7         19.23         17.54         3.35 o
  -5   1   7        665.30        780.22        15.12 o
  -4   1   7       1079.15       1055.38        16.45 o
  -3   1   7       1280.37       1444.25        20.85 o
  -2   1   7         21.80         -5.22         7.38 o
  -1   1   7        696.46        758.88        11.24 o
   0   1   7       2658.66       2575.64        20.73 o
   1   1   7        413.71        601.60        25.14 o
   2   1   7       1565.13       1581.35        22.08 o
   3   1   7         22.84         14.62         8.04 o
   4   1   7       2709.55       2734.48        30.06 o
   5   1   7        368.53        388.24        11.35 o
   6   1   7       2267.91       2174.57        23.57 o
   7   1   7        230.70        213.21        13.13 o
   8   1   7        673.75        666.84        16.27 o
   9   1   7        130.96        131.78        13.70 o
  10   1   7         33.65         36.35        15.01 o
  11   1   7         31.02         46.79        19.12 o
 -13   2   7         14.93        -10.17        20.94 o
 -12   2   7         87.83         95.91        10.45 o
 -11   2   7        115.50        128.38        12.65 o
 -10   2   7        279.15        278.01        15.09 o
  -9   2   7       1666.45       1623.57        19.77 o
  -8   2   7       1094.92       1073.71        13.36 o
  -7   2   7        292.93        305.76         9.07 o
  -6   2   7       2833.48       2801.36        17.47 o
  -5   2   7         95.07         76.65         2.49 o
  -4   2   7        115.15        145.77         5.75 o
  -3   2   7       1448.80       1456.07        10.71 o
  -2   2   7       2821.76       2965.89        42.29 o
  -1   2   7        715.68        751.10        20.75 o
   0   2   7        262.09        341.25         7.36 o
   1   2   7      18051.49      18585.98       159.49 o
   2   2   7       3370.88       3529.77        34.57 o
   3   2   7          4.55          4.78         5.87 o
   4   2   7        609.81        606.72        11.78 o
   5   2   7         74.06         75.70         8.19 o
   6   2   7        267.90        261.61        15.39 o
   7   2   7        141.32        172.00        13.55 o
   8   2   7          9.06         14.17        11.14 o
   9   2   7         52.50         45.16        12.49 o
  10   2   7          2.86         12.80        13.32 o
  11   2   7         94.48        109.71        14.34 o
 -13   3   7          0.02         17.92        10.94 o
 -12   3   7          3.84         15.65        10.11 o
 -11   3   7         34.66         23.46        13.72 o
 -10   3   7         16.87          0.64         8.18 o
  -9   3   7        135.02        116.80         8.63 o
  -8   3   7        301.73        278.56        10.69 o
  -7   3   7        357.96        344.46         7.70 o
  -6   3   7         14.43         18.03         4.23 o
  -5   3   7        690.18        692.41         7.48 o
  -4   3   7        336.44        362.73         5.00 o
  -3   3   7        624.09        662.09         9.44 o
  -2   3   7       6636.24       7009.33        50.97 o
  -1   3   7        194.22        197.74         8.48 o
   1   3   7       1532.10       1439.22        17.75 o
   2   3   7        194.44        178.99         6.08 o
   3   3   7        174.76        189.21         9.08 o
   4   3   7        978.06        923.71        23.81 o
   5   3   7         36.67         35.11         8.70 o
   6   3   7        457.89        471.81        16.61 o
   7   3   7       1093.15       1090.35        16.81 o
   8   3   7        556.00        552.68        13.99 o
   9   3   7         16.54         21.46        13.75 o
  10   3   7        154.35        141.24        13.36 o
 -13   4   7          1.59         19.18        12.13 o
 -12   4   7         18.56         22.35        11.38 o
 -11   4   7        313.56        304.75        12.52 o
 -10   4   7         20.66         34.61        10.25 o
  -9   4   7        500.57        482.07        13.62 o
  -8   4   7       5760.19       5663.55        42.63 o
  -7   4   7        453.11        464.01        11.22 o
  -6   4   7        226.16        181.37         6.43 o
  -5   4   7        528.39        568.04         9.07 o
  -4   4   7       1790.45       1860.71        13.22 o
  -3   4   7        107.02        133.24         4.40 o
  -2   4   7         47.18         48.58         5.36 o
  -1   4   7         12.01         11.04         4.83 o
   0   4   7          7.22         35.47        11.88 o
   1   4   7        298.00        260.83         5.96 o
   2   4   7       1211.76       1217.77        13.23 o
   3   4   7         24.38         64.93         6.46 o
   4   4   7        527.89        495.94        10.37 o
   5   4   7         69.54         54.66         7.49 o
   6   4   7         83.50         74.55         9.27 o
   7   4   7        144.18        130.32        16.77 o
   8   4   7        156.88        140.20        19.40 o
   9   4   7        288.27        257.37        13.72 o
  10   4   7          9.03         22.08        14.47 o
 -13   5   7         37.99         25.95        16.26 o
 -12   5   7          4.03         -2.26        12.70 o
 -11   5   7         59.42         66.79        10.37 o
 -10   5   7        210.56        197.59         8.60 o
  -9   5   7        134.91        150.18         8.65 o
  -8   5   7        887.80        859.12        11.19 o
  -7   5   7        583.11        596.04        15.66 o
  -6   5   7        735.95        763.71        10.10 o
  -5   5   7       1607.12       1639.68        11.12 o
  -4   5   7        211.19        203.88         5.17 o
  -3   5   7       1043.68       1058.45         9.78 o
  -2   5   7       4604.85       4428.85        33.77 o
  -1   5   7       4984.62       5060.71        33.35 o
   0   5   7        536.43        564.54         7.22 o
   1   5   7        121.95        105.03         6.78 o
   2   5   7        388.66        458.27         8.14 o
   3   5   7          0.78         -4.05         4.72 o
   4   5   7        495.78        506.13        10.77 o
   5   5   7        225.16        208.19         8.69 o
   6   5   7         49.49         39.51         9.17 o
   7   5   7         91.81         86.26        10.67 o
   8   5   7         28.13         19.93        10.08 o
   9   5   7         19.03         22.81        15.97 o
  10   5   7          2.96         38.00        12.65 o
 -12   6   7         63.32         41.64         9.76 o
 -11   6   7         41.12         47.94         9.67 o
 -10   6   7        149.44        124.75         9.91 o
  -9   6   7       1202.49       1114.43        19.34 o
  -8   6   7         25.93         44.86         6.49 o
  -7   6   7        676.85        658.07         9.98 o
  -6   6   7        207.51        229.99        10.09 o
  -5   6   7        250.58        220.83         6.11 o
  -4   6   7        204.09        206.67         6.26 o
  -3   6   7        344.04        362.40         7.96 o
  -2   6   7        642.13        711.41         9.77 o
  -1   6   7       3632.30       3607.36        22.29 o
   0   6   7       2206.86       2135.59        14.95 o
   1   6   7         37.97         48.15         4.15 o
   2   6   7        359.61        331.28         7.12 o
   3   6   7         87.67        117.55         5.95 o
   4   6   7        712.16        697.40        12.00 o
   5   6   7       1847.30       1808.26        17.89 o
   6   6   7          4.77         10.55         8.64 o
   7   6   7        321.78        280.83        10.49 o
   8   6   7        117.72        122.74         9.09 o
   9   6   7         33.32         10.88        10.67 o
  10   6   7          3.55         -0.81        11.41 o
 -12   7   7          0.97         -1.40         9.53 o
 -11   7   7         34.98         26.46         8.82 o
 -10   7   7          0.42         13.81         9.50 o
  -9   7   7        117.97        133.00         7.60 o
  -8   7   7         18.45         33.64         6.88 o
  -7   7   7        354.41        341.84         7.62 o
  -6   7   7       1463.56       1416.93        14.00 o
  -5   7   7         14.74         10.65         8.52 o
  -4   7   7          5.87          3.33         5.22 o
  -3   7   7         47.73         54.72         4.68 o
  -2   7   7        249.10        245.77        11.23 o
  -1   7   7          0.00          0.11         6.26 o
   0   7   7        107.95        138.82         8.30 o
   1   7   7         75.09         83.11         4.96 o
   2   7   7         61.60         65.85         5.52 o
   3   7   7        356.76        392.07        15.96 o
   4   7   7         14.48         18.17         4.02 o
   5   7   7         10.62         18.94         5.82 o
   6   7   7         51.24         65.15        10.12 o
   7   7   7          6.65         12.26         6.02 o
   8   7   7          0.46          0.62        13.44 o
   9   7   7          3.73         13.94        18.18 o
  10   7   7         35.58         68.31        20.44 o
 -12   8   7        231.08        269.16        19.03 o
 -11   8   7         45.39         44.11         9.08 o
 -10   8   7          8.42          8.46         8.04 o
  -9   8   7         19.20         37.77         9.15 o
  -8   8   7        111.44        108.09         7.74 o
  -7   8   7         74.26         80.80         6.79 o
  -6   8   7         69.79         65.57         5.66 o
  -5   8   7        116.27        124.38         7.16 o
  -4   8   7       1036.95       1003.26        12.77 o
  -3   8   7       2207.14       2242.02        16.71 o
  -2   8   7        147.42        180.74         6.70 o
  -1   8   7       3458.69       3318.12        25.20 o
   0   8   7       2428.13       2468.22        16.89 o
   1   8   7         20.15         12.16         3.42 o
   2   8   7          6.81          3.73         3.58 o
   3   8   7        340.99        350.20        17.78 o
   4   8   7        128.08        120.02        16.74 o
   5   8   7       1118.42       1084.06        23.46 o
   6   8   7         41.07         65.81        15.67 o
   7   8   7        627.87        623.99        24.55 o
   8   8   7         96.23        107.59        18.82 o
   9   8   7          6.14         29.30        19.16 o
 -11   9   7          5.27         -4.07        11.48 o
 -10   9   7         14.99         10.61         7.95 o
  -9   9   7          0.17         -0.52         9.50 o
  -8   9   7          0.76          3.74         8.57 o
  -7   9   7         18.16         15.74         6.50 o
  -6   9   7        341.91        342.44         7.63 o
  -5   9   7        421.86        420.00         8.68 o
  -4   9   7        601.59        587.12        10.81 o
  -3   9   7        257.83        250.20         7.12 o
  -2   9   7       1857.69       1821.23        16.17 o
  -1   9   7          7.26         -3.07         6.13 o
   0   9   7        497.29        490.14         7.53 o
   1   9   7        216.69        209.33         6.78 o
   2   9   7         87.85         93.98        25.31 o
   3   9   7          2.81          6.24        20.30 o
   4   9   7        399.51        451.94        20.15 o
   5   9   7         53.89         37.78        14.57 o
   6   9   7         82.57        111.32        16.40 o
   7   9   7        115.91        119.37        18.24 o
   8   9   7          9.45          9.70        27.81 o
   9   9   7          2.88         25.52        25.60 o
 -11  10   7         18.12         21.47         9.06 o
 -10  10   7         65.57         67.22         9.14 o
  -9  10   7         75.39         81.40         8.25 o
  -8  10   7        204.49        176.86         9.30 o
  -7  10   7         10.91         17.56         7.30 o
  -6  10   7        360.57        350.48         8.72 o
  -5  10   7        614.40        625.39         9.91 o
  -4  10   7        112.55        135.41         7.55 o
  -3  10   7       1501.67       1470.55        12.49 o
  -2  10   7         53.17         44.46         6.17 o
  -1  10   7        403.21        410.39        12.80 o
   0  10   7        366.79        344.68         8.50 o
   1  10   7        663.97        634.24        14.47 o
   2  10   7        533.06        516.25        15.72 o
   3  10   7        189.91        183.94        16.15 o
   4  10   7         18.29         13.26        20.42 o
   5  10   7         10.39         28.97        15.10 o
   6  10   7        165.00        198.65        20.39 o
   7  10   7          1.98          0.27        18.34 o
   8  10   7         23.73         31.14        21.31 o
 -10  11   7         10.06         18.47         9.69 o
  -9  11   7          2.76          8.21         8.48 o
  -8  11   7        133.59        126.92         8.04 o
  -7  11   7        333.86        299.16         9.61 o
  -6  11   7        193.62        220.99        11.87 o
  -5  11   7        170.71        167.35         8.21 o
  -4  11   7        156.60        158.06         8.12 o
  -3  11   7       1109.63       1020.95        10.70 o
  -2  11   7       1760.14       1806.76        17.40 o
  -1  11   7       2156.75       2115.53        20.43 o
   0  11   7        902.15        848.52         9.69 o
   1  11   7        176.74        195.42        18.49 o
   2  11   7        220.21        205.98        13.93 o
   3  11   7          0.96         12.40        12.53 o
   4  11   7        120.66        119.66        17.61 o
   5  11   7         13.35         14.07        15.73 o
   6  11   7         37.04         22.30        19.16 o
   7  11   7          9.66         44.26        18.54 o
   8  11   7        189.54        222.45        29.10 o
 -10  12   7          0.06          9.04        15.40 o
  -9  12   7          0.20          2.78         8.64 o
  -8  12   7         83.55         72.32        10.16 o
  -7  12   7        108.43         96.85         7.99 o
  -6  12   7        194.10        204.47         7.67 o
  -5  12   7         44.64         51.14         7.77 o
  -4  12   7         61.00         72.81         8.38 o
  -3  12   7        209.30        208.23         6.86 o
  -2  12   7        117.66        120.94         7.21 o
  -1  12   7       1352.02       1390.84        16.15 o
   0  12   7        270.82        275.14         5.85 o
   1  12   7       2931.85       2879.20        32.58 o
   2  12   7       1197.52       1192.69        20.76 o
   3  12   7         49.64         33.98        13.57 o
   4  12   7        211.72        215.31        15.39 o
   5  12   7          2.09         -6.80        14.30 o
   6  12   7         21.63         36.92        18.24 o
   7  12   7         64.52        119.96        23.03 o
  -9  13   7          3.18         30.29        15.85 o
  -8  13   7        382.65        421.71        15.70 o
  -7  13   7          5.74         11.32         6.94 o
  -6  13   7        217.60        189.43         8.45 o
  -5  13   7         88.79        104.56         9.33 o
  -4  13   7          8.09          3.75         7.28 o
  -3  13   7         56.35         54.52         6.99 o
  -2  13   7          9.94          8.41         6.74 o
  -1  13   7          1.50          2.12         7.30 o
   0  13   7        633.35        637.94        18.35 o
   1  13   7        329.74        330.57        16.18 o
   2  13   7         18.56         20.27        11.98 o
   3  13   7        149.16        162.54        14.39 o
   4  13   7         80.77        113.38        19.65 o
   5  13   7          3.84          8.48        16.99 o
   6  13   7        191.69        245.77        19.15 o
  -8  14   7         94.61        117.42        20.65 o
  -7  14   7         25.76         48.55        12.48 o
  -6  14   7          4.17         -2.44         7.80 o
  -5  14   7          1.98         -3.81         8.56 o
  -4  14   7         12.42         28.57         8.51 o
  -3  14   7          3.89          3.18         7.33 o
  -2  14   7         86.40        101.01         9.21 o
  -1  14   7        129.83        117.02         8.06 o
   0  14   7         12.52          8.75        13.77 o
   1  14   7         10.53          9.63        11.34 o
   2  14   7        162.21        137.12        22.41 o
   3  14   7          0.06          5.98        14.52 o
   4  14   7          0.54         -9.86        17.30 o
   5  14   7          7.75         -1.36        17.03 o
   6  14   7          0.02         -2.70        16.92 o
  -7  15   7        165.17        209.83        18.37 o
  -6  15   7          0.25          8.95        13.70 o
  -5  15   7          2.03         13.66         8.62 o
  -4  15   7          9.95          8.57        13.48 o
  -3  15   7        319.32        315.91        18.88 o
  -2  15   7          2.88          2.81         6.77 o
  -1  15   7         25.10         48.11        12.36 o
   0  15   7         30.07         54.79        16.67 o
   1  15   7         37.91         46.72        12.63 o
   2  15   7          0.51          7.00        13.51 o
   3  15   7        125.63        147.65        17.94 o
   4  15   7        174.70        214.31        30.34 o
   5  15   7          1.10         -3.64        19.16 o
  -6  16   7          3.16        -10.83        12.24 o
  -5  16   7         29.80         37.94        12.03 o
  -4  16   7          0.91         13.15         8.13 o
  -3  16   7         22.26         21.99         9.50 o
  -2  16   7        125.37        135.65        13.62 o
  -1  16   7        251.69        247.17        15.16 o
   0  16   7         27.75         32.04        12.41 o
   1  16   7          3.68        -12.18        12.82 o
   2  16   7         10.20         -5.92        14.62 o
   3  16   7         21.91         36.57        16.64 o
  -3  17   7          5.11         21.50        21.32 o
  -2  17   7          0.06        -13.01        13.01 o
  -1  17   7        112.90        142.63        12.43 o
   0  17   7         37.98         14.13        15.05 o
   1  17   7          7.93         24.99        15.68 o
 -13   0   8          7.18        -31.55        31.55 o
 -12   0   8        182.50        198.70        36.95 o
 -11   0   8        100.11         96.35         8.38 o
 -10   0   8        119.33        113.13        13.15 o
  -9   0   8       1643.73       1644.64        22.00 o
  -8   0   8        202.88        172.63        12.00 o
  -6   0   8       1710.75       1756.35        37.99 o
  -5   0   8       2567.13       2653.55        45.73 o
  -4   0   8          2.42        -10.89        18.97 o
  -3   0   8        170.88        231.96        24.63 o
  -2   0   8        780.64        918.19        31.07 o
  -1   0   8        718.04        719.77        14.67 o
   0   0   8         29.50         16.22        12.71 o
   1   0   8       5214.41       5195.86        57.75 o
   2   0   8        303.43        377.65        11.72 o
   3   0   8       2372.23       2296.13        38.41 o
   4   0   8        664.68        617.71        17.61 o
   5   0   8        112.15        125.36        13.16 o
   6   0   8        773.16        781.61        51.79 o
   7   0   8         27.31         13.80        13.88 o
   8   0   8          9.86          1.28        25.33 o
   9   0   8          5.64         24.15        35.29 o
  10   0   8        568.90        538.69        29.45 o
 -13   1   8          0.04         16.40        19.22 o
 -12   1   8        289.65        263.38         8.43 o
 -11   1   8         51.39         50.17        13.62 o
 -10   1   8         76.92         82.95         9.51 o
  -9   1   8        358.19        326.91         8.13 o
  -8   1   8         25.86         32.09         3.26 o
  -7   1   8         41.93         84.46        43.83 o
  -6   1   8        118.13         94.46        12.52 o
  -5   1   8         14.50        -11.45        11.45 o
  -4   1   8       3422.95       3785.04        34.05 o
  -3   1   8         72.40         97.41         4.95 o
  -2   1   8         21.75         47.42        10.66 o
  -1   1   8        132.42        248.73        12.29 o
   0   1   8       4885.25       5008.95        37.79 o
   1   1   8         54.68         75.56         6.55 o
   2   1   8       1106.01       1126.24        16.56 o
   3   1   8        835.62        872.34        13.22 o
   4   1   8        200.75        191.47        10.61 o
   5   1   8         20.52         30.63         8.67 o
   6   1   8         41.70         54.53         9.45 o
   7   1   8         35.77         30.23        10.83 o
   8   1   8          3.05          0.80        10.23 o
   9   1   8        147.71        157.42        12.99 o
  10   1   8         76.42         83.53        13.50 o
 -13   2   8         99.18         97.61        28.27 o
 -12   2   8         11.30          9.00         9.60 o
 -11   2   8         30.11         13.03        11.58 o
 -10   2   8        100.24        131.34        19.16 o
  -9   2   8        460.08        431.34        12.11 o
  -8   2   8        278.47        252.13         5.43 o
  -7   2   8        952.34        932.53         8.07 o
  -6   2   8         62.83        100.64        24.33 o
  -5   2   8        292.35        255.94        11.66 o
  -4   2   8        104.14         90.75         4.90 o
  -3   2   8        698.10        799.28        13.63 o
  -2   2   8       2151.50       2047.09        21.32 o
  -1   2   8       8747.31       9034.83        79.40 o
   0   2   8          4.01          8.55         7.13 o
   1   2   8       2465.75       2536.86        20.44 o
   2   2   8        662.82        652.23        10.42 o
   3   2   8          0.59         18.33         7.66 o
   4   2   8        878.99        851.08        14.03 o
   5   2   8        593.69        590.32        13.07 o
   6   2   8         74.75         82.77         9.70 o
   7   2   8        305.54        281.98        11.72 o
   8   2   8        139.63        138.20        12.68 o
   9   2   8         39.76         51.32        12.85 o
  10   2   8          6.72          9.95        13.54 o
 -13   3   8         36.02         32.85        25.76 o
 -12   3   8         15.58         25.03        16.32 o
 -11   3   8         64.09         58.70         8.71 o
 -10   3   8          1.73          2.43         7.35 o
  -9   3   8         36.88         37.69         5.79 o
  -8   3   8       1159.14       1144.72        12.63 o
  -7   3   8         21.50         20.90         5.82 o
  -6   3   8         15.99         35.66         3.87 o
  -5   3   8       2467.53       2499.09        26.80 o
  -4   3   8       3637.52       3782.68        38.20 o
  -3   3   8        202.23        227.25        10.50 o
  -2   3   8        454.15        475.10        11.27 o
  -1   3   8        731.51        772.96        13.46 o
   0   3   8         10.05          2.49         7.19 o
   1   3   8       4253.07       3965.03        31.63 o
   2   3   8         23.10         27.41         7.66 o
   3   3   8         74.27         89.34         7.10 o
   4   3   8         16.28         10.87         8.43 o
   5   3   8       4019.18       3950.50        38.30 o
   6   3   8       2245.68       2086.29        23.42 o
   7   3   8        104.91        110.59        11.10 o
   8   3   8          0.01        -10.10        10.10 o
   9   3   8          5.88         12.51        12.84 o
  10   3   8          3.45         18.23        12.31 o
 -13   4   8         42.21         54.43        17.97 o
 -12   4   8         10.04          5.53         9.69 o
 -11   4   8        118.36        126.63         9.80 o
 -10   4   8        599.17        567.93        13.04 o
  -9   4   8         33.89         29.00         5.73 o
  -8   4   8        337.24        325.04         7.84 o
  -7   4   8         15.96         13.88         4.28 o
  -6   4   8         46.89         33.62         5.24 o
  -5   4   8         19.47         20.75         6.07 o
  -4   4   8        235.86        268.91         7.07 o
  -3   4   8        780.71        842.29         9.89 o
  -2   4   8        831.53        751.03         8.98 o
  -1   4   8       7250.58       7294.70        61.00 o
   0   4   8        415.24        459.34        10.51 o
   1   4   8        212.69        291.78         6.89 o
   2   4   8       1398.26       1384.67        14.33 o
   3   4   8        348.03        348.17         8.26 o
   4   4   8         29.47         34.54         8.78 o
   5   4   8         49.95         51.53         7.80 o
   6   4   8        676.92        648.80        14.60 o
   7   4   8         13.38         13.03         8.78 o
   8   4   8        309.70        302.91        13.47 o
   9   4   8        140.37        142.58        13.16 o
  10   4   8         27.34         44.99        12.28 o
 -13   5   8          4.85         -7.48        17.41 o
 -12   5   8         80.87         80.39        17.12 o
 -11   5   8        268.39        260.37        12.99 o
 -10   5   8        255.74        236.78         8.42 o
  -9   5   8          0.12         -1.36         5.79 o
  -8   5   8       1992.20       1969.46        17.38 o
  -7   5   8          0.00         -2.67         7.40 o
  -6   5   8          5.82         16.40         6.36 o
  -5   5   8        313.41        289.04         6.59 o
  -4   5   8         44.39         53.03         4.92 o
  -3   5   8       1634.22       1585.42        13.69 o
  -2   5   8         82.73         95.11         6.27 o
  -1   5   8         13.00          4.47         5.32 o
   0   5   8       1260.99       1470.79        14.83 o
   1   5   8       1744.19       1755.67        17.07 o
   2   5   8        187.07        167.89         7.17 o
   3   5   8        487.62        486.97        13.53 o
   4   5   8        129.68        124.11        15.17 o
   5   5   8       1255.20       1155.15        15.60 o
   6   5   8       1561.59       1431.53        20.39 o
   7   5   8        216.95        205.20        10.12 o
   8   5   8        141.78        126.18        10.18 o
   9   5   8         10.33          7.98        12.61 o
  10   5   8          0.03          7.52        11.16 o
 -12   6   8          3.29          4.46        10.90 o
 -11   6   8        202.52        202.42        12.18 o
 -10   6   8          1.17          4.28        16.05 o
  -9   6   8        253.26        214.03         8.37 o
  -8   6   8        247.90        224.54         7.10 o
  -7   6   8        509.83        488.09         8.46 o
  -6   6   8         40.64         30.35         5.36 o
  -5   6   8       2248.63       2165.04        18.51 o
  -4   6   8         40.37         38.43         5.75 o
  -3   6   8       1377.52       1402.83        11.61 o
  -2   6   8       3638.19       3846.32        26.80 o
  -1   6   8        164.05        156.20         5.49 o
   0   6   8          0.30          1.83         4.26 o
   1   6   8          0.43         10.68         9.28 o
   2   6   8        175.86        162.34         7.38 o
   3   6   8        218.46        232.55         9.08 o
   4   6   8          9.37         12.26         6.27 o
   5   6   8          8.83         14.03         7.32 o
   6   6   8        304.23        289.77        10.07 o
   7   6   8        121.46        125.37        11.76 o
   8   6   8         23.24         25.90         8.49 o
   9   6   8          2.09         -7.11        13.16 o
 -12   7   8         15.18         19.34        17.88 o
 -11   7   8        120.12        133.30         9.03 o
 -10   7   8         86.49         77.66         8.09 o
  -9   7   8       1438.37       1384.48        15.89 o
  -8   7   8       1318.30       1295.83        13.37 o
  -7   7   8         36.47         41.90         6.08 o
  -6   7   8       1532.10       1499.46        13.95 o
  -5   7   8          9.62         12.63         8.02 o
  -4   7   8       2269.78       2207.74        17.70 o
  -3   7   8       2994.24       3039.50        21.05 o
  -2   7   8        215.29        221.79        11.78 o
  -1   7   8       3068.67       3068.07        21.43 o
   0   7   8        799.91        780.56        11.97 o
   1   7   8        224.04        235.86        13.90 o
   2   7   8        315.68        304.27        10.28 o
   3   7   8        296.02        271.49         7.34 o
   4   7   8          2.47          4.84         4.28 o
   5   7   8        173.91        164.35         6.81 o
   6   7   8         11.74         23.60         6.61 o
   7   7   8          0.05         -1.12         6.70 o
   8   7   8         69.32         75.25        16.73 o
   9   7   8         38.12         64.11        19.58 o
 -12   8   8        105.61         83.30        13.00 o
 -11   8   8         22.93         27.73         8.28 o
 -10   8   8          2.32          4.43        10.13 o
  -9   8   8         34.41         34.92         7.44 o
  -8   8   8         12.30         14.48         6.81 o
  -7   8   8         13.17         18.26         6.70 o
  -6   8   8        365.60        350.49         7.75 o
  -5   8   8        194.44        203.86         8.30 o
  -4   8   8        115.61        108.75         6.93 o
  -3   8   8       1362.07       1285.08        12.98 o
  -2   8   8        850.24        825.33        10.06 o
  -1   8   8        448.65        434.47         7.72 o
   0   8   8         13.55         12.16         4.61 o
   1   8   8         30.36         24.52         8.24 o
   2   8   8        243.81        240.45        10.55 o
   3   8   8        533.69        496.08        16.67 o
   4   8   8        282.79        287.87        16.38 o
   5   8   8        272.24        228.39         7.92 o
   6   8   8         39.44         38.53         8.70 o
   7   8   8          8.97          4.14         6.67 o
   8   8   8          2.39        -15.00        18.33 o
   9   8   8          0.53         -7.79        20.18 o
 -11   9   8          2.42          1.15         9.17 o
 -10   9   8        388.85        390.46        13.67 o
  -9   9   8        136.66        144.06         8.80 o
  -8   9   8        778.00        772.41        12.39 o
  -7   9   8         16.89         15.86         7.24 o
  -6   9   8        505.23        502.77         8.58 o
  -5   9   8         47.33         49.66         7.84 o
  -4   9   8        387.43        403.75         8.59 o
  -3   9   8        884.15        892.30        13.04 o
  -2   9   8       1860.12       1860.84        17.29 o
  -1   9   8         37.65         45.27         5.46 o
   0   9   8        983.15        996.91         9.45 o
   1   9   8          0.13          4.83         3.30 o
   2   9   8        350.88        356.14        15.08 o
   3   9   8        159.70        181.54        14.28 o
   4   9   8         68.25         83.21        22.27 o
   5   9   8          2.45          4.29        14.63 o
   6   9   8          9.77        -16.59        17.91 o
   7   9   8          1.68          9.09        22.14 o
   8   9   8         51.07         71.09        19.75 o
 -11  10   8         72.15         84.13         9.25 o
 -10  10   8        176.93        170.15        10.80 o
  -9  10   8        200.27        199.79         9.80 o
  -8  10   8          0.05          5.47         7.44 o
  -7  10   8        265.37        273.13         8.83 o
  -6  10   8         14.98         17.80         6.40 o
  -5  10   8          1.87          8.18         7.73 o
  -4  10   8          3.40         13.24         7.07 o
  -3  10   8          1.12         -6.51         6.51 o
  -2  10   8        375.11        405.28         8.44 o
  -1  10   8       2910.41       2750.83        20.54 o
   0  10   8       1085.74       1076.04        10.37 o
   1  10   8        278.65        264.73         5.34 o
   2  10   8        133.76        112.35        13.47 o
   3  10   8        554.86        561.85        20.65 o
   4  10   8        124.32        118.56        15.81 o
   5  10   8         17.49         10.77        16.74 o
   6  10   8         48.18         58.65        21.53 o
   7  10   8         32.00         56.50        27.89 o
   8  10   8         14.21        -13.70        22.13 o
 -10  11   8          0.06         -6.89         8.47 o
  -9  11   8         18.96         27.11         9.10 o
  -8  11   8         27.31         54.73         8.75 o
  -7  11   8        223.04        203.62         9.24 o
  -6  11   8        245.07        250.15         8.20 o
  -5  11   8         99.87        105.73         8.81 o
  -4  11   8         51.27         61.81         7.29 o
  -3  11   8         20.90         22.59         7.37 o
  -2  11   8        180.69        181.69         8.23 o
  -1  11   8         47.17         52.95         6.20 o
   0  11   8        949.35        916.16        11.25 o
   1  11   8          4.61          0.30        10.44 o
   2  11   8        630.22        620.38        17.99 o
   3  11   8         74.46         87.50        13.00 o
   4  11   8         41.36         38.19        15.33 o
   5  11   8         11.67         15.85        16.52 o
   6  11   8        122.64        148.81        19.53 o
   7  11   8          0.01         25.94        20.98 o
 -10  12   8         81.22         90.94        16.02 o
  -9  12   8         38.31         39.75         8.83 o
  -8  12   8         11.07         13.78         7.59 o
  -7  12   8         33.11         45.84         7.46 o
  -6  12   8         24.30         33.29         7.57 o
  -5  12   8         23.60         21.32         9.67 o
  -4  12   8        105.65        116.54        10.74 o
  -3  12   8        332.73        327.85         9.59 o
  -2  12   8       1552.30       1528.74        15.63 o
  -1  12   8        539.11        526.90         9.06 o
   0  12   8        152.59        136.97         5.26 o
   1  12   8          7.81         15.74        13.25 o
   2  12   8        178.84        181.34        13.69 o
   3  12   8        112.23        112.03        15.18 o
   4  12   8         42.56         52.13        15.50 o
   5  12   8         91.94        117.70        20.21 o
   6  12   8          5.17        -11.35        20.62 o
   7  12   8        115.01        148.40        22.46 o
  -9  13   8          0.04         -4.94        12.78 o
  -8  13   8         44.40         43.63         8.04 o
  -7  13   8        166.11        142.91        12.44 o
  -6  13   8        125.90        131.85         8.61 o
  -5  13   8        118.87        120.89        12.21 o
  -4  13   8         71.18         63.57        14.61 o
  -3  13   8         13.05         12.96         7.21 o
  -2  13   8         20.73         19.57         7.94 o
  -1  13   8         42.69         46.57         5.09 o
   0  13   8         14.37         25.03        12.23 o
   1  13   8         51.29         51.20        12.04 o
   2  13   8         10.58          3.33        13.41 o
   3  13   8         74.76         69.69        14.09 o
   4  13   8         27.57         15.98        15.54 o
   5  13   8         21.51         34.10        15.93 o
   6  13   8          0.47         18.09        18.91 o
  -8  14   8          1.00          7.25        15.69 o
  -7  14   8         56.87         53.36         8.70 o
  -6  14   8         73.34         71.81         8.39 o
  -5  14   8         10.02         15.95         9.04 o
  -4  14   8        142.84        148.36        10.51 o
  -3  14   8        315.92        284.73        10.06 o
  -2  14   8         92.70         91.57         9.03 o
  -1  14   8         22.42         20.07         7.56 o
   0  14   8        731.48        752.91        18.70 o
   1  14   8          8.74         -0.47        11.94 o
   2  14   8         20.82         20.33        14.38 o
   3  14   8          0.28         18.35        13.95 o
   4  14   8        289.45        307.00        20.45 o
   5  14   8         56.68         67.03        20.74 o
  -7  15   8          8.58         15.38        14.21 o
  -6  15   8          5.42          2.41        12.04 o
  -5  15   8          0.31         11.26         9.52 o
  -4  15   8         64.98         58.96        12.48 o
  -3  15   8         30.59         39.13         8.50 o
  -2  15   8          0.03         11.29         9.91 o
  -1  15   8          7.08          6.94        11.35 o
   0  15   8          5.94         19.67        12.17 o
   1  15   8         17.00         21.22        13.64 o
   2  15   8         23.87         39.96        14.05 o
   3  15   8         25.54         13.62        14.98 o
   4  15   8        133.17        164.37        19.27 o
  -5  16   8          6.02          1.79        14.38 o
  -4  16   8        276.24        274.08        13.65 o
  -3  16   8        240.00        222.03        16.83 o
  -2  16   8          0.72          4.81        10.89 o
  -1  16   8          0.37          9.62        13.60 o
   0  16   8         50.87         45.81        14.81 o
   1  16   8        134.19        148.72        15.11 o
   2  16   8          3.63          0.85        19.49 o
  -2  17   8         79.62         79.24        14.16 o
  -1  17   8         68.38         60.56        14.85 o
 -13   1   9         59.48         54.06        27.89 o
 -12   1   9         45.76         67.54        20.81 o
 -11   1   9         71.85         56.01         6.19 o
 -10   1   9         61.66         60.97         5.28 o
  -9   1   9         12.08         38.37        15.48 o
  -8   1   9          0.43         14.27        13.70 o
  -7   1   9        819.74        782.23        20.12 o
  -6   1   9        153.37        158.67        13.21 o
  -5   1   9          1.85          9.44        10.14 o
  -4   1   9       2648.81       2533.67        18.99 o
  -3   1   9       6379.18       6308.67        68.43 o
  -2   1   9        275.31        280.46        13.38 o
  -1   1   9       5283.07       5434.77        42.27 o
   0   1   9          2.42         17.12         6.56 o
   1   1   9         53.11         46.42         6.40 o
   2   1   9         48.96         39.79        11.19 o
   3   1   9        274.93        284.90         9.43 o
   4   1   9       1483.31       1415.04        25.41 o
   5   1   9       2810.94       2691.88        30.19 o
   6   1   9        290.18        298.52        11.64 o
   7   1   9        285.18        261.44        12.29 o
   8   1   9         72.01         89.00        12.30 o
   9   1   9         17.12          7.27        19.91 o
  10   1   9          4.37        -19.21        19.24 o
 -13   2   9        193.63        186.92        20.31 o
 -12   2   9         70.03         86.47        17.13 o
 -11   2   9        396.61        378.61        12.66 o
 -10   2   9        572.12        548.49        14.02 o
  -9   2   9        459.24        417.20        11.75 o
  -8   2   9         59.72         62.40         5.96 o
  -7   2   9          0.93          5.90        23.32 o
  -6   2   9         18.35          4.48        11.03 o
  -5   2   9         69.86        176.30        12.60 o
  -4   2   9         12.33        -13.22        13.22 o
  -3   2   9         32.15         33.40         4.29 o
  -2   2   9        582.85        561.40        13.66 o
  -1   2   9         94.37        131.34         8.53 o
   0   2   9       2134.62       2061.58        18.86 o
   1   2   9        156.76        157.63         7.12 o
   2   2   9       1814.17       1789.24        17.71 o
   3   2   9          2.86          0.20         7.25 o
   4   2   9         27.91         18.00         9.18 o
   5   2   9        689.31        687.43        13.63 o
   6   2   9       1051.58       1011.31        16.65 o
   7   2   9        155.21        165.67        12.46 o
   8   2   9          0.11         24.48        12.74 o
   9   2   9          5.57         12.63        11.60 o
  10   2   9          0.20          1.45        13.42 o
 -13   3   9         30.66         57.08        18.67 o
 -12   3   9         37.27         19.00        16.12 o
 -11   3   9         11.71          1.30        12.39 o
 -10   3   9          4.96          9.66         5.39 o
  -9   3   9        725.82        690.19        10.84 o
  -8   3   9        158.72        156.91         4.59 o
  -7   3   9         87.02        105.59        13.74 o
  -6   3   9        141.76        142.23        17.09 o
  -5   3   9          4.16          1.80         5.41 o
  -4   3   9        233.86        234.07         5.94 o
  -3   3   9        699.34        666.10         9.47 o
  -2   3   9        253.07        223.72         6.13 o
  -1   3   9          0.20          8.57         6.95 o
   0   3   9        126.94        126.72         8.17 o
   1   3   9       1108.51       1109.02        14.39 o
   2   3   9        186.42        174.84         9.19 o
   3   3   9        186.82        209.48        11.23 o
   4   3   9        184.45        156.76         9.25 o
   5   3   9        123.14        109.82         9.66 o
   6   3   9        339.89        341.47        11.49 o
   7   3   9          0.73         -2.07         9.91 o
   8   3   9        135.77        142.80        11.64 o
   9   3   9          8.27         34.91        11.65 o
  10   3   9         60.67         64.33        14.07 o
 -13   4   9         26.06         36.65        18.28 o
 -12   4   9          0.39         16.72        19.68 o
 -11   4   9         95.91         99.17        14.40 o
 -10   4   9        264.74        247.20        12.04 o
  -9   4   9        298.40        286.72         7.43 o
  -8   4   9        204.25        188.04         6.63 o
  -7   4   9        121.94        118.17         6.96 o
  -6   4   9        463.15        450.25         9.74 o
  -5   4   9        526.37        520.87         9.35 o
  -4   4   9          8.24          8.29         4.88 o
  -3   4   9        686.89        671.33         8.72 o
  -2   4   9          6.39         11.66         4.92 o
  -1   4   9          8.19          8.50         5.84 o
   0   4   9        152.73        114.68        10.63 o
   1   4   9       2009.86       2089.65        18.90 o
   2   4   9        272.98        254.30         8.42 o
   3   4   9       1890.96       1856.15        20.89 o
   4   4   9        146.99        136.03         8.14 o
   5   4   9        211.12        215.24        10.98 o
   6   4   9         93.38         93.55        10.64 o
   7   4   9         15.76         25.58        20.75 o
   8   4   9         18.57         21.74        16.26 o
   9   4   9         26.90         29.97        11.84 o
 -12   5   9          0.01          7.18        18.77 o
 -11   5   9          0.08         13.43         8.14 o
 -10   5   9        632.27        588.65        10.07 o
  -9   5   9        489.99        448.75        10.89 o
  -8   5   9        327.82        316.75        10.84 o
  -7   5   9        609.19        622.41         7.75 o
  -6   5   9        271.54        270.65         6.32 o
  -5   5   9        116.84        143.69        10.70 o
  -4   5   9          9.99         15.66         8.82 o
  -3   5   9          4.22         20.46         9.10 o
  -2   5   9        649.13        590.39        10.05 o
  -1   5   9        901.29        879.36        14.26 o
   0   5   9         11.05         46.26        10.63 o
   1   5   9        314.94        320.70         8.86 o
   2   5   9       1648.11       1627.21        16.47 o
   3   5   9        465.87        436.29        13.22 o
   4   5   9          8.59         15.16         9.93 o
   5   5   9          1.08         17.66         7.15 o
   6   5   9        124.30        113.51         8.52 o
   7   5   9        384.02        343.64        15.21 o
   8   5   9          7.93         18.60        10.93 o
   9   5   9         24.18         19.54        15.23 o
 -12   6   9         25.19         38.25        19.75 o
 -11   6   9        374.26        345.44        11.58 o
 -10   6   9        940.69        864.47        16.10 o
  -9   6   9        108.85        108.56         7.28 o
  -8   6   9        390.22        391.77         9.34 o
  -7   6   9        428.03        412.61         7.36 o
  -6   6   9         76.03         82.43         5.73 o
  -5   6   9        150.41        158.81         6.20 o
  -4   6   9        131.07        155.94         7.52 o
  -3   6   9         21.47         15.51         6.02 o
  -2   6   9        312.26        326.08         6.53 o
  -1   6   9        112.93        107.29         6.74 o
   0   6   9       1313.25       1268.36        11.85 o
   1   6   9        701.72        690.81        19.11 o
   2   6   9        141.72        141.53         9.65 o
   3   6   9        119.63        122.36         8.10 o
   4   6   9         79.64         87.32         6.72 o
   5   6   9         54.00         51.63         7.86 o
   6   6   9        246.95        235.25        25.17 o
   7   6   9          3.15         24.89        10.67 o
   8   6   9        214.08        232.84        12.16 o
   9   6   9         99.38        108.24        18.80 o
 -12   7   9          2.15         -8.08        14.89 o
 -11   7   9         32.50         42.01         9.85 o
 -10   7   9         57.27         54.62         7.14 o
  -9   7   9        109.27        111.49         7.58 o
  -8   7   9         22.52         24.52         6.05 o
  -7   7   9         78.69         74.47         6.29 o
  -6   7   9          8.95          7.08         6.27 o
  -5   7   9         53.14         43.92         7.40 o
  -4   7   9        460.53        508.07         8.69 o
  -3   7   9         27.28         23.84         7.05 o
  -2   7   9         67.93        113.50         7.85 o
  -1   7   9        470.08        478.02        10.44 o
   0   7   9        169.61        175.26         5.78 o
   1   7   9          1.28          1.23         5.11 o
   2   7   9          0.51          4.94         6.01 o
   3   7   9        183.40        173.22        10.96 o
   4   7   9        262.06        224.29        12.86 o
   5   7   9        132.77        127.68         8.63 o
   6   7   9          9.95          7.11         5.96 o
   7   7   9         64.58         52.50         9.03 o
   8   7   9          9.95        -13.03        20.05 o
   9   7   9         25.30         40.20        20.34 o
 -12   8   9        216.57        197.76        17.07 o
 -11   8   9        143.43        127.04        12.23 o
 -10   8   9         69.58         79.63         8.00 o
  -9   8   9        103.37        118.84         8.75 o
  -8   8   9        709.45        702.87        11.15 o
  -7   8   9         30.15         25.59         7.74 o
  -6   8   9        224.35        232.56         7.02 o
  -5   8   9          0.47         -1.97         6.03 o
  -4   8   9         63.84         68.69         7.40 o
  -3   8   9         96.59         88.17         7.08 o
  -2   8   9       1476.52       1438.39        15.22 o
  -1   8   9         26.65         16.92         6.93 o
   0   8   9        975.95        918.35        10.06 o
   1   8   9        382.08        361.71         7.74 o
   2   8   9         53.63         67.94        10.91 o
   3   8   9          1.61          1.20        10.55 o
   4   8   9        903.41        859.81        18.33 o
   5   8   9        116.75        110.24         9.60 o
   6   8   9         94.20         93.16        11.79 o
   7   8   9          0.15        -15.36        17.52 o
   8   8   9        174.01        198.99        24.29 o
 -11   9   9         59.98         41.80        10.22 o
 -10   9   9        275.59        259.01        10.29 o
  -9   9   9        127.65        123.76         8.01 o
  -8   9   9         10.43         11.97         7.71 o
  -7   9   9         90.97         96.42         8.29 o
  -6   9   9          0.26          4.51         6.23 o
  -5   9   9        525.33        480.40         9.44 o
  -4   9   9        662.43        620.72        10.81 o
  -3   9   9        205.13        194.08         7.44 o
  -2   9   9         21.83         19.84         8.06 o
  -1   9   9       1129.19       1071.18        12.19 o
   0   9   9        222.59        202.66         6.39 o
   1   9   9         12.45         23.76         8.81 o
   2   9   9        202.29        196.19         6.54 o
   3   9   9        386.26        369.74         9.37 o
   4   9   9         19.67         20.58        14.53 o
   5   9   9          0.13         -6.52        19.30 o
   6   9   9         81.81        111.40        24.78 o
   7   9   9          4.72         13.83        18.05 o
   8   9   9         40.35         27.49        20.00 o
 -11  10   9         45.28         52.60        14.76 o
 -10  10   9          2.32         -4.31         7.86 o
  -9  10   9          6.22          6.94         8.12 o
  -8  10   9         31.97         36.13         7.40 o
  -7  10   9        119.17        118.35         8.60 o
  -6  10   9        548.63        541.83         9.92 o
  -5  10   9        106.35        103.52         9.18 o
  -4  10   9          1.41          4.09         8.35 o
  -3  10   9         18.59         30.12         7.48 o
  -2  10   9         96.23         99.66         7.71 o
  -1  10   9        268.39        260.08         8.52 o
   0  10   9        275.24        288.69         5.99 o
   1  10   9        284.66        296.40        12.90 o
   2  10   9        451.93        452.04        17.01 o
   3  10   9         93.65        104.19        17.96 o
   4  10   9         67.32         80.06        15.92 o
   5  10   9          4.38         12.92        21.71 o
   6  10   9         75.98         66.78        18.33 o
   7  10   9         33.99         50.16        21.99 o
 -10  11   9          0.71         -5.93         8.33 o
  -9  11   9        117.47        113.26        10.26 o
  -8  11   9          1.08          4.72         9.28 o
  -7  11   9         73.70         80.42         8.30 o
  -6  11   9        359.85        349.99         9.36 o
  -5  11   9          8.84         10.72         7.43 o
  -4  11   9        475.16        476.46        11.77 o
  -3  11   9          1.72         28.70         7.87 o
  -2  11   9        200.11        199.13        11.80 o
  -1  11   9         53.30         54.05         7.87 o
   0  11   9        639.38        629.04         9.02 o
   1  11   9        177.13        172.44        13.38 o
   2  11   9         90.10         57.45        13.76 o
   3  11   9         97.06         79.61        17.07 o
   4  11   9          1.03          1.95        15.08 o
   5  11   9          0.11         18.24        36.09 o
   6  11   9        373.79        424.67        23.62 o
   7  11   9          9.48         -6.99        19.88 o
  -9  12   9         22.87         25.70         8.24 o
  -8  12   9        137.33        117.18        14.35 o
  -7  12   9         39.45         38.53         8.16 o
  -6  12   9        300.61        312.37         9.58 o
  -5  12   9         94.62        102.22         8.53 o
  -4  12   9         21.72         19.48        12.38 o
  -3  12   9        204.23        212.39         8.89 o
  -2  12   9        743.69        744.45        12.77 o
  -1  12   9        484.86        496.67        13.17 o
   0  12   9         20.11         20.28         5.19 o
   1  12   9          0.18         13.82        13.55 o
   2  12   9          5.26         12.65        13.35 o
   3  12   9         18.29         32.47        24.41 o
   4  12   9        139.93        177.47        16.12 o
   5  12   9          6.61        -10.19        19.33 o
   6  12   9        117.89        148.49        21.41 o
  -9  13   9         77.10         82.86        12.76 o
  -8  13   9         34.68         43.39        11.04 o
  -7  13   9         66.72         68.57         8.24 o
  -6  13   9          4.87          4.07         7.37 o
  -5  13   9         24.04         29.71         8.71 o
  -4  13   9        772.84        801.28        15.50 o
  -3  13   9        933.21        964.26        14.05 o
  -2  13   9         38.28         62.81        11.38 o
  -1  13   9        440.14        403.47         9.54 o
   0  13   9         41.30         13.77         5.70 o
   1  13   9        139.75        127.41        13.23 o
   2  13   9         50.11         39.91        14.41 o
   3  13   9         59.73         91.42        16.04 o
   4  13   9        213.48        238.38        22.33 o
   5  13   9        267.76        330.19        20.41 o
  -8  14   9          4.94          1.65        18.23 o
  -7  14   9          4.39         -8.39         9.54 o
  -6  14   9         32.04         38.31         8.00 o
  -5  14   9         80.14         91.15        11.43 o
  -4  14   9          0.07          8.05        10.03 o
  -3  14   9         18.38         16.86         8.40 o
  -2  14   9        383.44        393.46        11.18 o
  -1  14   9        101.99        101.57        14.24 o
   0  14   9          1.61         -0.16        16.11 o
   1  14   9          0.16         -6.13        13.50 o
   2  14   9          2.24          0.31        13.25 o
   3  14   9          0.27          7.44        17.64 o
   4  14   9          2.58         -7.95        17.06 o
  -6  15   9         36.77         50.97         9.48 o
  -5  15   9          2.70          7.90        10.56 o
  -4  15   9          4.10         -1.44        10.12 o
  -3  15   9         80.85         84.80         9.12 o
  -2  15   9         55.42         85.62        12.26 o
  -1  15   9        138.94        149.34        16.69 o
   0  15   9         19.31         25.68        12.79 o
   1  15   9         64.30         77.56        14.31 o
   2  15   9         28.72         70.46        16.09 o
   3  15   9         14.12          3.95        15.46 o
  -5  16   9         13.37         -2.07        10.69 o
  -4  16   9         22.08         16.62        10.99 o
  -3  16   9         19.46         33.68        14.43 o
  -2  16   9         45.46         52.62        12.50 o
  -1  16   9         50.60         56.17        14.81 o
   0  16   9          9.69          0.74        13.92 o
   1  16   9          0.27         17.70        15.36 o
 -13   0  10         43.75         42.01        32.39 o
 -12   0  10        149.51        218.57        32.34 o
 -11   0  10        982.22        934.41        41.66 o
 -10   0  10        166.89        168.02        26.20 o
  -9   0  10       1067.95       1051.88        37.44 o
  -8   0  10        636.83        646.85        29.63 o
  -7   0  10        310.10        317.70        24.35 o
  -6   0  10        169.30        199.47        30.47 o
  -5   0  10         29.94         59.04        15.69 o
  -4   0  10      11532.24      12073.80       118.91 o
  -3   0  10       5876.90       6110.12        97.03 o
  -2   0  10         85.38         89.81        14.85 o
  -1   0  10       2117.01       2155.02        54.06 o
   0   0  10       1947.46       1838.59        24.91 o
   1   0  10         79.35        157.14        23.38 o
   2   0  10          3.27         21.08        11.11 o
   3   0  10        717.12        644.67        24.37 o
   4   0  10        332.35        313.10        36.74 o
   5   0  10       2841.52       2764.47        45.32 o
   6   0  10         10.05        -16.94        16.94 o
   7   0  10        317.76        332.81        18.58 o
   8   0  10        145.18        155.26        21.70 o
   9   0  10         59.30         58.67        22.04 o
 -13   1  10         14.47         -4.23        26.47 o
 -12   1  10         65.34         75.59        21.21 o
 -11   1  10        236.50        212.74        21.36 o
 -10   1  10          5.15        -17.55        17.55 o
  -9   1  10         32.13         53.71        19.11 o
  -8   1  10          0.70         39.50        20.90 o
  -7   1  10         23.55          5.86        13.12 o
  -6   1  10        258.66        320.83        21.23 o
  -5   1  10         63.32         89.14         9.96 o
  -4   1  10         28.61         24.59         2.44 o
  -3   1  10       1258.64       1308.93        23.39 o
  -2   1  10       1140.74       1145.38        21.27 o
  -1   1  10        664.26        645.55        10.36 o
   0   1  10       1302.94       1253.27        14.17 o
   1   1  10        155.32        195.05         9.01 o
   2   1  10         29.18         44.77         7.73 o
   3   1  10       1088.17       1020.75        14.67 o
   4   1  10       1780.76       1707.71        23.75 o
   5   1  10         21.44         35.87         9.84 o
   6   1  10        452.42        449.28        14.29 o
   7   1  10        153.73        147.46        13.58 o
   8   1  10          0.11         -2.66        11.30 o
   9   1  10         52.42         50.64        13.13 o
 -13   2  10          0.01         65.67        22.96 o
 -12   2  10        113.26         85.70        35.59 o
 -11   2  10         82.45        119.63        23.34 o
 -10   2  10          0.08         -2.29         5.57 o
  -9   2  10        155.53        175.20        17.55 o
  -8   2  10          5.26         25.00        14.30 o
  -7   2  10        496.50        474.73        18.30 o
  -6   2  10        222.65        213.91        18.11 o
  -5   2  10        186.46        188.88        10.44 o
  -4   2  10         73.95         62.47         7.70 o
  -3   2  10       4233.20       4315.45        37.73 o
  -2   2  10        445.01        467.24        11.38 o
  -1   2  10       1196.51       1148.06        21.10 o
   0   2  10         31.82         36.21         8.30 o
   1   2  10          4.88         -7.17         7.17 o
   2   2  10         46.08         36.70         8.62 o
   3   2  10          7.69         27.09         8.06 o
   4   2  10         69.31         66.03        12.20 o
   5   2  10        379.81        335.33        20.06 o
   6   2  10         52.75         41.75         9.96 o
   7   2  10        149.97        162.31        13.67 o
   8   2  10        187.87        216.48        15.69 o
   9   2  10          3.23          5.09        14.60 o
 -13   3  10         14.68         -2.18        42.09 o
 -12   3  10          9.28         29.34        20.87 o
 -11   3  10         80.26         73.61        16.07 o
 -10   3  10        307.14        297.28        18.94 o
  -9   3  10         12.27        -11.60        34.66 o
  -8   3  10         84.45        109.29        15.34 o
  -7   3  10         37.86         49.28        15.53 o
  -6   3  10        135.03        121.07        14.31 o
  -5   3  10          0.18          3.49         5.66 o
  -4   3  10        387.93        341.64         5.99 o
  -3   3  10        730.27        760.50         8.85 o
  -2   3  10          0.18         17.18         7.42 o
  -1   3  10       1005.21        973.81        18.14 o
   0   3  10          0.06         44.64        12.24 o
   1   3  10         61.03         78.58        12.85 o
   2   3  10         29.16         48.03        19.50 o
   3   3  10         70.22         75.40         8.42 o
   4   3  10         78.92         82.09         9.37 o
   5   3  10         51.43         45.44         8.93 o
   6   3  10        204.52        196.20        12.81 o
   7   3  10        141.97        135.33        11.84 o
   8   3  10          1.10         12.93        12.80 o
   9   3  10         86.67         84.35        15.10 o
 -13   4  10         16.76         11.70        18.56 o
 -12   4  10          8.55         -1.33        16.27 o
 -11   4  10         28.45         23.72        10.63 o
 -10   4  10          1.06          2.30        13.13 o
  -9   4  10        131.32        133.44         9.41 o
  -8   4  10          0.03         10.96        11.27 o
  -7   4  10         31.02         39.07        12.37 o
  -6   4  10        330.50        335.60        18.20 o
  -5   4  10         20.27         31.57         5.92 o
  -4   4  10        114.33        116.98         4.89 o
  -3   4  10         40.10         49.68         5.05 o
  -2   4  10        407.26        469.14         8.07 o
  -1   4  10       1839.51       1921.92        19.17 o
   0   4  10        631.91        616.06        12.92 o
   1   4  10        556.20        548.47        11.21 o
   2   4  10        250.09        224.39        10.00 o
   3   4  10        477.42        464.96        10.58 o
   4   4  10        239.02        245.83         9.43 o
   5   4  10        444.99        436.06        12.47 o
   6   4  10        126.45        108.92         9.96 o
   7   4  10         20.33         33.67        10.36 o
   8   4  10         22.19         26.99        12.71 o
   9   4  10         11.92          8.88        13.14 o
 -12   5  10          1.31        -17.12        20.33 o
 -11   5  10          6.20          9.98         8.46 o
 -10   5  10         38.00         26.46         4.48 o
  -9   5  10         41.78         60.61         9.49 o
  -8   5  10        688.34        658.07        15.69 o
  -7   5  10         91.23         90.26        11.34 o
  -6   5  10        193.24        209.52         7.38 o
  -5   5  10          7.87          5.49         8.35 o
  -4   5  10        153.17        160.63         7.28 o
  -3   5  10        132.69        125.44         6.74 o
  -2   5  10         88.88         80.16         6.42 o
  -1   5  10          0.02         -6.36         6.36 o
   0   5  10          0.24        -10.74        10.84 o
   1   5  10          3.79        -11.51        11.51 o
   2   5  10        332.30        312.00        17.62 o
   3   5  10        702.59        666.23        15.77 o
   4   5  10        489.10        427.94        24.23 o
   5   5  10         30.65         23.49         8.18 o
   6   5  10        327.37        354.20        11.46 o
   7   5  10        196.06        207.05        12.77 o
   8   5  10         28.48         25.50        11.68 o
   9   5  10         37.91         35.86        11.51 o
 -12   6  10        121.57        124.17        15.13 o
 -11   6  10        140.54        131.21        11.38 o
 -10   6  10         12.20         19.37         9.59 o
  -9   6  10        119.69        103.27         5.77 o
  -8   6  10        176.84        171.65        10.18 o
  -7   6  10        212.91        205.35         8.88 o
  -6   6  10         85.92         85.00         5.83 o
  -5   6  10       1752.48       1809.31        20.88 o
  -4   6  10        251.15        241.30         9.29 o
  -3   6  10        361.02        412.87         8.09 o
  -2   6  10         42.25         78.48         9.11 o
  -1   6  10          0.03         14.77         7.19 o
   0   6  10          5.27          7.55         6.29 o
   1   6  10        250.29        272.64        15.91 o
   2   6  10        652.57        684.02        14.96 o
   3   6  10        203.80        195.82         7.80 o
   4   6  10         25.92         25.75        11.66 o
   5   6  10          0.64         -3.75         7.81 o
   6   6  10         74.03         93.91         8.39 o
   7   6  10         58.46         44.37        11.62 o
   8   6  10         24.48         23.86         9.80 o
   9   6  10          7.56          5.12        24.16 o
 -12   7  10        118.70        127.51        15.16 o
 -11   7  10        100.37         75.13        10.11 o
 -10   7  10        423.82        385.65        12.21 o
  -9   7  10          1.08          5.97         5.78 o
  -8   7  10        342.39        326.43         8.60 o
  -7   7  10        244.67        255.15         7.75 o
  -6   7  10          4.20         16.13         5.48 o
  -5   7  10       1922.49       1882.41        18.74 o
  -4   7  10       2046.50       1973.13        19.25 o
  -3   7  10       1367.34       1364.57        14.75 o
  -2   7  10        243.34        219.47         7.90 o
  -1   7  10        199.98        187.89         6.71 o
   0   7  10       2156.18       2154.07        40.68 o
   1   7  10       1175.75       1131.78        13.16 o
   2   7  10         52.10         40.57         8.49 o
   3   7  10        286.42        261.98        11.33 o
   4   7  10       2220.53       2237.48        21.11 o
   5   7  10          4.14          3.72         6.82 o
   6   7  10        201.55        211.14        15.93 o
   7   7  10          0.68         11.30         6.99 o
   8   7  10         13.29         -3.13        21.83 o
 -11   8  10        146.63         98.33        10.91 o
 -10   8  10          3.86         13.23         9.19 o
  -9   8  10         84.67         75.89         6.99 o
  -8   8  10          0.04          6.57         9.89 o
  -7   8  10        388.92        373.08         9.17 o
  -6   8  10         56.32         58.80         7.62 o
  -5   8  10        408.30        417.02        10.00 o
  -4   8  10         20.96         23.16         7.25 o
  -3   8  10       1577.07       1548.00        16.27 o
  -2   8  10         37.73         47.85         6.32 o
  -1   8  10         25.57         16.94         7.75 o
   0   8  10          9.98          7.79         8.35 o
   1   8  10        142.99        135.29         5.76 o
   2   8  10        221.74        207.08         6.61 o
   3   8  10        240.13        218.45         8.11 o
   4   8  10         76.36         68.09         6.80 o
   5   8  10          9.41          1.84        11.29 o
   6   8  10          9.53         -1.75         8.20 o
   7   8  10          2.21         10.89        20.86 o
   8   8  10          2.25         19.56        21.97 o
 -11   9  10          0.08         -4.35        10.01 o
 -10   9  10         28.97         41.66         9.65 o
  -9   9  10          0.25          9.10         7.74 o
  -8   9  10        320.24        323.86        11.76 o
  -7   9  10        650.89        672.40        10.60 o
  -6   9  10        287.65        290.33        10.46 o
  -5   9  10          1.23         -0.97        10.03 o
  -4   9  10         59.96         66.34         8.03 o
  -3   9  10         60.88         43.74         7.56 o
  -2   9  10          2.53         -1.72         6.06 o
  -1   9  10         40.79         43.72         6.13 o
   0   9  10        159.33        157.68         8.43 o
   1   9  10         74.91         80.49         7.05 o
   2   9  10        795.37        754.69        14.96 o
   3   9  10        162.84        181.46         9.54 o
   4   9  10        228.14        256.50        17.76 o
   5   9  10          5.57         27.98        16.10 o
   6   9  10        220.38        195.28        20.48 o
   7   9  10          0.10        -19.83        19.83 o
 -10  10  10          6.04         16.66        15.35 o
  -9  10  10          0.02          9.10        10.75 o
  -8  10  10         13.31          3.13         8.36 o
  -7  10  10         95.93        100.83         7.38 o
  -6  10  10        144.23        139.07        10.27 o
  -5  10  10         55.26         75.31         9.29 o
  -4  10  10         68.95         78.91         7.60 o
  -3  10  10        110.08        112.48         9.26 o
  -2  10  10         32.43         44.58         6.11 o
  -1  10  10        160.96        154.98         9.80 o
   0  10  10         17.22         17.28         5.55 o
   1  10  10         32.78         39.69         9.41 o
   2  10  10         42.86         33.63        13.76 o
   3  10  10         59.42         84.34        15.17 o
   4  10  10         82.70         67.32        18.05 o
   5  10  10          4.87         13.99        16.73 o
   6  10  10          5.53         -8.84        20.07 o
   7  10  10         36.10         30.81        22.98 o
 -10  11  10        121.82        119.29        12.04 o
  -9  11  10         28.66         36.13        10.18 o
  -8  11  10         68.69         72.81         9.56 o
  -7  11  10          5.37         -1.47         7.06 o
  -6  11  10          9.37         23.38        10.36 o
  -5  11  10         47.31         62.72         8.99 o
  -4  11  10        262.34        260.07         9.40 o
  -3  11  10          0.59         -2.57         7.84 o
  -2  11  10        349.50        351.36         8.42 o
  -1  11  10        733.18        711.75        14.32 o
   0  11  10          0.31          8.58         5.91 o
   1  11  10         17.85         20.35         3.66 o
   2  11  10         31.04         46.27        14.08 o
   3  11  10         95.57        105.25        15.99 o
   4  11  10         21.10         23.82        19.51 o
   5  11  10          0.90        -20.62        24.65 o
   6  11  10        221.82        211.95        22.51 o
  -9  12  10         26.53         36.20        12.95 o
  -8  12  10          0.01          7.44        10.23 o
  -7  12  10         28.16         31.16         7.77 o
  -6  12  10          2.81         17.73        10.86 o
  -5  12  10          0.17          7.56         8.97 o
  -4  12  10          0.70         12.60        10.25 o
  -3  12  10         53.04         76.21         8.95 o
  -2  12  10          0.47          9.32         6.76 o
  -1  12  10        506.99        476.36         8.79 o
   0  12  10        200.14        212.55        13.55 o
   1  12  10         38.62         30.96        12.53 o
   2  12  10        210.35        233.53        16.08 o
   3  12  10         77.80        109.39        17.19 o
   4  12  10         26.63         47.13        21.12 o
   5  12  10          3.60         22.60        21.07 o
   6  12  10         21.58         -3.06        29.79 o
  -8  13  10          2.60         -1.12        10.38 o
  -7  13  10         46.47         53.93         8.75 o
  -6  13  10          0.47         16.56        10.61 o
  -5  13  10          1.20          2.34         9.61 o
  -4  13  10          0.39         11.07        10.29 o
  -3  13  10          3.09         19.54        10.01 o
  -2  13  10       1940.51       1902.66        20.71 o
  -1  13  10        241.67        233.52         8.40 o
   0  13  10          3.25         -5.38        11.80 o
   1  13  10         43.43         76.22        15.74 o
   2  13  10         22.46         26.06        13.85 o
   3  13  10          2.73          4.74        14.46 o
   4  13  10         71.54         70.21        16.81 o
   5  13  10         29.02         37.56        22.13 o
  -7  14  10          8.27         13.79         8.93 o
  -6  14  10         69.72         71.57         9.38 o
  -5  14  10          0.37          1.84        10.20 o
  -4  14  10        349.78        328.33        13.75 o
  -3  14  10        660.89        700.45        14.69 o
  -2  14  10         53.45         45.41         7.29 o
  -1  14  10        166.20        186.29        13.92 o
   0  14  10         95.56         85.89        16.37 o
   1  14  10         11.38         32.00        14.47 o
   2  14  10         43.61        109.25        18.95 o
   3  14  10         42.17         45.13        17.59 o
   4  14  10         75.30         78.79        19.08 o
  -6  15  10          7.69         16.20         9.31 o
  -5  15  10        197.77        187.03        16.96 o
  -4  15  10        198.20        211.76        14.92 o
  -3  15  10          8.15          6.26        13.88 o
  -2  15  10         16.73          9.24        12.90 o
  -1  15  10        195.78        190.26        15.28 o
   0  15  10          0.02         11.20        15.93 o
   1  15  10          0.37         10.38        14.05 o
   2  15  10          2.93          7.61        16.97 o
  -4  16  10         71.13         87.88        18.13 o
  -3  16  10          2.96         -8.80        17.46 o
  -2  16  10        115.93        119.92        19.94 o
  -1  16  10         37.83         47.15        14.01 o
   0  16  10         13.28         11.57        13.85 o
 -13   1  11         23.39         48.65        26.93 o
 -12   1  11          0.53         19.24        20.53 o
 -11   1  11         44.49         32.60        30.98 o
 -10   1  11          0.15         23.56        17.30 o
  -9   1  11        803.51        818.08        26.90 o
  -8   1  11         95.76        101.95        25.54 o
  -7   1  11        102.49         99.98        14.84 o
  -6   1  11        630.23        623.63        19.44 o
  -5   1  11        164.41        185.50        10.01 o
  -4   1  11         53.71         68.66         5.13 o
  -3   1  11       1597.86       1462.96        30.18 o
  -2   1  11       1139.01       1074.69        22.74 o
  -1   1  11        210.54        200.69        14.18 o
   0   1  11       1025.07        991.36        14.93 o
   1   1  11        273.24        286.20        12.65 o
   2   1  11        314.73        311.33        10.23 o
   3   1  11        554.52        540.58        12.64 o
   4   1  11        324.53        321.63        13.54 o
   5   1  11          0.91         -4.98         9.56 o
   6   1  11         48.72         58.86        12.55 o
   7   1  11         98.49        103.97        11.88 o
   8   1  11        222.13        243.69        16.70 o
   9   1  11        182.03        211.68        17.74 o
 -13   2  11         46.74         -7.88        22.99 o
 -12   2  11          7.99         39.17        21.12 o
 -11   2  11        176.46        179.51        21.12 o
 -10   2  11         59.21         65.99        18.39 o
  -9   2  11       1099.36       1112.82        27.96 o
  -8   2  11         54.56         51.69        15.49 o
  -7   2  11        178.97        166.73        17.96 o
  -6   2  11          1.37         -7.76        10.56 o
  -5   2  11        104.51         98.17        17.87 o
  -4   2  11         57.40         72.55         4.37 o
  -3   2  11          0.51          5.62         8.23 o
  -2   2  11         57.61         29.21        10.23 o
  -1   2  11         54.16         53.60        14.08 o
   0   2  11        164.80        150.33         8.60 o
   1   2  11       2468.43       2404.50        24.73 o
   2   2  11          2.98         13.11         8.00 o
   3   2  11         80.83         65.61        10.25 o
   4   2  11        141.21        132.04        10.00 o
   5   2  11        348.16        357.83        12.21 o
   6   2  11        100.90         98.74        11.56 o
   7   2  11         14.20         21.11        14.75 o
   8   2  11          1.89          9.07        11.70 o
   9   2  11         12.14         27.23        13.05 o
 -13   3  11          2.29          9.54        29.81 o
 -12   3  11          0.29         19.11        20.23 o
 -11   3  11         61.87         50.39        22.82 o
 -10   3  11          3.78          1.77        22.77 o
  -9   3  11        135.21        139.64        21.46 o
  -8   3  11        581.64        551.89        16.72 o
  -7   3  11        152.05        155.51        21.45 o
  -6   3  11        351.78        334.65        17.08 o
  -5   3  11        998.32        955.95        12.81 o
  -4   3  11         99.65         98.79         4.69 o
  -3   3  11        337.67        308.29         9.05 o
  -2   3  11         62.79         74.55         6.86 o
  -1   3  11        302.35        324.57        11.69 o
   0   3  11        299.55        300.80        11.57 o
   1   3  11         52.09         34.58         8.36 o
   2   3  11          5.68         23.77         9.18 o
   3   3  11         73.21         98.30         9.50 o
   4   3  11        180.83        179.10         9.70 o
   5   3  11        923.08        912.08        25.44 o
   6   3  11        201.59        210.88        11.69 o
   7   3  11         19.71         23.19        10.87 o
   8   3  11          1.91         28.06        14.75 o
   9   3  11          4.90        -12.86        12.86 o
 -12   4  11         47.19         36.61        26.65 o
 -11   4  11         10.90         28.51        61.59 o
 -10   4  11        615.92        578.29        24.40 o
  -9   4  11        212.90        229.28        14.77 o
  -8   4  11        261.09        271.93        17.17 o
  -7   4  11        240.13        201.82        14.32 o
  -6   4  11         28.40         28.17        12.61 o
  -5   4  11         15.94         21.55         5.87 o
  -4   4  11          0.61         -3.03         4.41 o
  -3   4  11         57.47         55.42         5.17 o
  -2   4  11       1066.41        995.49        13.79 o
  -1   4  11       2227.01       2194.77        22.10 o
   0   4  11        364.36        358.20        14.01 o
   1   4  11         34.41         43.42         8.64 o
   2   4  11        651.87        606.38        12.26 o
   3   4  11          4.29        -12.48        13.47 o
   4   4  11         29.06         37.32         9.72 o
   5   4  11        130.90        103.72        12.07 o
   6   4  11        335.27        333.82        13.51 o
   7   4  11        151.33        150.25        16.57 o
   8   4  11          2.64          4.01        11.04 o
 -12   5  11         16.78         26.90        24.42 o
 -11   5  11          0.32          5.98        14.71 o
 -10   5  11        109.23        132.23        16.65 o
  -9   5  11         68.88         68.07        13.32 o
  -8   5  11        188.50        182.51        13.57 o
  -7   5  11        390.36        394.42        14.22 o
  -6   5  11        864.89        880.04        20.64 o
  -5   5  11        467.76        499.30        10.45 o
  -4   5  11        138.74        140.89         8.06 o
  -3   5  11         20.42         18.88         5.24 o
  -2   5  11         88.55         95.07         7.97 o
  -1   5  11          0.07         -4.93         7.21 o
   0   5  11        146.06        155.51         8.49 o
   1   5  11        392.30        380.15        13.29 o
   2   5  11        651.25        666.14        19.39 o
   3   5  11        792.43        740.68        14.10 o
   4   5  11        146.76        123.54        11.84 o
   5   5  11         25.21         39.13         9.74 o
   6   5  11         65.57         88.12         9.49 o
   7   5  11          9.99         -1.63        10.84 o
   8   5  11          2.74         14.52        10.61 o
 -12   6  11         46.58         56.58        14.92 o
 -11   6  11         55.05         34.69        13.52 o
 -10   6  11          1.31         -7.14        13.29 o
  -9   6  11        132.46        112.42         7.25 o
  -8   6  11        169.42        164.78        18.00 o
  -7   6  11        387.46        359.81        14.09 o
  -6   6  11        145.24        170.20        11.55 o
  -5   6  11          0.06         -5.55         7.99 o
  -4   6  11        637.71        611.21         9.93 o
  -3   6  11        266.33        272.19         6.93 o
  -2   6  11          6.47          8.85         5.74 o
  -1   6  11          2.34         10.82         7.09 o
   0   6  11        874.08        834.97        13.14 o
   1   6  11       1352.07       1281.21        23.90 o
   2   6  11        264.44        227.41        11.73 o
   3   6  11         44.17         65.47         9.89 o
   4   6  11        684.03        646.62        12.20 o
   5   6  11        585.65        541.64        12.56 o
   6   6  11         55.26        160.32        50.89 o
   7   6  11         73.54         74.95        12.00 o
   8   6  11          0.00          2.73        10.72 o
 -12   7  11          3.59          1.11        14.16 o
 -11   7  11        113.00        101.19        19.04 o
 -10   7  11         59.70         78.00        13.25 o
  -9   7  11          7.71          7.43         7.75 o
  -8   7  11          0.58         -5.28         5.84 o
  -7   7  11        267.25        250.53        11.63 o
  -6   7  11         18.14         31.98         8.42 o
  -5   7  11        499.03        439.60        11.91 o
  -4   7  11        282.11        243.84        10.92 o
  -3   7  11        509.44        493.26         9.43 o
  -2   7  11          6.85          9.51         5.75 o
  -1   7  11        261.98        251.91         7.55 o
   0   7  11         99.91        103.11         7.92 o
   1   7  11        149.82        115.29         8.94 o
   2   7  11        252.80        271.25        14.67 o
   3   7  11          1.45          4.56        11.12 o
   4   7  11        649.60        549.16        12.90 o
   5   7  11         16.71         13.91         6.93 o
   6   7  11         80.02         84.46         8.95 o
   7   7  11        161.09        149.03        22.59 o
   8   7  11          8.38         32.59        26.63 o
 -11   8  11        181.44        187.90        14.71 o
 -10   8  11         12.69         24.42        13.18 o
  -9   8  11          1.46         13.44        16.50 o
  -8   8  11        308.97        290.30         9.76 o
  -7   8  11        186.10        198.25         8.31 o
  -6   8  11        332.38        324.09        13.42 o
  -5   8  11        334.06        338.76        13.57 o
  -4   8  11        124.95        127.66         8.12 o
  -3   8  11        660.44        664.35         9.62 o
  -2   8  11        311.47        332.05         9.82 o
  -1   8  11        283.88        274.43         8.34 o
   0   8  11         14.76         19.73        10.50 o
   1   8  11        370.76        377.75         9.29 o
   2   8  11          2.15         -3.05         7.66 o
   3   8  11         17.07         20.68        10.21 o
   4   8  11        143.76        155.68        11.37 o
   5   8  11        145.92        146.48        11.69 o
   6   8  11         21.59          4.68        17.52 o
   7   8  11         91.76        119.44        23.15 o
 -11   9  11          0.15         -6.07        19.65 o
 -10   9  11         44.16         16.19        13.51 o
  -9   9  11          1.08          8.69         7.93 o
  -8   9  11          3.95          0.89        11.54 o
  -7   9  11         79.85         81.88         7.69 o
  -6   9  11        754.13        697.29        12.40 o
  -5   9  11        426.08        427.93        13.24 o
  -4   9  11        236.14        255.58         9.61 o
  -3   9  11        259.89        259.32        10.20 o
  -2   9  11         79.33         82.63         6.50 o
  -1   9  11        141.78        137.31         7.28 o
   0   9  11          0.09         -1.18         8.47 o
   1   9  11        106.01        105.78         6.29 o
   2   9  11        131.94        130.50         7.72 o
   3   9  11        245.09        254.09        10.98 o
   4   9  11        157.54        171.83        17.77 o
   5   9  11         22.20         43.74        37.90 o
   6   9  11          9.70         20.69        18.68 o
   7   9  11          6.12         -1.00        20.06 o
 -10  10  11        128.68        148.01        13.37 o
  -9  10  11         57.55         63.59         9.18 o
  -8  10  11          4.65          7.44        11.48 o
  -7  10  11          5.91         11.01         7.69 o
  -6  10  11          2.31          9.67         7.86 o
  -5  10  11          3.81         17.04        10.14 o
  -4  10  11        493.64        510.04        13.83 o
  -3  10  11         20.05         37.85         8.08 o
  -2  10  11        730.34        720.18        11.98 o
  -1  10  11        497.98        471.98         8.75 o
   0  10  11         29.23         39.38         8.35 o
   1  10  11          6.72         20.42         6.26 o
   2  10  11        359.49        402.54        20.11 o
   3  10  11         54.09         46.38        17.45 o
   4  10  11        699.56        667.92        40.82 o
   5  10  11        204.90        142.37        19.60 o
   6  10  11         38.30         52.50        20.16 o
 -10  11  11         32.14         34.11        12.46 o
  -9  11  11         51.01         52.75        10.95 o
  -8  11  11          1.35          1.55        11.13 o
  -7  11  11         47.51         41.09         9.84 o
  -6  11  11        524.41        574.13        17.67 o
  -5  11  11         34.13         35.10         8.91 o
  -4  11  11          1.01         12.75         8.77 o
  -3  11  11        201.58        188.91        10.11 o
  -2  11  11         54.75         57.58         7.51 o
  -1  11  11          3.63         -3.94         5.71 o
   0  11  11          4.20          3.29         4.82 o
   1  11  11         19.14          0.11        11.80 o
   2  11  11        259.38        292.54        15.68 o
   3  11  11        234.37        251.68        18.87 o
   4  11  11          6.36         11.16        17.29 o
   5  11  11        181.41        190.56        21.20 o
   6  11  11          0.42        -26.19        26.19 o
  -9  12  11         31.61         39.80         9.70 o
  -8  12  11          1.98         -1.03        14.64 o
  -7  12  11         36.39         50.51         9.40 o
  -6  12  11         71.18         70.10        10.06 o
  -5  12  11         20.27         13.94         9.36 o
  -4  12  11         38.09         44.19        11.83 o
  -3  12  11          2.55          4.20         7.80 o
  -2  12  11        172.72        188.48         9.64 o
  -1  12  11        278.67        301.37        10.22 o
   0  12  11         74.21         61.63         5.82 o
   1  12  11         22.61         60.91        15.70 o
   2  12  11         56.11         81.71        15.65 o
   3  12  11         28.97         39.65        18.00 o
   4  12  11          4.71         29.95        18.17 o
   5  12  11         69.32        101.17        20.85 o
  -8  13  11        292.63        277.65        13.71 o
  -7  13  11         21.82         22.40         9.59 o
  -6  13  11         74.46         81.95        10.91 o
  -5  13  11        122.97        124.32        11.97 o
  -4  13  11         73.17         70.45        13.06 o
  -3  13  11          2.69         -1.13         7.11 o
  -2  13  11          5.94          8.61         8.12 o
  -1  13  11         53.03         66.33        12.43 o
   0  13  11        256.00        283.28        17.53 o
   1  13  11         15.60          9.13        18.05 o
   2  13  11         32.57         24.07        14.65 o
   3  13  11          0.02        -14.37        16.63 o
   4  13  11          3.68          6.75        16.50 o
  -7  14  11         23.87         27.83         9.87 o
  -6  14  11         69.71         69.86        11.56 o
  -5  14  11        368.10        383.38        14.98 o
  -4  14  11        170.76        167.25        13.23 o
  -3  14  11          0.24         -7.50         7.50 o
  -2  14  11         19.04         51.16        12.47 o
  -1  14  11         23.06         23.54        15.26 o
   0  14  11        149.90        150.70        17.59 o
   1  14  11          3.81         19.03        15.22 o
   2  14  11         77.90         93.67        16.23 o
   3  14  11          4.21         18.85        16.47 o
  -5  15  11          9.64         11.83        12.32 o
  -4  15  11        228.28        238.22        14.54 o
  -3  15  11         91.98         89.32        13.33 o
  -2  15  11         66.34         72.45        14.87 o
  -1  15  11         97.13         84.67        14.18 o
   0  15  11         36.74         17.96        14.30 o
   1  15  11          0.01          0.43        15.83 o
 -13   0  12         69.80         99.26        34.84 o
 -12   0  12         38.49         -9.73        29.99 o
 -11   0  12        301.08        323.06        32.49 o
 -10   0  12         42.97         22.96        25.09 o
  -9   0  12        261.05        253.36        27.86 o
  -8   0  12       1552.71       1530.71        44.84 o
  -7   0  12        560.63        565.50        28.95 o
  -6   0  12          0.01          7.63        14.04 o
  -5   0  12       2902.69       2945.97        41.26 o
  -4   0  12       2922.25       3018.49        58.53 o
  -3   0  12          6.73         -3.89        26.30 o
  -2   0  12       1161.50       1046.83        29.71 o
  -1   0  12         61.84         56.92        21.07 o
   0   0  12       1031.77       1085.99        25.33 o
   1   0  12       3261.15       3092.00        42.01 o
   2   0  12       6341.58       6078.63        81.39 o
   3   0  12       2055.80       1902.97        32.68 o
   4   0  12         37.79         74.87        22.52 o
   5   0  12          5.94         -1.29        22.60 o
   6   0  12         61.79         15.34        18.35 o
   7   0  12        257.60        254.72        19.62 o
   8   0  12         27.07         20.62        40.07 o
 -12   1  12         38.88          7.26        21.31 o
 -11   1  12         29.39         28.05        19.90 o
 -10   1  12          4.59          4.44        17.64 o
  -9   1  12         80.51         93.53        17.68 o
  -8   1  12          0.42         -4.57        18.66 o
  -7   1  12          1.32         19.11        11.89 o
  -6   1  12        921.65        940.90        16.42 o
  -5   1  12        386.62        409.69        15.36 o
  -4   1  12        925.17        966.54         9.97 o
  -3   1  12         11.76         -9.77        12.11 o
  -2   1  12        612.79        554.81        20.40 o
  -1   1  12        312.02        312.79        12.72 o
   0   1  12         51.75         59.64         9.40 o
   1   1  12        557.12        530.98        13.33 o
   2   1  12         56.92         55.49        14.02 o
   3   1  12       2122.96       2024.17        23.57 o
   4   1  12        249.89        255.66        13.62 o
   5   1  12          9.90         27.65        10.30 o
   6   1  12          1.87         14.92        10.67 o
   7   1  12        123.74        127.19        15.14 o
   8   1  12        127.70        166.80        14.22 o
 -12   2  12         12.21        -10.61        32.60 o
 -11   2  12        129.55        169.65        37.99 o
 -10   2  12        155.76        179.43        20.66 o
  -9   2  12        120.20        159.52        26.58 o
  -8   2  12        476.83        444.24        17.15 o
  -7   2  12          0.11          3.63        13.00 o
  -6   2  12         85.91         90.88        11.82 o
  -5   2  12          0.68        -12.18        12.18 o
  -4   2  12          7.17         11.56         4.82 o
  -3   2  12       1293.64       1286.37        30.39 o
  -2   2  12       1595.52       1597.67        21.92 o
  -1   2  12         88.18        105.17        10.78 o
   0   2  12       1045.38        954.95        16.60 o
   1   2  12        789.82        764.78        17.14 o
   2   2  12        137.02        129.73        13.43 o
   3   2  12        388.17        406.75        14.59 o
   4   2  12         45.23         65.28        12.37 o
   5   2  12         46.52         56.53        10.99 o
   6   2  12         13.48         19.61        12.11 o
   7   2  12          1.47         11.40        11.29 o
   8   2  12        209.99        235.52        15.85 o
 -12   3  12         25.78          0.18        21.25 o
 -11   3  12         13.95         -1.19        24.66 o
 -10   3  12        245.47        221.36        20.76 o
  -9   3  12        574.66        593.70        19.46 o
  -8   3  12         29.26         40.46        22.23 o
  -7   3  12        243.75        224.58        18.44 o
  -6   3  12        434.98        457.39        20.60 o
  -5   3  12        453.10        437.85        14.57 o
  -4   3  12         37.29         56.73         7.78 o
  -3   3  12         14.24          5.74         7.43 o
  -2   3  12          1.85         -4.32        13.04 o
  -1   3  12        302.59        282.83        12.36 o
   0   3  12          0.49          3.20        10.11 o
   1   3  12        339.27        333.88        17.97 o
   2   3  12          1.19         14.14         8.51 o
   3   3  12         38.50         55.62         9.60 o
   4   3  12          5.15         32.29         9.34 o
   5   3  12        173.38        180.27        12.45 o
   6   3  12         55.44         50.77        10.92 o
   7   3  12        111.06        142.86        14.81 o
   8   3  12         40.61         60.00        12.73 o
 -12   4  12         56.60         57.47        22.27 o
 -11   4  12          0.93         29.01        16.70 o
 -10   4  12        288.45        314.35        17.67 o
  -9   4  12         27.26         43.71        15.44 o
  -8   4  12         45.51         56.59        14.99 o
  -7   4  12          0.14         -2.03        11.15 o
  -6   4  12        447.31        456.23        10.24 o
  -5   4  12        245.20        251.14        13.84 o
  -4   4  12         23.93         30.69         8.65 o
  -3   4  12          3.36          7.61         7.28 o
  -2   4  12        207.85        216.12         8.31 o
  -1   4  12        188.36        180.16         8.81 o
   0   4  12        181.82        191.71        17.57 o
   1   4  12         75.71        104.37        23.02 o
   2   4  12        157.59        158.28         9.80 o
   3   4  12        213.84        215.95        10.13 o
   4   4  12        313.22        310.80        12.17 o
   5   4  12         99.46         95.90        10.20 o
   6   4  12        443.31        447.01        13.66 o
   7   4  12         86.37        101.66        13.29 o
   8   4  12         18.10         18.95        11.92 o
 -12   5  12         34.34         31.60        17.36 o
 -11   5  12         20.65         30.60        15.77 o
 -10   5  12         50.55         52.65        16.69 o
  -9   5  12        272.70        283.59        25.85 o
  -8   5  12          0.02         20.81        13.16 o
  -7   5  12       2397.01       2380.64        33.72 o
  -6   5  12        325.74        339.10        11.09 o
  -5   5  12        190.46        202.94         8.51 o
  -4   5  12        387.71        362.29         7.96 o
  -3   5  12        471.04        438.19        13.35 o
  -2   5  12        109.74        102.66         7.59 o
  -1   5  12        150.79        131.09         9.20 o
   0   5  12        100.57        109.32         9.39 o
   1   5  12         96.68        100.38        21.57 o
   2   5  12        960.00        977.16        14.64 o
   3   5  12          9.14         12.09        10.62 o
   4   5  12        212.08        220.41        10.26 o
   5   5  12         70.68         71.33         9.54 o
   6   5  12         71.58         69.77        11.52 o
   7   5  12        127.61        107.75        11.49 o
   8   5  12          0.77         23.05        15.39 o
 -12   6  12        112.51        114.14        18.15 o
 -11   6  12         35.18         22.51        15.60 o
 -10   6  12         20.56         23.65        19.31 o
  -9   6  12        233.78        238.23        15.58 o
  -8   6  12         28.55         50.60        13.98 o
  -7   6  12        109.89        107.74        12.65 o
  -6   6  12        567.22        569.27        12.67 o
  -5   6  12       1144.16       1093.68        16.42 o
  -4   6  12         86.68        102.48         8.69 o
  -3   6  12         24.49         27.39         6.84 o
  -2   6  12        228.26        221.71         8.40 o
  -1   6  12        308.86        295.78         9.23 o
   0   6  12        452.78        394.47        10.93 o
   1   6  12         86.68         65.87        10.71 o
   2   6  12         22.61         19.20        10.75 o
   3   6  12        210.98        208.64        13.16 o
   4   6  12        378.70        311.85        10.68 o
   5   6  12        102.48         86.73        18.76 o
   6   6  12        260.32        247.17        15.69 o
   7   6  12         41.56         44.49        10.22 o
 -11   7  12        288.54        292.63        18.65 o
 -10   7  12          0.28         10.15        16.00 o
  -9   7  12        126.14        111.81        25.38 o
  -8   7  12         33.95         33.84        15.80 o
  -7   7  12         31.95         35.54         8.12 o
  -6   7  12        146.27        150.26        21.82 o
  -5   7  12          0.10         14.00        13.33 o
  -4   7  12          0.10          5.43         7.92 o
  -3   7  12        298.79        299.43         9.37 o
  -2   7  12          8.01         10.74         6.70 o
  -1   7  12        437.73        438.35        10.56 o
   0   7  12        137.32        142.45        13.73 o
   1   7  12        434.02        428.67        13.65 o
   2   7  12         12.00          2.19        14.00 o
   3   7  12         32.34         54.34         9.53 o
   4   7  12       1161.42       1265.78        22.63 o
   5   7  12        477.48        428.85        12.35 o
   6   7  12         13.52         19.02         8.04 o
   7   7  12          9.40         29.72        19.79 o
 -11   8  12         72.81        108.53        30.00 o
 -10   8  12          6.31         16.38        14.06 o
  -9   8  12         15.61         33.45        14.77 o
  -8   8  12         19.62         21.80        12.35 o
  -7   8  12          0.16         -4.55         8.16 o
  -6   8  12         63.53         64.52        16.37 o
  -5   8  12        161.38        172.13        11.63 o
  -4   8  12        195.94        180.32         8.93 o
  -3   8  12         14.85         10.60         6.47 o
  -2   8  12        103.10        107.17         7.62 o
  -1   8  12        303.72        290.53         8.42 o
   0   8  12         28.57         58.38        11.35 o
   1   8  12         22.52         32.04         6.82 o
   2   8  12        413.66        356.81         8.95 o
   3   8  12         52.67         46.02        13.89 o
   4   8  12        121.02        127.97        13.07 o
   5   8  12        115.48         98.57        18.44 o
   6   8  12          2.87         11.47        20.43 o
   7   8  12          0.39         16.31        25.89 o
 -10   9  12          5.43          7.20        13.82 o
  -9   9  12        148.92        177.61        24.29 o
  -8   9  12         13.45         24.66         7.73 o
  -7   9  12        347.04        345.59        14.88 o
  -6   9  12        482.41        485.40        16.58 o
  -5   9  12         29.23         35.86        11.60 o
  -4   9  12       1439.93       1433.52        19.19 o
  -3   9  12        346.15        327.29         9.08 o
  -2   9  12        287.63        263.76         7.88 o
  -1   9  12         89.34         94.93         8.58 o
   0   9  12        184.58        166.52         7.13 o
   1   9  12        146.76        138.66         6.50 o
   2   9  12         32.03         49.79         9.00 o
   3   9  12         81.98         77.09        13.04 o
   4   9  12        206.58        237.21        21.37 o
   5   9  12        152.61        171.72        22.56 o
   6   9  12          1.60          8.21        19.57 o
 -10  10  12          0.08         18.38        13.97 o
  -9  10  12          1.30         22.92        13.23 o
  -8  10  12          1.63         13.78         9.47 o
  -7  10  12         97.29        122.22        11.04 o
  -6  10  12         21.10         30.48        12.37 o
  -5  10  12         54.44         50.93        10.67 o
  -4  10  12         13.69         12.66         8.50 o
  -3  10  12        351.41        348.72        10.05 o
  -2  10  12        229.32        222.11         7.81 o
  -1  10  12          0.33         -6.78         6.78 o
   0  10  12         15.76         14.04         6.46 o
   1  10  12         42.74         43.39         7.58 o
   2  10  12         30.77         26.71         4.96 o
   3  10  12          0.02          9.60        17.88 o
   4  10  12        345.58        343.45        31.50 o
   5  10  12          3.57         -3.41        34.24 o
   6  10  12        252.45        246.40        23.64 o
  -9  11  12        104.57        129.06        17.91 o
  -8  11  12          0.83         13.35        11.11 o
  -7  11  12         66.85         80.44         8.74 o
  -6  11  12         44.83         48.77        12.51 o
  -5  11  12          5.93         15.81        10.87 o
  -4  11  12         84.36        100.25        11.61 o
  -3  11  12         39.56         46.83         8.52 o
  -2  11  12         43.36         58.03         9.78 o
  -1  11  12        494.16        499.40        10.77 o
   0  11  12        133.84        122.56         6.68 o
   1  11  12         38.79         57.70        14.74 o
   2  11  12         81.67        110.62        16.40 o
   3  11  12        154.89        174.55        22.08 o
   4  11  12         57.39         89.98        33.97 o
   5  11  12         35.28         40.18        38.12 o
  -8  12  12          9.31          8.09        10.70 o
  -7  12  12          8.15         14.80         8.70 o
  -6  12  12         10.95         10.18        12.85 o
  -5  12  12         40.92         47.28        11.73 o
  -4  12  12         17.32         18.13        14.66 o
  -3  12  12          7.09         10.36         7.94 o
  -2  12  12        373.11        380.33        11.90 o
  -1  12  12         32.64         34.36         6.31 o
   0  12  12         80.63         95.58        14.41 o
   1  12  12         39.45         27.88        14.88 o
   2  12  12         23.19         45.06        22.68 o
   3  12  12        249.06        249.57        24.64 o
   4  12  12         47.69         55.23        19.73 o
  -7  13  12          9.05         20.06        10.01 o
  -6  13  12          1.16         -4.71        13.60 o
  -5  13  12         86.10         85.25        16.00 o
  -4  13  12         70.02         82.95        10.96 o
  -3  13  12        160.79        156.29         8.55 o
  -2  13  12          3.19         10.85         6.54 o
  -1  13  12         47.29         76.95        13.19 o
   0  13  12        118.79        129.42        15.40 o
   1  13  12         73.21         73.79        15.69 o
   2  13  12          5.19         13.85        16.52 o
   3  13  12        174.41        191.33        20.03 o
  -6  14  12         69.43         75.26        13.90 o
  -5  14  12          8.78         -1.11        13.94 o
  -4  14  12         38.87         43.07         9.88 o
  -3  14  12         24.83         23.54         8.71 o
  -2  14  12         34.81         35.39        15.26 o
  -1  14  12          2.08         -7.32        13.01 o
   0  14  12        396.75        436.40        19.53 o
   1  14  12        251.78        261.10        17.57 o
   2  14  12        270.60        339.38        25.79 o
  -4  15  12        114.06        137.32        27.68 o
  -3  15  12         70.89         88.32        15.03 o
  -2  15  12         40.57         35.57        15.94 o
  -1  15  12         65.59         97.66        14.84 o
   0  15  12          3.38          8.47        14.40 o
 -12   1  13          0.10        -18.79        24.00 o
 -11   1  13          5.97         14.47        19.90 o
 -10   1  13        102.66         80.92        20.02 o
  -9   1  13         53.97         19.98        17.77 o
  -8   1  13       1731.72       1701.54        28.35 o
  -7   1  13       1939.42       2060.66        31.88 o
  -6   1  13         38.59         50.62        10.74 o
  -5   1  13         37.23         31.04        11.96 o
  -4   1  13        279.58        229.45        10.94 o
  -3   1  13       1136.28       1083.82        27.10 o
  -2   1  13          1.38         10.62        12.72 o
  -1   1  13       2959.21       2876.01        41.19 o
   0   1  13         48.62         28.83         9.37 o
   1   1  13        521.90        474.56        12.70 o
   2   1  13        640.81        581.08        23.46 o
   3   1  13        325.42        312.10        13.12 o
   4   1  13        325.74        319.10        19.42 o
   5   1  13          5.50          7.12        10.71 o
   6   1  13         88.77         94.47        13.23 o
   7   1  13         21.36         27.77        14.16 o
   8   1  13          5.09        -14.51        14.51 o
 -12   2  13          0.26          6.80        21.75 o
 -11   2  13          0.72        -20.70        20.70 o
 -10   2  13        209.27        244.80        21.98 o
  -9   2  13        182.03        176.06        17.65 o
  -8   2  13        152.76        133.23        18.09 o
  -7   2  13         12.26         23.97        14.23 o
  -6   2  13       1163.30       1127.82        18.13 o
  -5   2  13       1467.28       1451.20        18.36 o
  -4   2  13        112.03         87.07         9.88 o
  -3   2  13        668.72        672.34        14.43 o
  -2   2  13        156.24        143.37        12.58 o
  -1   2  13        799.78        713.84        16.81 o
   0   2  13          0.61         12.70         9.06 o
   1   2  13        454.57        452.43        14.39 o
   2   2  13          9.91         -5.98         9.27 o
   3   2  13          4.90         10.70        10.52 o
   4   2  13         43.89         40.93        13.23 o
   5   2  13         14.74          9.51        11.72 o
   6   2  13          0.53         -0.83        10.95 o
   7   2  13         40.70         71.24        14.12 o
   8   2  13         86.97        113.56        15.70 o
 -12   3  13          0.01          2.79        25.06 o
 -11   3  13         13.37         20.01        19.38 o
 -10   3  13          0.41          9.81        15.18 o
  -9   3  13          0.11        -16.05        16.05 o
  -8   3  13        583.32        599.03        20.59 o
  -7   3  13          0.04          1.86        11.94 o
  -6   3  13        238.23        189.19        14.66 o
  -5   3  13        378.63        355.08        12.94 o
  -4   3  13       1217.78       1235.98        19.51 o
  -3   3  13         12.81         13.67        10.46 o
  -2   3  13       2693.01       2646.99        25.43 o
  -1   3  13          8.96         17.45        13.10 o
   0   3  13        179.93        161.22        19.79 o
   1   3  13       1308.16       1369.20        21.19 o
   2   3  13         39.19         42.45        12.71 o
   3   3  13         13.24         11.92         9.67 o
   4   3  13        114.24        126.02        12.22 o
   5   3  13          4.00         14.95        10.40 o
   6   3  13        105.97        118.78        13.40 o
   7   3  13         14.22         15.60        12.13 o
   8   3  13          1.74        -12.90        12.90 o
 -12   4  13        141.76        139.58        19.23 o
 -11   4  13         59.92         66.04        18.95 o
 -10   4  13        136.53        141.23        50.12 o
  -9   4  13        334.01        338.47        18.87 o
  -8   4  13         22.55         56.22        14.95 o
  -7   4  13         94.30        122.25        13.76 o
  -6   4  13        119.27         96.88         6.24 o
  -5   4  13       1080.41       1048.83         9.86 o
  -4   4  13         20.92         29.66         5.00 o
  -3   4  13         64.11         65.02        12.33 o
  -2   4  13       1435.72       1402.33        16.95 o
  -1   4  13       1079.50       1018.93        17.82 o
   0   4  13        435.83        480.51        17.13 o
   1   4  13        646.17        570.54        15.78 o
   2   4  13         50.15         53.29        11.00 o
   3   4  13        139.77        160.17        11.57 o
   4   4  13          0.95         16.44         9.62 o
   5   4  13        148.67        149.92        12.46 o
   6   4  13         27.47         38.01        11.04 o
   7   4  13        221.85        209.27        14.43 o
 -12   5  13         61.30         90.69        24.62 o
 -11   5  13          4.29         17.30        20.27 o
 -10   5  13        469.89        451.01        19.70 o
  -9   5  13        363.48        390.41        17.38 o
  -8   5  13       1112.29       1102.48        23.16 o
  -7   5  13          2.66          2.91        12.03 o
  -6   5  13        593.57        560.06        13.80 o
  -5   5  13          1.77          4.81         5.25 o
  -4   5  13          2.58         -6.13         6.13 o
  -3   5  13        377.22        381.43         7.83 o
  -2   5  13        902.82        912.82        12.33 o
  -1   5  13          4.04         18.24        10.43 o
   0   5  13        280.85        297.18        10.89 o
   1   5  13        514.91        426.59        15.02 o
   2   5  13         38.36         38.68        11.46 o
   3   5  13        153.12        163.51        12.21 o
   4   5  13         67.34         48.97        10.96 o
   5   5  13         21.69         23.64        10.07 o
   6   5  13        140.37        130.60        12.90 o
   7   5  13        183.89        168.52        12.80 o
 -11   6  13        221.75        239.41        21.09 o
 -10   6  13          8.17        -11.61        14.82 o
  -9   6  13        416.05        426.20        23.90 o
  -8   6  13        141.66        131.23        15.47 o
  -7   6  13        341.51        341.74        17.44 o
  -6   6  13          0.06         11.18         9.99 o
  -5   6  13         87.05         84.01         7.06 o
  -4   6  13        239.82        222.47         7.59 o
  -3   6  13       1006.81       1000.06        11.52 o
  -2   6  13         28.30         40.28         8.76 o
  -1   6  13        385.15        399.85        12.02 o
   0   6  13        397.78        369.67        11.30 o
   1   6  13        499.52        460.05        14.41 o
   2   6  13        279.42        238.79        17.62 o
   3   6  13        151.24        195.02        18.89 o
   4   6  13         35.20         51.27        10.48 o
   5   6  13        516.95        537.32        15.80 o
   6   6  13        165.99        157.23        13.86 o
   7   6  13        107.39        102.91        12.72 o
 -11   7  13         13.34        -16.36        16.36 o
 -10   7  13         14.39         22.00        21.69 o
  -9   7  13         82.44         93.41        14.86 o
  -8   7  13         95.51         82.21        15.51 o
  -7   7  13        258.19        271.82        11.63 o
  -6   7  13        102.62        102.49        14.62 o
  -5   7  13          0.12          0.87         6.36 o
  -4   7  13         63.86         64.05         7.82 o
  -3   7  13        165.75        159.16         8.00 o
  -2   7  13         22.09         16.12        10.26 o
  -1   7  13        276.51        235.47         8.37 o
   0   7  13        182.65        146.60         7.86 o
   1   7  13          1.50          0.19        15.03 o
   2   7  13         92.75        120.70        10.20 o
   3   7  13          0.11        -10.19        24.00 o
   4   7  13        151.04        150.13        11.91 o
   5   7  13          1.30         34.57        11.84 o
   6   7  13         62.46         79.53        19.88 o
 -11   8  13        163.36        182.39        17.99 o
 -10   8  13        126.72        159.40        16.67 o
  -9   8  13        112.04        134.74        15.73 o
  -8   8  13        290.65        285.98        17.59 o
  -7   8  13         11.13         11.64         9.97 o
  -6   8  13        430.32        411.56        12.91 o
  -5   8  13        505.31        471.66        10.73 o
  -4   8  13        186.26        192.51         8.27 o
  -3   8  13        229.21        246.44         9.59 o
  -2   8  13         36.28         45.31         7.36 o
  -1   8  13        134.60        150.90         7.46 o
   0   8  13        870.61        866.19        13.34 o
   1   8  13          0.65         10.50        11.10 o
   2   8  13       1191.95       1063.55        18.04 o
   3   8  13        234.35        203.77        13.35 o
   4   8  13          0.68          7.52        11.58 o
   5   8  13        367.42        354.91        24.97 o
   6   8  13         52.26         38.39        22.80 o
 -10   9  13         35.48         51.90        15.40 o
  -9   9  13        171.20        166.10        15.68 o
  -8   9  13        109.30        123.77        14.24 o
  -7   9  13         20.83         19.90        10.66 o
  -6   9  13         78.60         67.77        19.76 o
  -5   9  13        199.70        208.33        12.81 o
  -4   9  13         26.98         16.48         8.71 o
  -3   9  13         51.73         63.43         8.98 o
  -2   9  13        134.33        143.60         7.91 o
  -1   9  13        268.95        245.78         8.34 o
   0   9  13         11.33         11.78         8.02 o
   1   9  13          5.19         -1.97         7.14 o
   2   9  13          9.83         14.53         6.37 o
   3   9  13        126.61         95.59         7.92 o
   4   9  13        108.51        127.32        19.49 o
   5   9  13        232.00        279.02        28.70 o
   6   9  13          9.08          5.95        20.74 o
 -10  10  13          3.45          2.48        18.59 o
  -9  10  13        125.92        117.72        17.79 o
  -8  10  13        222.74        261.43        15.97 o
  -7  10  13         79.12         73.89        10.41 o
  -6  10  13        101.26         89.44        12.90 o
  -5  10  13          3.47          8.82        12.30 o
  -4  10  13          0.75         12.08         7.61 o
  -3  10  13          0.13          1.58         7.90 o
  -2  10  13         92.82         93.97         7.55 o
  -1  10  13        226.89        227.79         8.99 o
   0  10  13         12.41          7.39         6.19 o
   1  10  13          9.04          4.03         6.55 o
   2  10  13          7.78         34.77        17.41 o
   3  10  13          4.69         13.33        20.89 o
   4  10  13         41.83         36.56        21.54 o
   5  10  13          0.72         24.07        19.66 o
  -9  11  13          5.82         -0.94        26.16 o
  -8  11  13        105.69        114.93        14.50 o
  -7  11  13         81.50         88.08        12.71 o
  -6  11  13          0.88         14.99        15.98 o
  -5  11  13         84.04         81.63        12.07 o
  -4  11  13         21.26         34.80         8.46 o
  -3  11  13        431.41        427.48        10.62 o
  -2  11  13        358.12        329.72        14.31 o
  -1  11  13         39.09         52.29         6.87 o
   0  11  13         30.93         51.21        10.26 o
   1  11  13          0.27          6.48        13.09 o
   2  11  13          1.26          3.82        16.07 o
   3  11  13          0.78         43.43        20.34 o
   4  11  13        211.03        208.34        21.89 o
  -8  12  13          1.41         15.64        15.56 o
  -7  12  13         45.03         46.77        14.15 o
  -6  12  13        474.90        520.89        19.42 o
  -5  12  13         74.93         82.85        12.91 o
  -4  12  13         12.39         17.35         9.66 o
  -3  12  13        173.70        165.64        13.03 o
  -2  12  13         66.90         64.02         9.65 o
  -1  12  13         37.30         38.67         7.19 o
   0  12  13        161.74        184.14        19.11 o
   1  12  13         14.53         37.52        16.40 o
   2  12  13         73.74         69.53        17.25 o
   3  12  13         72.15         79.69        17.34 o
  -7  13  13          2.66         14.87        11.44 o
  -6  13  13          1.60        -10.55        12.84 o
  -5  13  13          0.13         11.92        13.33 o
  -4  13  13        142.54        146.74        12.01 o
  -3  13  13          0.04         14.92        11.84 o
  -2  13  13         94.48         79.58         9.48 o
  -1  13  13         10.37          2.99        13.90 o
   0  13  13        100.94         93.26        14.93 o
   1  13  13        124.68        144.80        16.44 o
   2  13  13         88.83         83.96        20.52 o
  -5  14  13        193.73        176.69        15.15 o
  -4  14  13          0.08         -3.60        11.83 o
  -3  14  13         70.56         74.95        13.82 o
  -2  14  13         51.96         77.28        14.99 o
  -1  14  13         33.62         77.35        15.56 o
   0  14  13         15.34         26.19        14.85 o
   1  14  13         42.99         36.33        20.59 o
 -12   0  14         29.74         40.34        33.07 o
 -11   0  14          1.56        -30.74        30.74 o
 -10   0  14         66.73         72.35        28.90 o
  -9   0  14         77.52         17.53        25.97 o
  -8   0  14         41.68         19.18        17.62 o
  -7   0  14        363.68        308.45        20.01 o
  -6   0  14         71.91         69.76        25.49 o
  -5   0  14       1376.11       1294.93        38.58 o
  -4   0  14       5987.04       5990.65       110.07 o
  -3   0  14          3.10          8.36        20.21 o
  -2   0  14       1375.78       1368.42        39.43 o
  -1   0  14          0.08          7.70        13.83 o
   0   0  14        661.18        656.77        21.12 o
   1   0  14        304.55        291.86        17.23 o
   2   0  14        289.93        294.61        17.31 o
   3   0  14         17.01        -14.54        14.97 o
   4   0  14         79.84        108.30        16.90 o
   5   0  14        766.96        695.73        24.45 o
   6   0  14         55.83         79.81        17.98 o
   7   0  14          4.44         12.05        22.57 o
 -12   1  14         21.70         21.42        26.87 o
 -11   1  14          0.21         34.79        24.86 o
 -10   1  14          7.03         16.30        16.04 o
  -9   1  14        105.46        121.19        16.08 o
  -8   1  14          0.77          7.13        13.31 o
  -7   1  14          3.01          7.89        11.58 o
  -6   1  14         16.81          8.18        11.48 o
  -5   1  14          4.01         15.74        13.43 o
  -4   1  14       1616.78       1554.33        18.67 o
  -3   1  14          0.01         -6.78        13.94 o
  -2   1  14        816.77        798.36        25.58 o
  -1   1  14        981.16        978.73        19.61 o
   0   1  14        998.56       1168.55        40.72 o
   1   1  14        916.84        877.80        25.13 o
   2   1  14        455.58        442.55        14.10 o
   3   1  14          9.68         11.69        10.32 o
   4   1  14          5.68         10.74        19.09 o
   5   1  14          6.39          5.56        11.18 o
   6   1  14         23.87         15.87        13.25 o
   7   1  14         23.47         30.40        13.11 o
 -12   2  14         43.72         64.80        25.49 o
 -11   2  14          4.58         18.15        17.24 o
 -10   2  14        224.65        223.40        18.34 o
  -9   2  14        188.97        201.17        18.58 o
  -8   2  14        233.54        266.58        25.16 o
  -7   2  14       1193.89       1157.39        19.75 o
  -6   2  14       1048.40       1044.13        19.46 o
  -5   2  14         62.01         53.57        12.90 o
  -4   2  14       1125.20       1106.44        19.08 o
  -3   2  14        436.32        400.21        11.47 o
  -2   2  14        875.52        849.14        18.73 o
  -1   2  14        951.30        891.04        18.89 o
   0   2  14        535.73        536.71        16.01 o
   1   2  14        107.35         92.48        10.37 o
   2   2  14        196.73        205.06        12.52 o
   3   2  14         56.79         61.22        11.69 o
   4   2  14        224.71        253.18        14.76 o
   5   2  14         10.31         20.86        14.01 o
   6   2  14         28.08         16.98        12.29 o
   7   2  14         22.63         29.67        18.11 o
 -12   3  14         63.20         91.82        22.08 o
 -11   3  14          5.67         14.92        16.88 o
 -10   3  14         53.91         52.52        17.91 o
  -9   3  14        664.26        656.60        23.62 o
  -8   3  14          1.83        -11.68        15.17 o
  -7   3  14         87.65         59.27        13.42 o
  -6   3  14        163.41        172.16        11.99 o
  -5   3  14         68.16         76.34         7.70 o
  -4   3  14        676.24        647.89        12.71 o
  -3   3  14         17.39         23.94        11.09 o
  -2   3  14       2070.89       2016.38        32.41 o
  -1   3  14        660.80        667.06        18.67 o
   0   3  14       1459.66       1361.29        22.81 o
   1   3  14         72.56         68.48        10.08 o
   2   3  14        420.39        405.02        12.91 o
   3   3  14        328.60        310.56        13.29 o
   4   3  14         28.79         34.53        10.69 o
   5   3  14         84.68         81.10        14.76 o
   6   3  14         41.81         63.76        13.99 o
   7   3  14        104.91        117.17        17.58 o
 -12   4  14         33.51         21.17        23.51 o
 -11   4  14          2.48         24.97        17.26 o
 -10   4  14        145.34        158.99        17.69 o
  -9   4  14        357.22        387.71        21.02 o
  -8   4  14        555.36        563.17        19.38 o
  -7   4  14        344.60        331.95        16.07 o
  -6   4  14          9.08         16.66        12.53 o
  -5   4  14          0.34          3.38         6.17 o
  -4   4  14          6.63          5.23         6.99 o
  -3   4  14          9.72          6.98         7.19 o
  -2   4  14        297.96        304.90        11.97 o
  -1   4  14        698.82        700.16        14.46 o
   0   4  14         46.97         43.47        12.98 o
   1   4  14        306.68        278.80        14.17 o
   2   4  14        306.25        334.38        14.25 o
   3   4  14         42.13         59.71        10.43 o
   4   4  14        178.98        171.13        12.55 o
   5   4  14          1.52         18.34        12.61 o
   6   4  14        274.07        300.80        16.65 o
   7   4  14         58.90         82.43        14.78 o
 -11   5  14         31.68         43.56        19.53 o
 -10   5  14         52.17         58.31        30.44 o
  -9   5  14          6.02         -1.54        15.89 o
  -8   5  14       1003.90       1026.88        31.02 o
  -7   5  14          0.02          0.45        22.47 o
  -6   5  14         18.57         12.62         8.82 o
  -5   5  14         79.65        119.19        25.69 o
  -4   5  14         20.80         31.39         6.67 o
  -3   5  14        316.28        302.77        11.88 o
  -2   5  14         61.13         35.80         7.40 o
  -1   5  14          2.43          6.59         8.69 o
   0   5  14         61.56         44.26        10.14 o
   1   5  14         17.11         66.37        35.95 o
   2   5  14        337.02        380.80        18.14 o
   3   5  14        449.54        439.37        14.66 o
   4   5  14         12.21         26.33        15.95 o
   5   5  14        121.36        125.25        11.55 o
   6   5  14        410.99        440.85        15.23 o
 -11   6  14         49.45         67.82        18.95 o
 -10   6  14          8.50         18.09        15.54 o
  -9   6  14          6.57         22.40        14.61 o
  -8   6  14         20.16         11.42        15.37 o
  -7   6  14        102.64         66.65        15.10 o
  -6   6  14        912.82        921.76        15.38 o
  -5   6  14        332.98        332.11        10.76 o
  -4   6  14        258.40        242.24         7.78 o
  -3   6  14         44.87         49.77         6.64 o
  -2   6  14        233.17        254.30         9.00 o
  -1   6  14        460.52        431.61        10.74 o
   0   6  14         86.20         93.23        10.05 o
   1   6  14       1119.03       1034.87        17.55 o
   2   6  14        279.15        256.01        12.97 o
   3   6  14        226.14        285.16        23.37 o
   4   6  14          0.05         13.94        14.59 o
   5   6  14         31.23         20.07        10.65 o
   6   6  14          7.15          1.09        10.62 o
 -11   7  14        449.67        443.82        21.93 o
 -10   7  14        294.64        327.25        19.12 o
  -9   7  14        152.12        167.44        25.38 o
  -8   7  14        127.59        151.99        20.80 o
  -7   7  14          4.88         -3.85         9.59 o
  -6   7  14        177.16        173.77        14.72 o
  -5   7  14         27.48         30.12         8.63 o
  -4   7  14        137.84        133.70         9.52 o
  -3   7  14         48.02         49.68         9.57 o
  -2   7  14          8.40          2.19         6.79 o
  -1   7  14        564.48        554.77        11.10 o
   0   7  14        108.02        121.39         8.40 o
   1   7  14          4.16         -2.18        16.08 o
   2   7  14         86.82         80.26        13.36 o
   3   7  14          9.80         20.92        10.91 o
   4   7  14         29.27         17.56        18.15 o
   5   7  14        338.65        330.54        16.22 o
   6   7  14         91.02        121.89        22.70 o
 -10   8  14         13.42         15.12        15.80 o
  -9   8  14         24.93         43.04        15.09 o
  -8   8  14         17.80         15.80        13.63 o
  -7   8  14         15.30         29.14        11.86 o
  -6   8  14        458.76        425.33        13.40 o
  -5   8  14         33.36         35.77         8.42 o
  -4   8  14         18.56         23.66         7.92 o
  -3   8  14         51.31         52.66         8.21 o
  -2   8  14        395.73        364.74         9.25 o
  -1   8  14         83.77         92.53         7.93 o
   0   8  14         29.18         38.77         8.97 o
   1   8  14         14.07         25.80         8.32 o
   2   8  14         39.28         62.12         8.88 o
   3   8  14         35.76         23.55        12.69 o
   4   8  14          9.46         21.89        13.59 o
   5   8  14          0.01         18.80        19.57 o
 -10   9  14         37.58         38.31        24.78 o
  -9   9  14          7.36         19.43        14.95 o
  -8   9  14         76.99         95.96        16.51 o
  -7   9  14        103.81        129.48        12.66 o
  -6   9  14          0.64          0.06        16.28 o
  -5   9  14         20.97         25.52         8.05 o
  -4   9  14          0.00         -3.09         9.46 o
  -3   9  14        616.52        597.70        10.98 o
  -2   9  14         15.64         18.39         7.72 o
  -1   9  14        429.32        399.32         9.45 o
   0   9  14        300.18        275.08         9.35 o
   1   9  14         63.02         69.18         8.33 o
   2   9  14          9.44         -1.31         8.65 o
   3   9  14        481.32        485.67        22.69 o
   4   9  14         27.71          4.62        20.32 o
   5   9  14        137.03        201.40        25.44 o
  -9  10  14        145.80        151.73        17.89 o
  -8  10  14        188.69        199.21        16.40 o
  -7  10  14        156.55        132.62        11.83 o
  -6  10  14          0.51         -4.37        11.08 o
  -5  10  14         30.36         43.31         9.70 o
  -4  10  14          1.95          4.67         8.42 o
  -3  10  14          3.57          4.64         7.79 o
  -2  10  14        219.86        219.02         9.08 o
  -1  10  14        629.83        590.97        11.29 o
   0  10  14         48.69         52.01         9.48 o
   1  10  14        127.86        108.30         7.10 o
   2  10  14         55.28         66.60        21.41 o
   3  10  14         13.81         16.15        18.18 o
   4  10  14         13.68         21.68        20.91 o
  -8  11  14          8.33          5.19        14.07 o
  -7  11  14         33.45         30.32        10.93 o
  -6  11  14         86.45         86.41        13.00 o
  -5  11  14        254.52        293.78        16.46 o
  -4  11  14        181.64        194.15        10.37 o
  -3  11  14         25.72         37.34        10.10 o
  -2  11  14         98.52        111.82         8.64 o
  -1  11  14         37.45         54.22         8.36 o
   0  11  14          9.08         16.38         6.98 o
   1  11  14         55.36         85.42        16.29 o
   2  11  14         24.26         49.80        18.00 o
   3  11  14        149.58        167.62        24.13 o
  -7  12  14          0.02          4.18        11.96 o
  -6  12  14          0.67         -6.28        12.64 o
  -5  12  14          3.75          3.00        10.06 o
  -4  12  14          9.70         11.83        10.92 o
  -3  12  14          3.63         -6.33         7.75 o
  -2  12  14        264.59        265.72        11.16 o
  -1  12  14        295.36        316.26        15.96 o
   0  12  14         14.89         14.80        13.95 o
   1  12  14        123.92        141.23        17.33 o
   2  12  14        140.49        132.38        20.60 o
  -6  13  14         60.74         66.24        18.47 o
  -5  13  14        120.81        125.92        11.86 o
  -4  13  14         32.47         28.48         9.28 o
  -3  13  14          2.57          8.63         8.33 o
  -2  13  14        288.28        278.24        17.43 o
  -1  13  14         49.88         64.32        17.05 o
   0  13  14         54.67         53.96        15.22 o
   1  13  14          0.76        -13.29        16.88 o
  -3  14  14          0.08         10.45        13.44 o
  -2  14  14         27.46         44.54        14.27 o
 -12   1  15         11.97         26.17        21.86 o
 -11   1  15         34.76         58.66        18.25 o
 -10   1  15         36.93         37.88        16.66 o
  -9   1  15         91.55        129.41        14.80 o
  -8   1  15        163.19        158.92        15.32 o
  -7   1  15        123.25        145.54        14.22 o
  -6   1  15        275.07        302.81        23.42 o
  -5   1  15         15.01         28.65        15.14 o
  -4   1  15       1457.17       1409.40        17.84 o
  -3   1  15       4758.51       4767.21       121.59 o
  -2   1  15        408.05        389.65        19.11 o
  -1   1  15        221.37        201.03        13.85 o
   0   1  15         10.96         29.30        10.52 o
   1   1  15          5.18         20.85        10.51 o
   2   1  15          6.63          5.13        10.40 o
   3   1  15         20.27         22.78        11.91 o
   4   1  15         30.00         33.25        13.74 o
   5   1  15         69.26         91.94        13.90 o
   6   1  15          4.47          5.54        12.69 o
 -12   2  15          0.34        -19.43        19.43 o
 -11   2  15         47.25         57.96        30.89 o
 -10   2  15          0.79          2.46        16.50 o
  -9   2  15        306.97        299.16        27.16 o
  -8   2  15         11.27         16.49        12.65 o
  -7   2  15         96.01        131.30        13.94 o
  -6   2  15        446.35        446.98        18.58 o
  -5   2  15         79.44         79.69         6.75 o
  -4   2  15         27.82         30.50         8.55 o
  -3   2  15        103.17         96.75        10.07 o
  -2   2  15        495.31        474.68        19.82 o
  -1   2  15        111.72        106.33        14.46 o
   0   2  15       1382.81       1338.82        28.03 o
   1   2  15          0.76         34.98        11.48 o
   2   2  15         49.79         44.92        12.09 o
   3   2  15         18.88         21.51        11.53 o
   4   2  15         56.76         61.36        22.98 o
   5   2  15         83.86        117.03        13.03 o
   6   2  15         25.77          8.99        12.98 o
 -11   3  15        211.07        199.03        20.50 o
 -10   3  15         96.03        134.69        18.30 o
  -9   3  15        891.85        896.30        26.89 o
  -8   3  15         89.55         83.71        13.27 o
  -7   3  15        149.49        170.08        18.49 o
  -6   3  15          1.71          1.45         7.18 o
  -5   3  15         18.65         13.26         7.21 o
  -4   3  15         39.13         36.09         8.23 o
  -3   3  15        250.64        257.88        17.61 o
  -2   3  15         24.03         38.26        25.32 o
  -1   3  15        427.08        436.85        16.10 o
   0   3  15         94.44         87.64        12.87 o
   1   3  15        138.06        137.30        11.39 o
   2   3  15        164.15        142.28        13.74 o
   3   3  15          3.10         10.76        13.00 o
   4   3  15        186.11        200.64        13.54 o
   5   3  15        512.65        508.52        16.51 o
   6   3  15         24.32         21.24        14.04 o
 -11   4  15        278.66        286.83        21.38 o
 -10   4  15        797.13        733.22        29.02 o
  -9   4  15          3.90        -15.67        15.67 o
  -8   4  15        165.89        166.12        18.72 o
  -7   4  15        153.83        142.30        17.93 o
  -6   4  15        370.15        351.82        11.07 o
  -5   4  15       1578.40       1631.35        28.22 o
  -4   4  15          0.42         -8.91         8.91 o
  -3   4  15        453.17        495.29        14.58 o
  -2   4  15       1802.99       1792.15        21.65 o
  -1   4  15       1688.56       1606.35        20.85 o
   0   4  15          6.09          1.47        16.90 o
   1   4  15          0.32          8.18        22.70 o
   2   4  15        120.48         98.97        13.99 o
   3   4  15        398.51        405.57        16.64 o
   4   4  15        135.16        152.78        14.29 o
   5   4  15         67.96         63.84        12.38 o
   6   4  15         92.00        125.22        15.78 o
 -11   5  15          0.00          4.04        17.93 o
 -10   5  15         31.11         29.95        16.89 o
  -9   5  15         21.85          9.28        17.01 o
  -8   5  15          7.39         22.56        18.79 o
  -7   5  15        645.09        636.57        16.89 o
  -6   5  15         85.02         74.17        13.37 o
  -5   5  15         13.06         15.94         9.35 o
  -4   5  15         26.09         18.11        10.76 o
  -3   5  15       1153.27       1099.79        14.14 o
  -2   5  15        663.25        660.92        12.83 o
  -1   5  15          0.38         12.15        15.48 o
   0   5  15          0.59          7.30        15.76 o
   1   5  15         15.38          9.24        12.31 o
   2   5  15        238.71        240.58        23.68 o
   3   5  15        209.30        197.38        14.12 o
   4   5  15         18.86          6.28        14.68 o
   5   5  15          3.93         20.10        15.36 o
   6   5  15          0.24          3.32        11.77 o
 -11   6  15         12.51         16.50        23.31 o
 -10   6  15         57.47         93.86        23.38 o
  -9   6  15        172.62        223.79        17.49 o
  -8   6  15         11.37         26.95        15.14 o
  -7   6  15        113.59        132.24         8.73 o
  -6   6  15        143.72        142.95        11.42 o
  -5   6  15         49.02         42.33        10.43 o
  -4   6  15         87.75         85.71         6.91 o
  -3   6  15         64.53         83.49         7.69 o
  -2   6  15         10.85         21.43         7.74 o
  -1   6  15        518.78        464.59        11.78 o
   0   6  15        686.04        660.05        15.74 o
   1   6  15        413.63        436.20        19.83 o
   2   6  15         18.54         30.03        10.98 o
   3   6  15        264.57        295.43        17.04 o
   4   6  15         39.20         19.97        17.59 o
   5   6  15         20.27         22.41        12.77 o
 -10   7  15          6.74         19.58        18.46 o
  -9   7  15         98.97        121.00        16.63 o
  -8   7  15        111.03        126.40        19.56 o
  -7   7  15        120.38        125.25        10.96 o
  -6   7  15        380.17        401.22        13.47 o
  -5   7  15         34.33         25.92         6.71 o
  -4   7  15         17.29         27.56        11.45 o
  -3   7  15        390.49        357.42        10.61 o
  -2   7  15        134.89        131.61         8.74 o
  -1   7  15         28.42         14.14        10.99 o
   0   7  15          0.60          4.38         8.92 o
   1   7  15          1.27          8.79        10.28 o
   2   7  15         11.34          4.31        11.01 o
   3   7  15         76.62         61.91        14.14 o
   4   7  15         54.11         47.44        12.30 o
   5   7  15          3.85         31.41        22.47 o
 -10   8  15         71.57        105.67        19.33 o
  -9   8  15          2.65          9.56        23.21 o
  -8   8  15         74.15         91.27        16.70 o
  -7   8  15         65.11         87.22        10.10 o
  -6   8  15        294.26        272.95        13.95 o
  -5   8  15          7.26          1.58        11.98 o
  -4   8  15        112.91        108.91         9.13 o
  -3   8  15         92.82         91.82         7.75 o
  -2   8  15        644.93        584.16        11.43 o
  -1   8  15          4.82         26.04         8.76 o
   0   8  15        233.99        233.22        10.55 o
   1   8  15        390.61        400.86        13.89 o
   2   8  15          1.74         -7.25         8.80 o
   3   8  15        152.05        152.65        18.73 o
   4   8  15        234.68        282.89        22.39 o
   5   8  15         11.63         12.71        32.87 o
  -9   9  15         71.78         85.43        18.73 o
  -8   9  15         92.01         75.32        15.70 o
  -7   9  15        103.64         94.67        10.94 o
  -6   9  15         19.44          6.89        12.12 o
  -5   9  15          2.71          4.24         7.66 o
  -4   9  15          0.84         10.79         8.08 o
  -3   9  15         60.66         62.89         8.27 o
  -2   9  15          7.31         19.74         8.28 o
  -1   9  15         19.71         31.97         9.94 o
   0   9  15          0.22         20.93        10.72 o
   1   9  15         42.74         36.39        10.92 o
   2   9  15          4.14          1.60         7.18 o
   3   9  15         66.09         67.25        18.74 o
   4   9  15          4.59         -3.16        19.42 o
  -8  10  15         99.63        118.90        18.80 o
  -7  10  15          0.09         -8.04        10.07 o
  -6  10  15          2.40         17.04        12.91 o
  -5  10  15         91.43         98.48         9.23 o
  -4  10  15        247.22        233.57        11.25 o
  -3  10  15         45.46         44.81         7.93 o
  -2  10  15        576.95        564.57        11.93 o
  -1  10  15          0.55          8.53         7.37 o
   0  10  15        404.75        373.35        10.23 o
   1  10  15        103.77        100.28        32.41 o
   2  10  15        147.57        167.82        21.40 o
   3  10  15         32.39         51.18        19.39 o
  -8  11  15          2.95         11.88        14.95 o
  -7  11  15         13.85         13.71        10.93 o
  -6  11  15        240.56        265.58        13.91 o
  -5  11  15         21.17         30.73        10.46 o
  -4  11  15         58.01         48.39        10.93 o
  -3  11  15          0.02         -1.72         8.23 o
  -2  11  15        506.73        465.77        13.97 o
  -1  11  15         93.12        100.01         8.64 o
   0  11  15          9.97         33.61        13.96 o
   1  11  15        106.71        141.64        18.32 o
   2  11  15          9.63          3.58        26.45 o
  -6  12  15         66.09         80.45        12.06 o
  -5  12  15         13.10          7.24        10.58 o
  -4  12  15         42.14         38.95        10.27 o
  -3  12  15         26.89         36.60         9.82 o
  -2  12  15         30.46         36.30         7.97 o
  -1  12  15        128.72        144.04        15.07 o
   0  12  15        123.24        159.03        17.39 o
   1  12  15         29.11         47.59        17.12 o
  -4  13  15        113.23        125.36        10.28 o
  -3  13  15         86.95        103.54        12.81 o
  -2  13  15          0.02        -12.27        14.71 o
  -1  13  15          0.78         14.66        15.21 o
 -11   0  16        481.66        477.16        29.57 o
 -10   0  16         63.42         36.96        22.21 o
  -9   0  16         60.69         69.83        32.82 o
  -8   0  16        153.13        179.54        35.57 o
  -7   0  16        126.68        145.90        19.39 o
  -6   0  16         26.45         26.87        16.66 o
  -5   0  16        129.06         97.03         4.61 o
  -4   0  16        350.45        395.41        43.05 o
  -3   0  16        535.45        484.84        30.11 o
  -2   0  16        171.33        184.24        25.87 o
  -1   0  16        200.40        220.74        25.87 o
   0   0  16        499.86        497.86        22.67 o
   1   0  16        602.94        589.42        30.13 o
   2   0  16         61.77         73.77        19.98 o
   3   0  16         22.29         19.67        16.90 o
   4   0  16         30.08          3.02        20.47 o
   5   0  16        342.14        338.56        23.31 o
   6   0  16          4.51         47.64        20.16 o
 -11   1  16         45.09         70.14        17.39 o
 -10   1  16         22.48         27.99        15.53 o
  -9   1  16          5.87         28.13        14.09 o
  -8   1  16         19.96         27.14        13.43 o
  -7   1  16         42.20         29.99        13.74 o
  -6   1  16         26.73         24.25        11.87 o
  -5   1  16         73.88         68.70         4.66 o
  -4   1  16         80.51         82.47        11.98 o
  -3   1  16        303.78        283.49        19.01 o
  -2   1  16       1035.75       1030.37        30.20 o
  -1   1  16        331.05        334.54        19.29 o
   0   1  16         15.97         27.40        12.01 o
   1   1  16         62.14         40.45        12.52 o
   2   1  16          4.90          9.41        12.36 o
   3   1  16         54.74         67.51        12.37 o
   4   1  16         49.31         74.55        16.88 o
   5   1  16          1.16        -12.12        13.09 o
   6   1  16         16.68         26.82        13.92 o
 -11   2  16        366.92        361.78        23.31 o
 -10   2  16        178.24        162.19        17.71 o
  -9   2  16         42.82         37.38        15.66 o
  -8   2  16          4.11         10.92        14.38 o
  -7   2  16        149.06        164.79        16.31 o
  -6   2  16        197.53        217.81        14.46 o
  -5   2  16          2.59          4.98        10.05 o
  -4   2  16        276.66        280.78        12.57 o
  -3   2  16        949.81        940.14        29.66 o
  -2   2  16        120.48        132.50        19.32 o
  -1   2  16          7.47          7.61        14.67 o
   0   2  16         26.33         33.31        14.85 o
   1   2  16        265.67        267.05        13.30 o
   2   2  16         92.26        127.81        12.14 o
   3   2  16        394.01        388.13        15.90 o
   4   2  16          4.44         17.66        14.30 o
   5   2  16          0.04         18.82        12.91 o
   6   2  16         65.01         70.59        14.53 o
 -11   3  16          4.05         23.79        18.75 o
 -10   3  16        396.99        396.34        24.35 o
  -9   3  16        602.93        599.50        20.06 o
  -8   3  16         34.74         27.87        13.33 o
  -7   3  16          0.16         -1.03        11.94 o
  -6   3  16         28.69         42.99        13.96 o
  -5   3  16        311.41        375.70        17.94 o
  -4   3  16        533.23        488.63         9.92 o
  -3   3  16        580.61        541.14        13.24 o
  -2   3  16         26.47         35.34         9.09 o
  -1   3  16        111.74         97.77        13.87 o
   0   3  16         32.97         64.37        17.67 o
   1   3  16         53.71         42.97        13.78 o
   2   3  16          2.08         -4.78        13.13 o
   3   3  16         36.32         40.54        12.61 o
   4   3  16         21.33         23.71        12.25 o
   5   3  16         35.79         62.19        14.19 o
 -11   4  16         23.22         26.70        22.97 o
 -10   4  16          2.15          7.22        17.06 o
  -9   4  16        174.98        217.43        27.88 o
  -8   4  16          2.31         21.48        14.55 o
  -7   4  16         32.71         20.50        12.74 o
  -6   4  16        410.96        459.60        19.68 o
  -5   4  16        202.01        192.63         7.37 o
  -4   4  16         35.20         38.14         7.37 o
  -3   4  16        100.77        111.25        14.25 o
  -2   4  16         24.54         26.43         9.36 o
  -1   4  16        256.17        254.60        11.78 o
   0   4  16         86.92         89.72        14.88 o
   1   4  16        117.70        143.08        17.41 o
   2   4  16          0.40         -1.01        13.12 o
   3   4  16        461.88        529.87        16.49 o
   4   4  16        102.62         93.12        13.05 o
   5   4  16        159.66        166.19        16.03 o
 -10   5  16          8.06         -4.46        16.52 o
  -9   5  16          4.65         11.75        16.01 o
  -8   5  16         10.57          0.51        13.01 o
  -7   5  16         63.15         48.35        19.15 o
  -6   5  16         11.33          7.28         8.93 o
  -5   5  16          6.54          8.56         5.99 o
  -4   5  16       1019.97       1033.61        19.40 o
  -3   5  16          0.12          8.04         9.90 o
  -2   5  16        618.86        620.04        15.67 o
  -1   5  16         13.01         10.30         9.68 o
   0   5  16        159.90        143.93        14.45 o
   1   5  16         44.48         38.51        13.51 o
   2   5  16          0.44        -17.95        17.95 o
   3   5  16        261.93        268.27        20.57 o
   4   5  16        194.44        206.44        14.33 o
   5   5  16        148.01        152.82        13.75 o
 -10   6  16          6.63         22.91        17.27 o
  -9   6  16         51.92         55.74        26.32 o
  -8   6  16        640.20        640.93        22.09 o
  -7   6  16         21.02         38.21        12.86 o
  -6   6  16         59.68         67.78        10.69 o
  -5   6  16         62.47         60.07         8.45 o
  -4   6  16        518.73        490.56        15.42 o
  -3   6  16          9.00         17.47         8.40 o
  -2   6  16         40.63         54.05         9.24 o
  -1   6  16          0.90          0.01         9.75 o
   0   6  16          4.60         -0.57        10.26 o
   1   6  16          5.05         11.13        13.71 o
   2   6  16        332.39        298.24        18.93 o
   3   6  16         26.31         66.89        12.71 o
   4   6  16         11.87        -22.46        22.46 o
   5   6  16          6.20          6.02        11.44 o
 -10   7  16        146.73        189.51        34.21 o
  -9   7  16        123.09        114.10        17.86 o
  -8   7  16        341.14        367.82        19.25 o
  -7   7  16        228.93        230.04        15.79 o
  -6   7  16         93.35        111.24        17.45 o
  -5   7  16         84.25         85.95         7.32 o
  -4   7  16        103.68        105.63         8.04 o
  -3   7  16        141.70        144.17         9.67 o
  -2   7  16         42.48         58.74         8.05 o
  -1   7  16          0.92         -4.93         8.54 o
   0   7  16        555.56        595.69        13.33 o
   1   7  16        495.70        454.87        17.87 o
   2   7  16          1.85         23.03        16.80 o
   3   7  16         22.40         16.36        13.47 o
   4   7  16        501.75        509.73        21.63 o
  -9   8  16         13.15         38.58        16.59 o
  -8   8  16        137.71        144.35        19.18 o
  -7   8  16         17.77         23.96        10.58 o
  -6   8  16         68.62         82.71        12.38 o
  -5   8  16         53.17         97.35        16.82 o
  -4   8  16          5.26         10.29         7.65 o
  -3   8  16          3.05          9.59         8.00 o
  -2   8  16          9.78          2.26        10.18 o
  -1   8  16         51.24         50.07         9.28 o
   0   8  16          5.63          8.11         8.53 o
   1   8  16          2.31          4.60         9.57 o
   2   8  16          0.87         -1.23         8.69 o
   3   8  16          0.88         -3.82        14.62 o
   4   8  16          0.12         42.21        26.67 o
  -9   9  16          0.08         17.91        22.50 o
  -8   9  16        293.71        296.53        18.92 o
  -7   9  16        243.46        232.14        14.00 o
  -6   9  16         93.24         92.09        16.40 o
  -5   9  16         90.93         89.00         9.91 o
  -4   9  16        330.62        343.34        11.55 o
  -3   9  16          2.15         -0.73         8.75 o
  -2   9  16         47.91         66.68         9.69 o
  -1   9  16          1.89         14.72         8.51 o
   0   9  16          0.00         38.44        12.57 o
   1   9  16          0.12          3.24        11.46 o
   2   9  16         46.66         86.13        18.46 o
   3   9  16        199.91        195.70        21.69 o
  -8  10  16          6.48          9.36        15.84 o
  -7  10  16         22.55         28.60        13.44 o
  -6  10  16         72.85         96.52        14.11 o
  -5  10  16         17.44         20.35         9.04 o
  -4  10  16         21.38         38.56        13.27 o
  -3  10  16         35.11         37.11         9.61 o
  -2  10  16          4.93         16.56         8.82 o
  -1  10  16         27.10         31.86        11.36 o
   0  10  16         26.49         25.84         8.93 o
   1  10  16          0.04         19.78        17.29 o
   2  10  16        245.02        298.19        24.30 o
  -7  11  16         54.70         59.01        17.64 o
  -6  11  16          1.22         -3.18        11.93 o
  -5  11  16         77.37         80.10        10.65 o
  -4  11  16         95.52         97.16         9.94 o
  -3  11  16         40.80         44.04         9.89 o
  -2  11  16         81.18         57.61         8.68 o
  -1  11  16         49.28         41.57         8.50 o
   0  11  16         10.17         11.31        15.85 o
   1  11  16         17.57         37.76        19.23 o
  -5  12  16          2.79         42.62        15.62 o
  -4  12  16          7.88          6.70         9.21 o
  -3  12  16         97.50        111.90         9.63 o
  -2  12  16         88.70        110.75        16.17 o
  -1  12  16         20.32         -2.31        17.24 o
 -11   1  17         65.01         82.06        18.21 o
 -10   1  17         56.85         78.66        18.06 o
  -9   1  17         79.78        118.28        15.93 o
  -8   1  17        156.46        192.78        16.68 o
  -7   1  17         10.90         18.43        13.25 o
  -6   1  17         52.43         36.38        12.80 o
  -5   1  17        215.63        197.26         8.56 o
  -4   1  17          2.22         43.00        17.13 o
  -3   1  17        206.38        215.02        18.80 o
  -2   1  17        290.74        287.43        23.19 o
  -1   1  17          7.69          4.22        13.66 o
   0   1  17        979.13        973.77        20.51 o
   1   1  17        290.27        290.00        14.48 o
   2   1  17          0.25         11.56        12.13 o
   3   1  17        268.29        259.83        17.56 o
   4   1  17          0.45        -12.04        16.02 o
   5   1  17        107.07        101.35        16.04 o
 -11   2  17          5.33         24.32        17.10 o
 -10   2  17        236.76        273.95        18.92 o
  -9   2  17         23.63         70.20        15.24 o
  -8   2  17          0.73         22.04        16.96 o
  -7   2  17          1.87         12.34        14.16 o
  -6   2  17          0.78        105.59        34.09 o
  -5   2  17          4.06         -2.97         5.45 o
  -4   2  17        267.47        246.69        12.70 o
  -3   2  17        153.69        158.18        11.08 o
  -2   2  17       1843.50       1853.26        35.95 o
  -1   2  17        235.67        241.76        16.15 o
   0   2  17         24.31         24.72        13.93 o
   1   2  17          3.16         14.44        11.91 o
   2   2  17          6.24          9.76        13.26 o
   3   2  17          1.42          0.97        15.32 o
   4   2  17          4.06         18.27        13.31 o
   5   2  17          0.02         17.71        13.79 o
 -10   3  17          0.54          1.17        15.60 o
  -9   3  17          2.36         10.05        16.02 o
  -8   3  17        144.22        141.48        15.34 o
  -7   3  17          3.07          2.60        15.19 o
  -6   3  17        312.07        298.38        22.99 o
  -5   3  17        402.11        399.07        11.59 o
  -4   3  17        917.91        915.93        20.96 o
  -3   3  17         10.02          0.34        16.64 o
  -2   3  17         95.92         95.85        19.32 o
  -1   3  17          2.10        -15.19        21.93 o
   0   3  17         23.67         45.35        14.08 o
   1   3  17        245.78        253.60        21.80 o
   2   3  17         19.26          2.71        17.78 o
   3   3  17         31.24         38.77        13.02 o
   4   3  17        100.92        127.43        14.15 o
 -10   4  17          8.39          9.77        15.74 o
  -9   4  17          3.75         19.13        14.85 o
  -8   4  17         23.45         14.26        15.15 o
  -7   4  17          0.09          4.84        13.94 o
  -6   4  17         45.80         33.83         8.56 o
  -5   4  17        199.78        199.02        11.38 o
  -4   4  17        141.10        145.26         9.39 o
  -3   4  17        148.38        147.20         9.84 o
  -2   4  17        257.08        264.57        12.45 o
  -1   4  17        127.71        159.66        14.63 o
   0   4  17         53.65         69.94        15.84 o
   1   4  17         15.78         21.82        19.60 o
   2   4  17        263.82        297.77        17.90 o
   3   4  17        167.70        190.59        15.77 o
   4   4  17          0.20         20.47        14.39 o
 -10   5  17          0.63         27.16        20.03 o
  -9   5  17        187.93        196.18        21.32 o
  -8   5  17          0.01          4.71        13.65 o
  -7   5  17         15.97         20.79        13.11 o
  -6   5  17          0.24          3.29         6.57 o
  -5   5  17        489.87        505.27        13.22 o
  -4   5  17         34.29         19.82         8.07 o
  -3   5  17        385.56        369.77        13.53 o
  -2   5  17         73.55         45.12         9.06 o
  -1   5  17         49.01         52.61        11.90 o
   0   5  17          8.21         23.71        11.09 o
   1   5  17        370.95        345.44        16.17 o
   2   5  17         37.09         65.53        15.43 o
   3   5  17        300.42        332.10        24.32 o
   4   5  17        123.22        136.00        14.10 o
 -10   6  17         74.87         90.29        32.86 o
  -9   6  17        236.49        238.72        17.87 o
  -8   6  17        192.52        162.21        17.33 o
  -7   6  17        131.26        147.08        14.70 o
  -6   6  17         40.26         34.73         7.90 o
  -5   6  17        404.05        413.30        12.89 o
  -4   6  17        775.07        772.86        20.30 o
  -3   6  17        140.88        147.87        10.86 o
  -2   6  17         67.02         71.59         9.43 o
  -1   6  17         54.20         44.34         9.99 o
   0   6  17          5.95         13.44        11.02 o
   1   6  17        194.62        186.96        15.85 o
   2   6  17        181.78        215.06        18.71 o
   3   6  17         15.92         10.64        13.26 o
   4   6  17        313.89        322.46        22.90 o
  -9   7  17          2.30          5.70        17.21 o
  -8   7  17          9.72         18.32        14.11 o
  -7   7  17          0.77         22.43        13.29 o
  -6   7  17         11.76         16.97         9.42 o
  -5   7  17         14.34         26.45         7.65 o
  -4   7  17         65.63         65.68         9.21 o
  -3   7  17          0.77         -1.08         7.92 o
  -2   7  17          0.27         17.08         8.04 o
  -1   7  17          9.66          6.66         9.75 o
   0   7  17          3.55         -5.38         9.20 o
   1   7  17          8.16          7.30        11.70 o
   2   7  17         15.27         33.47        15.14 o
   3   7  17          2.12          4.28        15.47 o
  -8   8  17         16.68         20.01        14.38 o
  -7   8  17        373.26        397.39        21.75 o
  -6   8  17         44.85         81.56        15.20 o
  -5   8  17          0.11         11.07         7.46 o
  -4   8  17         88.97         92.70         8.77 o
  -3   8  17        192.99        203.92        13.86 o
  -2   8  17          1.01          6.72         8.70 o
  -1   8  17          0.22         12.98         9.86 o
   0   8  17          1.73         11.46         9.11 o
   1   8  17        151.19        157.14        11.87 o
   2   8  17        225.47        282.90        21.03 o
  -8   9  17          4.78          2.10        15.27 o
  -7   9  17         79.69        110.73        18.86 o
  -6   9  17        178.14        170.13        11.95 o
  -5   9  17        329.84        323.10        12.51 o
  -4   9  17         27.15         40.60         9.63 o
  -3   9  17          4.36         12.62         8.35 o
  -2   9  17          0.49         -1.80         9.10 o
  -1   9  17         28.40         22.54         9.13 o
   0   9  17          0.00         11.37        13.20 o
   1   9  17         45.26         47.84        11.45 o
   2   9  17         18.68          8.89        21.84 o
  -7  10  17         33.86         63.49        21.17 o
  -6  10  17         55.84         55.01        17.98 o
  -5  10  17          3.96         10.32         9.30 o
  -4  10  17        287.27        280.01        11.14 o
  -3  10  17        172.28        175.44        10.96 o
  -2  10  17         29.11         33.40         9.89 o
  -1  10  17        254.40        237.02        10.75 o
   0  10  17          0.01          4.27        18.92 o
   1  10  17          6.78         32.16        18.27 o
  -5  11  17        308.81        309.88        14.16 o
  -4  11  17        356.93        353.16        15.70 o
  -3  11  17         58.11         63.39        10.15 o
  -2  11  17        107.19        107.12        10.79 o
  -1  11  17          1.13         22.53        14.92 o
 -10   0  18         19.03         61.00        31.36 o
  -9   0  18         23.01         57.55        22.90 o
  -8   0  18        300.29        326.72        30.07 o
  -7   0  18        157.63        135.62        25.29 o
  -6   0  18         56.23         24.91        22.77 o
  -5   0  18        258.81        260.81        21.25 o
  -4   0  18         40.24         47.95        40.77 o
  -3   0  18        358.77        382.20        47.17 o
  -2   0  18        253.57        239.84        28.47 o
  -1   0  18         15.33         33.57        25.06 o
   0   0  18        406.07        391.91        22.99 o
   1   0  18        229.35        227.61        28.88 o
   2   0  18        211.31        233.38        27.75 o
   3   0  18          4.21         -2.71        38.06 o
   4   0  18          0.39          3.47        21.92 o
 -10   1  18          1.17         22.53        16.73 o
  -9   1  18         38.91         63.04        23.08 o
  -8   1  18         13.79         22.52        19.51 o
  -7   1  18          0.01        -13.88        13.88 o
  -6   1  18        205.18        233.86        16.51 o
  -5   1  18         20.30         21.04         6.44 o
  -4   1  18         46.44         52.55        14.77 o
  -3   1  18          8.57          8.00        17.68 o
  -2   1  18         88.52         84.87        18.62 o
  -1   1  18         15.44         47.88        21.75 o
   0   1  18         11.95         22.93        15.10 o
   1   1  18        181.11        195.24        14.71 o
   2   1  18         46.49         24.56        15.76 o
   3   1  18         82.26        109.84        21.38 o
   4   1  18          2.60         17.80        15.20 o
 -10   2  18         55.89        105.58        17.57 o
  -9   2  18         10.74         54.88        18.66 o
  -8   2  18        325.44        347.49        17.97 o
  -7   2  18        256.57        263.96        16.36 o
  -6   2  18         96.75        119.42        22.85 o
  -5   2  18          2.66          4.63         8.97 o
  -4   2  18          1.62         -0.70         7.17 o
  -3   2  18        327.00        336.11        12.82 o
  -2   2  18        412.56        383.16        24.29 o
  -1   2  18         11.80         39.68        14.96 o
   0   2  18         38.90         62.80        21.90 o
   1   2  18        357.76        444.35        21.61 o
   2   2  18         45.69         56.98        17.19 o
   3   2  18        160.35        198.11        18.45 o
   4   2  18        152.24        166.59        15.80 o
 -10   3  18          3.06          5.65        19.31 o
  -9   3  18         31.20         33.25        18.94 o
  -8   3  18         16.44         21.52        17.51 o
  -7   3  18         57.30         92.73        18.98 o
  -6   3  18          0.79          7.70        15.04 o
  -5   3  18          0.63         13.06        10.88 o
  -4   3  18          6.80          0.68         7.59 o
  -3   3  18        126.57        108.67        20.33 o
  -2   3  18        306.00        294.97        24.17 o
  -1   3  18        305.58        303.01        19.67 o
   0   3  18        160.18        134.09        24.97 o
   1   3  18         49.05         52.06        17.71 o
   2   3  18        300.21        298.96        19.12 o
   3   3  18        193.01        198.81        17.18 o
   4   3  18         47.33         13.41        25.79 o
 -10   4  18        151.37        143.76        18.46 o
  -9   4  18          4.44          8.53        16.77 o
  -8   4  18         17.64         18.86        14.43 o
  -7   4  18          0.95         32.21        18.20 o
  -6   4  18          4.20         22.76        20.16 o
  -5   4  18        539.16        530.66        12.98 o
  -4   4  18        580.49        599.28        17.07 o
  -3   4  18         72.67         84.17        10.24 o
  -2   4  18        327.02        297.58        21.14 o
  -1   4  18        109.34        128.98        17.25 o
   0   4  18        109.02         99.88        19.12 o
   1   4  18         48.79         82.09        20.93 o
   2   4  18         26.94         29.47        17.34 o
   3   4  18         30.68         37.25        16.95 o
  -9   5  18         65.26         67.04        19.53 o
  -8   5  18         24.36         33.92        22.43 o
  -7   5  18        181.11        194.83        15.42 o
  -6   5  18         75.18         69.28        17.88 o
  -5   5  18        726.73        726.13        16.72 o
  -4   5  18          0.92         26.47        10.27 o
  -3   5  18        206.64        217.42        13.90 o
  -2   5  18         39.98         47.84        10.65 o
  -1   5  18        166.80        153.74        13.37 o
   0   5  18          0.12          0.94        12.81 o
   1   5  18         18.71         27.88        12.88 o
   2   5  18        221.19        214.45        19.89 o
   3   5  18         48.15         64.05        24.50 o
  -9   6  18         99.64        100.17        18.24 o
  -8   6  18          9.62          6.99        14.45 o
  -7   6  18         29.29         32.17        28.79 o
  -6   6  18        152.12        182.68        17.05 o
  -5   6  18         21.70         35.59         9.59 o
  -4   6  18        118.24        107.37         9.49 o
  -3   6  18          2.33         11.76        12.32 o
  -2   6  18          5.50         27.48        14.98 o
  -1   6  18         73.45         99.25        21.76 o
   0   6  18        111.85         88.35        19.63 o
   1   6  18          0.04        -14.01        14.01 o
   2   6  18         21.68         47.94        21.54 o
  -8   7  18         49.79         56.66        15.52 o
  -7   7  18        100.12        114.39        21.23 o
  -6   7  18        244.10        209.32        19.92 o
  -5   7  18         36.58         26.24        12.11 o
  -4   7  18        276.15        269.31        12.30 o
  -3   7  18         96.44        118.53         9.62 o
  -2   7  18         32.27         29.24         9.99 o
  -1   7  18          6.26          7.20         9.78 o
   0   7  18          2.74          6.12        10.72 o
   1   7  18        114.43        142.12        15.66 o
   2   7  18          6.96          9.16        13.17 o
  -7   8  18         42.16         34.75        16.99 o
  -6   8  18        136.69        178.13        18.60 o
  -5   8  18          0.34         23.92        13.04 o
  -4   8  18         17.72         21.06         8.55 o
  -3   8  18         21.46         31.49         9.70 o
  -2   8  18         26.59         31.49         9.92 o
  -1   8  18         21.95         26.64        10.10 o
   0   8  18          0.91         14.95        15.22 o
   1   8  18          0.02         -8.08        14.87 o
  -6   9  18        233.80        291.64        18.65 o
  -5   9  18        135.86        144.32        12.39 o
  -4   9  18         48.58         56.40        10.09 o
  -3   9  18        230.68        219.34        10.98 o
  -2   9  18         15.09         23.71        10.65 o
  -1   9  18          0.52          8.92        11.57 o
   0   9  18          0.03          2.19         9.68 o
  -5  10  18        152.57        145.98        20.75 o
  -4  10  18        179.01        171.21        10.81 o
  -3  10  18         14.08          5.43        11.16 o
  -2  10  18         25.94         38.81        13.40 o
  -1  10  18         80.02         79.36        10.64 o
  -9   1  19          0.12         15.12        16.30 o
  -8   1  19        179.04        189.89        17.55 o
  -7   1  19        151.57        171.69        16.51 o
  -6   1  19        223.92        235.55        16.24 o
  -5   1  19         61.77         49.86        15.80 o
  -4   1  19        303.75        277.17        22.97 o
  -3   1  19         35.49         54.06        19.12 o
  -2   1  19        140.73        143.71        21.23 o
  -1   1  19         12.82         61.97        27.08 o
   0   1  19        110.04        107.89        17.47 o
   1   1  19        164.14        169.79        18.18 o
   2   1  19        319.18        353.23        19.07 o
   3   1  19          5.45         26.96        17.06 o
  -9   2  19         13.01          5.62        15.95 o
  -8   2  19         36.26         48.80        18.74 o
  -7   2  19          1.89        -10.20        14.53 o
  -6   2  19          9.71         11.42        15.17 o
  -5   2  19          0.11         -2.73        19.86 o
  -4   2  19         46.90         48.09        14.66 o
  -3   2  19         53.26         50.80        12.26 o
  -2   2  19          9.86        -12.90        29.28 o
  -1   2  19        189.78        194.78        25.07 o
   0   2  19         98.13        116.58        17.55 o
   1   2  19         13.36         24.72        16.30 o
   2   2  19        288.69        307.40        22.40 o
   3   2  19        114.60        133.40        16.15 o
  -9   3  19         45.57          7.60        21.82 o
  -8   3  19          7.88          2.07        15.14 o
  -7   3  19        114.35        109.80        17.06 o
  -6   3  19         10.75         31.53        19.39 o
  -5   3  19         51.02         34.17        16.88 o
  -4   3  19        299.08        316.36        18.64 o
  -3   3  19         52.09         49.65        17.80 o
  -2   3  19        312.46        314.23        16.30 o
  -1   3  19         37.91         14.40        18.77 o
   0   3  19         45.90          0.26        34.56 o
   1   3  19         18.87         28.51        20.80 o
   2   3  19          0.46         -5.04        19.93 o
  -9   4  19         47.01         38.72        16.74 o
  -8   4  19          0.53         -7.92        16.21 o
  -7   4  19          9.12         -1.34        15.47 o
  -6   4  19         17.99         21.28        18.30 o
  -5   4  19        104.45        115.92        18.33 o
  -4   4  19        652.65        572.48        21.24 o
  -3   4  19          0.13         11.00        11.50 o
  -2   4  19         27.05         39.91        12.23 o
  -1   4  19         83.26         88.47        20.17 o
   0   4  19        159.24        186.68        20.62 o
   1   4  19         79.73         89.44        17.35 o
   2   4  19        150.18        177.63        22.59 o
  -8   5  19          3.77          9.27        16.71 o
  -7   5  19        231.83        267.25        18.26 o
  -6   5  19        162.54        179.87        34.20 o
  -5   5  19          0.03         28.48        15.53 o
  -4   5  19         98.55         85.36         9.26 o
  -3   5  19          5.31         12.39        11.75 o
  -2   5  19         84.83         99.07        11.95 o
  -1   5  19         93.76         96.68        14.91 o
   0   5  19          0.69          6.18        15.86 o
   1   5  19         97.53        107.32        17.99 o
   2   5  19          3.72          4.34        17.34 o
  -8   6  19        201.43        224.80        21.08 o
  -7   6  19        225.12        202.87        18.41 o
  -6   6  19         10.01         36.45        28.31 o
  -5   6  19         32.26         38.88        16.69 o
  -4   6  19          4.64         -4.37        15.59 o
  -3   6  19        170.11        164.16        10.52 o
  -2   6  19         19.89         33.02        15.98 o
  -1   6  19        103.47        122.95        12.84 o
   0   6  19        232.59        279.72        15.54 o
   1   6  19        315.66        346.14        20.68 o
  -7   7  19         47.09         10.24        18.98 o
  -6   7  19          8.46         10.14        15.91 o
  -5   7  19         33.45         13.05        15.45 o
  -4   7  19         46.66         74.66        13.27 o
  -3   7  19          0.90         -0.06        11.07 o
  -2   7  19         71.63         76.06        10.50 o
  -1   7  19          1.05         22.04        11.76 o
   0   7  19          2.00          4.88        10.74 o
  -6   8  19         38.10         29.91        16.52 o
  -5   8  19        103.19         87.40        12.52 o
  -4   8  19          1.22         -4.35        11.64 o
  -3   8  19        374.75        373.43        14.94 o
  -2   8  19        181.88        178.70        11.53 o
  -1   8  19          0.14         21.01        13.99 o
  -4   9  19         66.33         86.38        15.31 o
  -3   9  19         24.53         35.71        16.07 o
  -8   0  20          2.45         36.13        27.22 o
  -7   0  20         35.59        106.82        24.67 o
  -6   0  20          7.28          5.07        27.35 o
  -5   0  20         60.66        164.36        25.68 o
  -4   0  20        931.65        885.15        65.03 o
  -3   0  20        166.65        219.56        33.12 o
  -2   0  20        473.74        495.70        37.41 o
  -1   0  20        484.55        558.35        57.55 o
   0   0  20         91.87        166.56        50.70 o
   1   0  20         87.64        139.39        22.78 o
  -8   1  20         12.99         27.94        16.43 o
  -7   1  20         19.80         26.40        15.75 o
  -6   1  20         35.00         37.45        16.18 o
  -5   1  20          9.67         43.36        16.82 o
  -4   1  20          9.12         28.66        46.79 o
  -3   1  20         12.90         28.72        20.63 o
  -2   1  20         45.97         63.40        21.33 o
  -1   1  20         17.15         39.49        36.66 o
   0   1  20         38.01         11.37        20.59 o
   1   1  20          5.04        -10.29        19.55 o
  -8   2  20        128.33        187.01        20.18 o
  -7   2  20         29.33         36.70        17.13 o
  -6   2  20          0.20         -3.03        15.84 o
  -5   2  20         39.99         44.29        18.64 o
  -4   2  20        179.10        191.49        32.05 o
  -3   2  20         66.60         47.29        31.67 o
  -2   2  20         63.61         60.61        20.84 o
  -1   2  20         34.47         50.01        21.00 o
   0   2  20         52.21         51.43        17.91 o
   1   2  20         34.80         47.09        43.77 o
  -8   3  20          5.83         34.40        19.51 o
  -7   3  20         17.03         -6.22        16.66 o
  -6   3  20        251.85        235.56        19.96 o
  -5   3  20        326.28        303.87        20.19 o
  -4   3  20          0.12          8.89        15.83 o
  -3   3  20          0.18         12.71        14.30 o
  -2   3  20          1.42        -20.18        20.18 o
  -1   3  20          1.18         -5.54        41.33 o
   0   3  20        224.27        215.20        19.99 o
   1   3  20        255.70        307.88        24.78 o
  -8   4  20         79.44         75.64        18.56 o
  -7   4  20         58.14         99.79        17.77 o
  -6   4  20         63.48         87.43        20.51 o
  -5   4  20         19.77         20.37        21.44 o
  -4   4  20          4.93          0.42        13.13 o
  -3   4  20         27.72         47.54        12.63 o
  -2   4  20         11.40         12.11        23.99 o
  -1   4  20        125.48         98.64        18.70 o
   0   4  20        147.47        161.87        20.95 o
   1   4  20         24.61         38.84        21.29 o
  -7   5  20          0.77          9.59        15.39 o
  -6   5  20         19.81        -10.90        17.14 o
  -5   5  20          0.30         -1.79        17.89 o
  -4   5  20          2.86         19.84        19.07 o
  -3   5  20        335.02        352.27        22.21 o
  -2   5  20         56.16         59.66        11.73 o
  -1   5  20         34.75         36.19        17.84 o
   0   5  20          0.85        -17.89        17.89 o
  -6   6  20        201.33        263.03        22.62 o
  -5   6  20         40.91         32.63        16.47 o
  -4   6  20          9.57         31.84        11.39 o
  -3   6  20          0.07          2.10        11.64 o
  -2   6  20         45.89         44.55        11.97 o
  -1   6  20        154.36        187.85        12.92 o
  -5   7  20        168.38        163.51        20.86 o
  -4   7  20          0.96         -1.75        13.10 o
  -3   7  20         75.49         64.78        10.60 o
  -2   7  20         38.15         43.46        11.51 o
  -7   1  21         23.67         28.91        20.97 o
  -6   1  21        247.77        330.92        26.55 o
  -5   1  21         10.58          3.78        17.99 o
  -4   1  21        362.14        429.82        27.60 o
  -3   1  21        261.21        262.84        25.80 o
  -2   1  21         82.48        138.26        28.46 o
  -1   1  21         19.54         27.17        22.42 o
   0   1  21        287.01        325.40        29.04 o
  -7   2  21        364.17        365.45        20.88 o
  -6   2  21        361.02        391.79        21.33 o
  -5   2  21         18.62         25.33        20.06 o
  -4   2  21          8.81         12.02        21.45 o
  -3   2  21        256.79        298.36        48.45 o
  -2   2  21        132.13        152.85        56.74 o
  -1   2  21         34.38         29.35        32.82 o
  -6   3  21        156.49        178.34        19.35 o
  -5   3  21          0.14         -9.58        17.54 o
  -4   3  21          0.12         -5.92        16.45 o
  -3   3  21         29.71         30.32        20.36 o
  -2   3  21          4.87        -13.16        25.17 o
  -1   3  21          0.40         22.49        21.67 o
  -6   4  21          1.45         18.47        18.32 o
  -5   4  21        124.95        130.86        19.40 o
  -4   4  21         27.67        -17.05        17.05 o
  -3   4  21         64.71         46.21        17.18 o
  -2   4  21        296.23        292.39        26.38 o
  -4   5  21          5.74         22.32        21.18 o
  -3   5  21          8.19         10.26        12.21 o
                                                
